# Supplementary material for: Strongyloides stercoralis infection reduces Fusicatenibacter and Anaerostipes in the gut and increases bacterial amino-acid metabolism in early-stage chronic kidney disease
Source: Heliyon. 2023 Sep 6;9(9):e19859. doi: 10.1016/j.heliyon.2023.e19859 (PMC10559256; doi:10.1016/j.heliyon.2023.e19859)
Supplement: Multimedia component 1 [file mmc1.xlsx]

## Sheet: Sheet1
Parameters	CKD_SS-																							CKD_SS+
	CN02	CN03	CN11	CN12	CN14	CN13	CN15	CN10	CN09	CN08	CN06	CN05	CN20	CN17	CN18	CN19	CN23	CN16	CN01	CN07	CN04	CN21	CN22	CP07	CP10	CP04	CP03	CP05	CP11	CP09	CP01	CP08	CP06	CP02	CP12
Sex	1	1	1	1	1	1	1	1	1	1	1	1	2	2	2	2	2	2	2	2	2	2	2	1	1	2	1	2	1	1	1	2	1	2	2
Age	69	68	69	65	69	67	62	60	59	59	57	59	59	62	61	67	61	66	69	72	72	52	59	61	63	67	63	67	67	67	73	74	69	64	49
Body weight	57.8	86	65.2	70.4	68.4	55.7	55	64	71	75.6	54	61	44	52.5	45.6	65.5	59.4	44.2	56	42	85.4	53.7	55	47	52.2	51.4	58	70.3	65.2	61.5	49.6	54.3	53	87.7	69
Height	160	165	167.5	167	172	165.5	162	155	166	166	158	168	150	143	140	158	147.5	147	145	148	147.5	155	149	159	160.5	152	161.5	151	169	162.5	165	147	150	165	155
Body max index	18.0625	26.0606	19.4627	21.0778	19.8837	16.8278	16.9753	20.6452	21.3855	22.7711	17.0886	18.1548	19.5556	25.6736	23.2653	26.2378	27.3025	20.4544	26.635	19.1746	39.2531	22.3517	24.7737	14.7799	16.2617	22.2472	17.9567	30.832	19.2899	18.9231	15.0303	25.1284	23.5556	32.213	28.7201
Blood pressure systolic (mmHg)	156	138	156	154	163	137	139	151	209	199	131	153	108	144	155	151	141	145	140	129	141	104	131	134	168	155	105	137	167	159	139	166	125	144	165
Blood pressure diastolic (mmHg)	96	80	87	87	76	86	95	85	121	117	76	87	70	94	100	68	90	81	51	88	84	78	86	98	87	102	80	73	104	87	96	86	74	71	98
Alanine aminotransferase (mg/dL)	41.3	20	15.8	36.7	36.4	20.4	42.5	18.1	22.6	13.2	16	22.5	15.1	17.8	8.3	16	37.1	39.4	3.5	19.5	16.4	18.7	32.1	25.8	14.2	14.7	61.9	22.1	50.5	25.6	18.3	4.2	19.1	18.8	14.1
Serum creatinine (mg/dL)	0.84	1.25	1.08	1.01	1.04	1.15	1.04	1.48	1.22	1.63	0.91	0.88	0.81	0.8	0.75	0.8	0.71	0.71	1.44	0.66	1.09	0.72	0.73	1.04	0.82	0.9	1.12	0.73	1.31	0.92	1.7	1.02	1.31	0.87	0.55
eGFR ml/min/1.73 m2	88.71	58.38	69.17	77.15	72.4	65.02	76.05	50.34	64.04	45.11	92.57	93.37	79.19	78.71	85.7	76	92.22	88.41	36.82	87.92	50.48	95.91	89.8	76.59	93.45	65.91	69.05	84.89	55.55	85.16	38.86	55.63	57.82	70.63	80.08
Urine albumin-to-creatinine ratio	2.02262	157.143	30.7049	9.25397	2.81899	5.39	1.65798	125.46	9.94561	5.0396	4.68895	8.97658	16.4298	132.556	22.9302	4.15677	1.21994	15.4298	28.7	24.3094	29.7608	606.7	12.1238	2.93327	171.278	18.9386	0.323965	1.0992	19.4749	28.3615	116.807	1.82167	34.9777	56.0404	55.7093
Glucose (mg/dL)	102.7	164.8	88.7	150.2	148.5	94.5	117.6	81.2	78.4	88.6	90.4	98.1	89.4	89	96.9	76.3	101	110.6	157.3	89.7	89.9	85.2	123.3	89.8	170.1	92.7	103.4	74	104.7	131	91.1	99.2	87.3	152.2	113.1
LDL-Cholesterol (mg/dL)	181.7	84	145.5	66.7	100.6	93.6	123.4	121.5	181.4	160.7	94.7	96	169	204.3	170.8	141.3	122.8	214.7	151.1	157.1	135.4	174.7	204.1	114.4	104.1	85.3	80.6	121.6	103.7	126.8	157.4	198.1	93.8	64.7	189.4
Acid uric (mg/dL)	5.79	6.17	5.76	6.69	4.36	6.89	5.79	8.27	5.33	8.68	5.51	5.04	4.67	5.47	4.3	5.24	4.1	5.14	5.37	4.03	7.5	3.61	6.23	6.64	3.88	6.29	6.87	4.98	5.77	5.16	7.34	7.36	7.31	7.43	5.21
Red Blood Cells (*1012 /L)	5.65	4.57	5.1	6.17	4.9	6.02	4.54	2.43	5.44	4.16	5.07	5.33	5.68	4.04	4.49	4.15	4.58	4.14	3.69	4.49	4.63	3.98	4.41	4.76	4.88	5.11	4.09	4.14	5.12	4.29	4.68	4.26	4.26	5.85	4.42
Hemoglubin (g/dL)	13.4	12.5	13.4	13.1	12.4	13.4	13.9	9.2	11.5	12.4	13.9	14.9	11.8	12	11.8	11.3	12.7	12.4	8.5	13.1	13.1	11.1	12.5	13.2	12	8.3	13.5	11.9	14.9	13.9	12.4	12.3	13.5	11.1	12.9
Hematocrit (%)	43.3	39.5	40.7	44.5	37.5	40.2	43.2	26.4	37.8	38.5	40.8	44.9	37.2	35.6	37.9	36.9	40	37.9	28.3	40.7	40.3	34.6	39.1	38.6	36.8	26.7	41.1	37.8	45.8	40.7	37.6	37.4	39.5	32.8	39.8
White blood cells (*109 /L)	6.72	7.56	5.25	6.61	5.63	7.7	7.29	6.7	9.74	6.11	7.19	5.38	5.71	5.63	6.13	4.05	4.98	7.95	7.49	6.06	6.03	4.63	6.49	8.57	6.47	5.27	7.02	8.64	9.21	6.95	11.48	4.99	9.75	7.7	11.17
Mean corpuscular volume (fL)	76.6	86.4	79.8	72.1	76.5	66.8	95.2	108.6	69.5	92.5	80.5	84.2	65.5	88.1	84.4	88.9	87.3	91.5	76.7	90.6	87	86.9	88.7	81.1	75.4	52.3	100.5	91.3	89.5	94.9	80.3	87.8	92.7	56.1	90
Mean corpuscular hemoglobin (fL)	30.9	31.6	32.9	29.4	33.1	33.3	32.2	34.8	30.4	32.2	34.1	33.2	31.7	33.7	31.1	30.6	31.8	32.7	30	32.2	32.5	32.1	32	34.2	32.6	31.1	32.8	31.5	32.5	34.2	33	32.9	34.2	33.8	32.4
Platelet (%)	289	206	316	246	215	253	256	459	268	237	273	243	215	279	359	251	288	274	300	337	205	187	173	308	368	291	110	279	298	291	348	457	332	192	258
Neutrophils (%)	58.5	40.3	54.8	34	51.9	54	53.9	43.7	71	54.6	52.9	40.7	57	49.4	53.7	42.5	41.4	51.6	74.1	55.4	60.7	54.2	40.9	55	71.1	43.5	19	31.7	45.8	62.7	63.9	34.5	26.8	47.6	58.5
Lymphocytes (%)	31.4	50.3	35.6	52.8	35.2	28	29.5	30.3	18.7	34.9	29.2	37.2	39	42.3	36.4	41.7	45.4	39	17.2	35.8	27.7	35.9	49.8	30.6	17.2	37.4	58.5	43.3	28.9	28.2	22.5	39.5	47.9	43.4	30
Monocytes (%)	7	6.3	6.1	7.1	6.2	7	4.7	3.1	6.4	5.7	8.9	4.5	2	3.6	3.8	10.6	9.4	5.7	5.9	4.5	7	5.4	4.5	4.1	4.9	4.9	6.7	3.2	5.9	5.9	5.2	7.4	7.4	4.5	3.6
Eosinophilia (%)	2.8	2.8	2.9	5.3	6	8	10.8	21.6	3	4.1	8.3	16.9	1	4.3	5.4	4.7	3.2	2.6	2.5	3.5	4.1	4.1	4.3	9.5	6.3	12.9	15.4	21.1	18.6	2.2	8	17	17.2	4	7.2
Basophil (%)	0.3	0.3	0.6	0.8	0.7	2	1.1	1.3	0.9	0.7	0.7	0.7	0	0.4	0.7	0.5	0.6	1.1	0.3	0.8	0.5	0.4	0.5	0.8	0.5	1.3	0.4	0.7	0.8	1	0.4	1.6	0.7	0.5	0.7
CKDstage	2	2	2	2	2	2	2	3	2	3	1	1	2	2	1	2	1	1	3	1	2	1	2	2	1	2	2	1	2	1	3	3	3	2	1
FECT (Larva per gram/LPG)	0	0	0	0	0	0	0	0	0	0	0	0	0	0	0	0	0	0	0	0	0	0	0	0	0	0	0	0	0	0	10	0	0	0	0
Agar Plate Culture (APC)	Negative	Negative	Negative	Negative	Negative	Negative	Negative	Negative	Negative	Negative	Negative	Negative	Negative	Negative	Negative	Negative	Negative	Negative	Negative	Negative	Negative	Negative	Negative	Positive	Positive	Positive	Positive	Positive	Positive	Positive	Positive	Positive	Positive	Positive	Positive
