# Supplementary material for: Strongyloides stercoralis infection reduces Fusicatenibacter and Anaerostipes in the gut and increases bacterial amino-acid metabolism in early-stage chronic kidney disease
Source: Heliyon. 2023 Sep 6;9(9):e19859. doi: 10.1016/j.heliyon.2023.e19859 (PMC10559256; doi:10.1016/j.heliyon.2023.e19859)
Supplement: Multimedia component 2 [file mmc2.xlsx]

## Sheet: Sheet1
Sample code	g__Bacteroides	g__Faecalibacterium	g__Peptoclostridium	g__Catenibacterium	g__Sarcina	g__Fusicatenibacter	g__Anaerostipes	CKDstage	eGFR	Urine albumin to creatinine ratio	Serum Creatinine
CN01	0.228362	0.075986	0.008322	0.000329	0.326737	0.006771	0.001949	3	36.82	28.7	1.44
CN02	0.09233	0.072774	0.024783	0.000759	0.000941	0.0096	0.004167	2	88.71	2.02262	0.84
CN03	0.286441	0.108523	0.00205	0.001835	0.000527	0.002037	0.005017	2	58.38	157.143	1.25
CN04	0.190691	0.101716	0.002772	0.000236	0.000437	0.014337	0.006596	2	50.48	29.7608	1.09
CN05	0.043105	0.200857	0.010218	0.000209	0.000569	0.009364	0.003247	1	93.37	8.97658	0.88
CN06	0.244334	0.006528	0.022488	0.005084	0	0.058475	0.004174	1	92.57	4.68894	0.91
CN07	0.046003	0.109848	0.007197	0.003552	0.001514	0.011646	0.050461	1	87.92	24.3094	0.66
CN08	0.022019	0.092262	0.019905	0.001381	0.003107	0.022969	0.006947	3	45.11	5.0396	1.63
CN09	0.018262	0.140685	0.055639	0.005546	0.006127	0.008108	0.003464	2	64.04	9.94561	1.22
CN10	0.024402	0.166217	0.005677	0.000432	0.001185	0.023048	0.013132	3	50.34	125.46	1.48
CN11	0.207944	0.010624	0.002349	0.000185	0.000469	0.001117	0.01088	2	69.17	30.7049	1.08
CN12	0.047343	0.080968	0.191795	0.057761	0.001141	0.016424	0.004442	2	77.15	9.25397	1.01
CN13	0.039348	0.086192	0.026665	0.002041	0.001518	0.009818	0.00428	2	65.02	5.39	1.15
CN14	0.058506	0.076814	0.015238	0.00029	0	0.011172	0.002839	2	72.4	2.81899	1.04
CN15	0.0547	0.070614	0	0.000927	0	0.028824	0.004698	2	76.05	1.65798	1.04
CN16	0.172519	0.140756	0	0	1.87e-05	0.030755	0.00568	1	88.41	15.4298	0.71
CN17	0.089144	0.146811	0.013672	2.61e-05	0	0.012425	0.003839	2	78.71	132.557	0.8
CN18	0.298335	0.121779	0.006243	0.00175	0	0.030814	0.007922	1	85.7	22.9302	0.75
CN19	0.103985	0.133874	0.000423	0.001563	0	0.016807	0.008344	2	76	4.15677	0.8
CN20	0.198057	0.053166	0.000576	0	0	0.023429	0.004836	2	79.19	16.4298	0.81
CN21	0.089233	0.038802	0.005266	1.91e-05	0	0.010131	0.028053	1	95.91	606.7	0.72
CN22	0.184272	0.134711	0	0	0	0.03093	0.023599	2	89.8	12.1238	0.73
CN23	0.074714	0.042316	0	0	0	0.033518	0.007004	1	92.22	1.21994	0.71
CP01	0.148977	0.127544	0.026745	0.000261	0.001652	0.01544	0.001148	3	38.86	116.807	1.7
CP02	0.067121	0.048665	0.199251	0.006173	0	0.00206	0.001144	2	70.63	56.0404	0.87
CP03	0.006764	0.067367	0.006008	0.109465	0	0.007942	0.007933	2	69.05	0.323965	1.12
CP04	0.064457	0.022121	0.008578	0.000712	0	0.004682	0.001477	2	65.91	18.9386	0.9
CP05	0.018139	0.135633	0.020623	0.001531	0	0.01301	0.002666	1	84.89	1.0992	0.73
CP06	0.001332	0.003112	0.002068	0.080976	0	0.001012	0.000895	3	55.16	34.9777	1.31
CP07	0.063236	0.068778	0.017448	0.016263	0	0.015594	0.007711	2	76.59	2.93327	1.04
CP08	0.016017	0.027132	0.021906	0.002006	0	0.004595	0.001375	3	54.7	1.82167	1.02
CP09	0.303303	0.078398	0.065663	0.000809	0	0.003907	0.001393	1	85.16	28.3615	0.92
CP10	0.059017	0.05712	0.018031	0.001358	0	0.007231	0.01361	1	93.45	171.278	0.82
CP11	0.052342	0.088457	0.011987	0.000956	0	0.004565	0.002684	2	55.55	19.4749	1.31
CP12	0.020407	0.030656	0.143296	0.045118	0	0.015409	0.001535	1	108.579	55.7093	0.55
