# Supplementary material for: Strongyloides stercoralis infection reduces Fusicatenibacter and Anaerostipes in the gut and increases bacterial amino-acid metabolism in early-stage chronic kidney disease
Source: Heliyon. 2023 Sep 6;9(9):e19859. doi: 10.1016/j.heliyon.2023.e19859 (PMC10559256; doi:10.1016/j.heliyon.2023.e19859)
Supplement: Multimedia component 3 [file mmc3.xlsx]

## Sheet: Sheet1
	CKD_Ss-																							CKD_Ss+
	CN01	CN02	CN03	CN04	CN05	CN06	CN07	CN08	CN09	CN10	CN11	CN12	CN13	CN14	CN15	CN16	CN17	CN18	CN19	CN20	CN21	CN22	CN23	CP01	CP02	CP03	CP04	CP05	CP06	CP07	CP08	CP09	CP10	CP11	CP12
Clostridiaceae	573	613	561	464	624	589	504	532	393	786	590	548	751	887	871	589	614	629	594	679	517	571	517	676	670	568	580	674	596	535	570	591	565	548	515
Coriobacteriaceae	330	359	294	288	382	344	326	323	210	575	358	313	476	558	589	358	356	362	363	402	296	307	316	426	352	356	289	371	328	344	379	322	330	344	342
Fusobacteriaceae	910	967	852	768	1016	913	832	921	661	1576	993	850	1256	1430	1509	902	913	958	956	1059	767	788	736	1090	1039	942	823	1065	945	942	995	903	890	999	870
Lachnospiraceae	522	591	567	462	617	575	527	569	390	960	633	545	751	892	919	570	543	566	538	615	520	489	457	642	620	567	544	595	590	578	575	581	529	554	516
Peptostreptococcaceae	268	275	239	204	299	252	261	265	187	432	259	227	344	392	418	236	252	258	252	284	208	236	188	291	283	266	225	296	249	264	253	242	241	253	229
Ruminococcaceae	978	1086	944	894	1136	1011	881	938	689	1567	1077	987	1415	1602	1677	1075	1032	1125	1079	1143	862	958	832	1207	1136	1015	983	1128	1006	979	1074	1024	923	986	941
Bacteroidaceae	1157	1268	1186	1041	1341	1241	1105	1229	812	2016	1278	1098	1654	1954	2063	1177	1152	1249	1172	1302	940	1052	984	1399	1359	1153	1121	1231	1171	1232	1256	1163	1158	1265	1169
Erysipelatoclostridiaceae	626	587	585	497	644	570	532	563	361	1038	663	564	816	954	1013	631	589	638	626	687	494	541	524	711	670	615	634	685	610	620	633	629	583	601	615
Prevotellaceae	1486	2543	2277	2076	2462	2161	1840	1906	2297	3488	2094	1804	2247	2789	2999	2004	1657	1904	2019	1983	1668	1712	1515	2388	2282	1965	1943	2018	2078	2192	2097	2113	1991	1861	1564
