# Supplementary material for: Strongyloides stercoralis infection reduces Fusicatenibacter and Anaerostipes in the gut and increases bacterial amino-acid metabolism in early-stage chronic kidney disease
Source: Heliyon. 2023 Sep 6;9(9):e19859. doi: 10.1016/j.heliyon.2023.e19859 (PMC10559256; doi:10.1016/j.heliyon.2023.e19859)
Supplement: Multimedia component 4 [file mmc4.xlsx]

## Sheet: Sheet1
No.1	T: Majority protein IDs	Entry Name	Protein names	Gene Names	Organism	Gene Ontology (biological process)	Gene Ontology (cellular component)	Gene Ontology (molecular function)	T: Peptide sequences	CN01	CN02	CN03	CN04	CN05	CN06	CN07	CN08	CN09	CN10	CN11	CN12	CN13	CN14	CN15	CN16	CN17	CN18	CN19	CN20	CN21	CN22	CN23	CP01	CP02	CP03	CP04	CP05	CP06	CP07	CP08	CP09	CP10	CP11	CP12	p-value
1	A0A6F9Z9R9	A0A6F9Z9R9_9BACT	Alpha-D-kanosaminyltransferase (EC 2.4.1.301)	kanE_1 IMSAGC004_00761	Bacteroidaceae bacterium			glycosyltransferase activity [GO:0016757]	RMVLRHR	0	0	0	0	0	0	0	0	0	0	0	0	0	0	0	0	0	0	0	0	0	0	0	0	0	3.78458	3.51927	3.65653	3.84258	3.73699	3.71999	3.7159	3.8736	3.70327	3.82134	<0.000001
2	A0A6F9ZDI6	A0A6F9ZDI6_9BACT	LicD family protein	IMSAGC004_02085	Bacteroidaceae bacterium				MMRILISK	0	0	0	0	0	0	0	0	0	0	0	0	0	0	0	0	0	0	0	0	0	0	0	0	0	0	0	0	3.65068	3.71192	3.61841	3.60618	0	3.65136	3.6228	5.1e-05
3	A0A6F9ZGU7	A0A6F9ZGU7_9BACT	Plasmid recombination enzyme	IMSAGC014_00117	Bacteroidaceae bacterium	DNA recombination [GO:0006310]		DNA binding [GO:0003677]	TARRLATRPR	0	0	0	0	0	0	0	0	0	0	0	0	0	0	0	0	0	0	0	0	0	0	0	0	0	0	0	3.69259	3.7149	3.79194	3.73149	3.58446	3.86728	3.78051	3.85155	<0.000001
4	A0A6F9ZJX8	A0A6F9ZJX8_9BACT	Transcription-repair-coupling factor (TRCF) (EC 3.6.4.-)	mfd IMSAGC014_01200	Bacteroidaceae bacterium	regulation of DNA-templated transcription [GO:0006355]; transcription-coupled nucleotide-excision repair, DNA damage recognition [GO:0000716]	cytoplasm [GO:0005737]	ATP binding [GO:0005524]; damaged DNA binding [GO:0003684]; helicase activity [GO:0004386]; hydrolase activity [GO:0016787]	IVPLRRMGR	0	0	0	0	0	0	0	0	0	0	0	0	0	0	0	0	0	0	0	0	0	0	0	3.68099	3.77806	3.58364	3.73402	3.6619	0	0	0	0	0	0	0	0.000405
5	A0A5C6HM93	A0A5C6HM93_9BACT	Cell division protein FtsA	ftsA FQ707_09225	Bacteroidaceae bacterium HV4-6-C5C	FtsZ-dependent cytokinesis [GO:0043093]	cell division site [GO:0032153]; cytoplasmic side of plasma membrane [GO:0009898]		IEKVKTVK	0	0	0	0	0	0	0	0	0	0	0	0	0	0	0	0	0	0	0	0	0	0	0	0	0	0	0	3.78293	3.98119	3.89996	3.92688	3.96882	3.87273	3.95992	3.80495	<0.000001
6	A0A3L8A3L1	A0A3L8A3L1_9BACE	DUF1735 domain-containing protein	D7Y07_18545	Bacteroides acidifaciens				EEFTPELIP	0	0	0	0	0	0	0	0	0	0	0	0	0	0	0	0	0	0	0	0	0	0	0	3.83487	3.76404	3.72768	3.67564	0	0	0	0	0	0	0	3.33064	0.000413
7	A0A4S2AAK2	A0A4S2AAK2_9BACE	Transposase	E5356_17570	Bacteroides acidifaciens				VPHFRGIRK	0	0	0	0	0	0	0	0	0	0	0	0	0	0	0	0	0	0	0	0	0	0	0	0	0	0	0	0	0	3.87995	3.82396	3.72714	3.76982	3.83074	3.78374	5.1e-05
8	A0A7I9ZYK5	A0A7I9ZYK5_9BACE	DNA-directed RNA polymerase subunit alpha (EC 2.7.7.6)	rpoA_1 E4T97_13880 IMSAGC001_00620	Bacteroides acidifaciens		DNA-directed RNA polymerase complex [GO:0000428]	DNA-directed 5'-3' RNA polymerase activity [GO:0003899]	FRHLGHK	0	0	0	0	0	0	0	0	0	0	0	0	0	0	0	0	0	0	0	0	0	0	0	0	0	0	0	3.81809	3.80971	3.80555	3.78351	3.80842	0	3.75082	3.79154	4e-06
9	A0A7J0A4A9	A0A7J0A4A9_9BACE	D-alanyl-D-alanine dipeptidase (D-Ala-D-Ala dipeptidase) (EC 3.4.13.22)	ddpX IMSAGC001_02392	Bacteroides acidifaciens	cell wall organization [GO:0071555]; proteolysis [GO:0006508]		dipeptidase activity [GO:0016805]; metallopeptidase activity [GO:0008237]; zinc ion binding [GO:0008270]	YSLPILCLLLAECTSVSGHK	0	0	0	0	0	0	0	0	0	0	0	0	0	0	0	0	0	0	0	0	0	0	0	3.58365	0	0	0	0	0	3.77224	3.70054	0	0	3.70089	3.732	0.000405
10	A0A412G0L3	A0A412G0L3_9BACE	DUF1735 domain-containing protein	DWY26_03895 F2Y36_12815	Bacteroides caccae				YTKSGKK	0	0	0	0	0	0	0	0	0	0	0	0	0	0	0	0	0	0	0	0	0	0	0	0	0	0	0	0	0	4.08766	4.07215	4.10203	0	4.07869	4.01986	0.000404
11	A0A413MIA7	A0A413MIA7_9BACE	DUF3754 domain-containing protein	DW794_19760	Bacteroides caccae		integral component of membrane [GO:0016021]		LLTFPFKR	0	0	0	0	0	0	0	0	0	0	0	0	0	0	0	0	0	0	0	0	0	0	0	0	0	0	0	3.58213	3.72592	3.73979	3.61374	3.76059	3.7179	3.75009	3.68669	<0.000001
12	A0A1C7H4U9	A0A1C7H4U9_9BACE	Group II intron reverse transcriptase/maturase	A4V03_05480	Bacteroides caecimuris			RNA-directed DNA polymerase activity [GO:0003964]	LWRWALR	0	0	0	0	0	0	0	0	0	0	0	0	0	0	0	0	0	0	0	0	0	0	0	0	0	0	0	0	3.90587	3.85453	3.73863	3.86364	3.72969	0	3.65932	5.1e-05
13	A0A845T2K0	A0A845T2K0_9BACE	Uncharacterized protein	FMM78_11340	Bacteroides caecimuris				NEVIMNWK	0	0	0	0	0	0	0	0	0	0	0	0	0	0	0	0	0	0	0	0	0	0	0	3.75616	3.76273	3.7603	3.7505	3.73765	0	0	0	0	0	0	0	0.000404
14	A0A412I258	A0A412I258_9BACE	TPR_MalT domain-containing protein	DWX97_25560	Bacteroides cellulosilyticus		integral component of membrane [GO:0016021]		HIGHFIK	0	0	0	0	0	0	0	0	0	0	0	0	0	0	0	0	0	0	0	0	0	0	0	0	3.57664	0	0	0	0	3.60586	3.61622	3.59538	3.65006	0	3.93267	5.1e-05
15	A0A412IP03	A0A412IP03_9BACE	RagB/SusD family nutrient uptake outer membrane protein	DWX97_00780	Bacteroides cellulosilyticus		cell outer membrane [GO:0009279]		TPEETIMNDIIEK	0	0	0	0	0	0	0	0	0	0	0	0	0	0	0	0	0	0	0	0	0	0	0	0	0	0	0	0	0	3.62104	0	3.68908	3.6608	3.67215	3.61075	0.000404
16	A0A412RZD5	A0A412RZD5_9BACE	Glycoside hydrolase	DWW88_07815	Bacteroides cellulosilyticus	carbohydrate metabolic process [GO:0005975]		hydrolase activity, hydrolyzing O-glycosyl compounds [GO:0004553]	HPKRAVR	0	0	0	0	0	0	0	0	0	0	0	0	0	0	0	0	0	0	0	0	0	0	0	0	0	0	0	0	3.72549	3.69814	3.68619	0	3.69833	0	3.70585	0.000404
17	E2NMQ1	E2NMQ1_9BACE	Transposase	BACCELL_05597	Bacteroides cellulosilyticus DSM 14838				KAIPPRR	0	0	0	0	0	0	0	0	0	0	0	0	0	0	0	0	0	0	0	0	0	0	0	0	0	0	0	0	3.75173	3.62849	3.68541	3.69073	3.69791	0	0	0.000404
18	A0A1Y3YVH4	A0A1Y3YVH4_9BACE	DNA primase	B5F97_06730	Bacteroides clarus			nucleotide binding [GO:0000166]	LLIIPFNVK	0	0	0	0	0	0	0	0	0	0	0	0	0	0	0	0	0	0	0	0	0	0	0	0	0	0	0	0	3.93795	3.94088	3.93543	3.96276	0	3.66973	3.96114	5.1e-05
19	F3ZNJ0	F3ZNJ0_9BACE	Aminomethyltransferase (EC 2.1.2.10) (Glycine cleavage system T protein)	gcvT Bcop_2372	Bacteroides coprosuis DSM 18011	glycine decarboxylation via glycine cleavage system [GO:0019464]; methylation [GO:0032259]		aminomethyltransferase activity [GO:0004047]; methyltransferase activity [GO:0008168]; transaminase activity [GO:0008483]	ARIVKPPFR	0	0	0	0	0	0	0	0	0	0	0	0	0	0	0	0	0	0	0	0	0	0	0	3.81027	3.85042	3.86678	3.91125	3.83655	0	0	0	0	0	0	0	0.000404
20	F3ZSC2	F3ZSC2_9BACE	Thiamine pyrophosphokinase	Bcop_0641	Bacteroides coprosuis DSM 18011	phosphorylation [GO:0016310]; thiamine diphosphate biosynthetic process [GO:0009229]; thiamine metabolic process [GO:0006772]		ATP binding [GO:0005524]; kinase activity [GO:0016301]; thiamine diphosphokinase activity [GO:0004788]	FLVFVAFK	0	0	0	0	0	0	0	0	0	0	0	0	0	0	0	0	0	0	0	0	0	0	0	0	0	0	0	0	0	3.94523	4.01522	4.03772	0	3.92853	4.02056	0.000404
21	F3ZTU2	F3ZTU2_9BACE	Glutamate synthase (NADPH) (EC 1.4.1.13)	Bcop_2160	Bacteroides coprosuis DSM 18011			glutamate synthase (NADPH) activity [GO:0004355]; iron-sulfur cluster binding [GO:0051536]	LERFIADFDTNMDLIRDK	0	0	0	0	0	0	0	0	0	0	0	0	0	0	0	0	0	0	0	0	0	0	0	0	0	0	4.14381	0	3.62048	3.623	3.55773	3.66379	0	3.68157	3.68503	4e-06
22	F3ZUG4	F3ZUG4_9BACE	Acetyltransf_6 domain-containing protein	Bcop_2250	Bacteroides coprosuis DSM 18011				VMGKILAAIR	0	0	0	0	0	0	0	0	0	0	0	0	0	0	0	0	0	0	0	0	0	0	0	3.89207	3.79675	3.93941	3.91127	3.84163	0	0	0	0	0	0	0	0.000404
23	A0A4Q5GHG1	A0A4Q5GHG1_9BACE	ArsR family transcriptional regulator	EAJ03_18910	Bacteroides eggerthii				TLLKKDE	0	0	0	0	0	0	0	0	0	0	0	0	0	0	0	0	0	0	0	0	0	0	0	0	0	0	0	0	0	0	3.64205	3.62611	3.73948	3.55001	3.64127	0.000405
24	A0A7X9SDX7	A0A7X9SDX7_9BACE	UvrABC system protein B (Protein UvrB) (Excinuclease ABC subunit B)	uvrB HF841_16245	Bacteroides eggerthii	nucleotide-excision repair [GO:0006289]; SOS response [GO:0009432]	cytoplasm [GO:0005737]; excinuclease repair complex [GO:0009380]	ATP binding [GO:0005524]; ATP hydrolysis activity [GO:0016887]; DNA binding [GO:0003677]; excinuclease ABC activity [GO:0009381]	TLITTLTK	0	0	0	0	0	0	0	0	0	0	0	0	0	0	0	0	0	0	0	0	0	0	0	3.79645	3.86239	3.8822	3.8471	3.83816	0	0	0	0	0	0	0	0.000404
25	A0A7X9XIE7	A0A7X9XIE7_9BACE	DUF3899 domain-containing protein	HF841_10445	Bacteroides eggerthii		integral component of membrane [GO:0016021]		EEVENEPQK	0	0	0	0	0	0	0	0	0	0	0	0	0	0	0	0	0	0	0	0	0	0	0	3.67428	3.69698	3.72552	3.70855	3.64025	0	0	0	0	0	0	0	0.000404
26	R5JU56	R5JU56_9BACE	DUF3265 domain-containing protein	BN464_02593	Bacteroides eggerthii CAG:109				FLLSFLAAK	0	0	0	0	0	0	0	0	0	0	0	0	0	0	0	0	0	0	0	0	0	0	0	0	0	3.63155	0	3.67585	3.74597	0	0	0	3.6856	0	3.58362	0.000405
27	R5K2L8	R5K2L8_9BACE	Beta-N-acetylhexosaminidase (EC 3.2.1.52)	BN464_01636	Bacteroides eggerthii CAG:109	carbohydrate metabolic process [GO:0005975]		beta-N-acetylhexosaminidase activity [GO:0004563]; N-acetyl-beta-D-galactosaminidase activity [GO:0102148]	TEKKDGR	0	0	0	0	0	0	0	0	0	0	0	0	0	0	0	0	0	0	0	0	0	0	0	0	0	0	0	0	3.81732	3.682	3.67005	3.76694	0	3.91302	0	0.000406
28	A0A401LVX6	A0A401LVX6_9BACE	SusD_RagB domain-containing protein	KGMB02408_26230	Bacteroides faecalis		cell outer membrane [GO:0009279]		SHKGQVINLVDQVALLK	0	0	0	0	0	0	0	0	0	0	0	0	0	0	0	0	0	0	0	0	0	0	0	0	0	0	0	0	3.77812	0	3.62651	3.7182	3.6561	3.6021	0	0.000405
29	A0A1M5ABS0	A0A1M5ABS0_9BACE	Glycosyl hydrolases family 28	SAMN05444349_1153	Bacteroides faecichinchillae	carbohydrate metabolic process [GO:0005975]		polygalacturonase activity [GO:0004650]; raffinose alpha-galactosidase activity [GO:0052692]	TVDVRNTLCSDGPR	0	0	0	0	0	0	0	0	0	0	0	0	0	0	0	0	0	0	0	0	0	0	0	3.6717	0	0	0	0	3.6796	3.72404	0	3.68614	0	0	3.4928	0.000406
30	A0A174LAH7	A0A174LAH7_9BACE	Lipid A 3-O-deacylase (PagL)	ERS852461_02066	Bacteroides faecis				RNAIARWK	0	0	0	0	0	0	0	0	0	0	0	0	0	0	0	0	0	0	0	0	0	0	0	0	0	0	0	3.69692	3.84549	3.43241	3.72925	0	3.84629	0	0	0.00041
31	A0A174UBK7	A0A174UBK7_9BACE	DUF87 domain-containing protein (Type IV secretory pathway, VirB4 components)	DXB21_21070 ERS852461_04523	Bacteroides faecis				AMIMVDEAHQFLK	0	0	0	0	0	0	0	0	0	0	0	0	0	0	0	0	0	0	0	0	0	0	0	0	3.62336	0	0	0	0	3.60363	3.5553	3.6469	3.56699	0	3.59176	5.1e-05
32	A0A642ME57	A0A642ME57_9BACE	Anaerobic ribonucleoside triphosphate reductase (EC 1.17.4.2)	F2Z41_22710	Bacteroides faecis	DNA replication [GO:0006260]		ATP binding [GO:0005524]; ribonucleoside-triphosphate reductase activity [GO:0008998]	EALRIALIALQIIIDKEHLTR	0	0	0	0	0	0	0	0	0	0	0	0	0	0	0	0	0	0	0	0	0	0	0	0	0	0	0	0	3.75622	0	3.62397	3.74269	0	3.75289	3.74832	0.000404
33	R6V8Y5	R6V8Y5_9BACE	EptA_B_N domain-containing protein	BN607_00678	Bacteroides faecis CAG:32		integral component of membrane [GO:0016021]		MIVFKFRQFIHR	0	0	0	0	0	0	0	0	0	0	0	0	0	0	0	0	0	0	0	0	0	0	0	3.7322	3.64226	3.79784	3.71367	0	3.63211	0	0	0	0	0	0	0.000405
34	R6V9U3	R6V9U3_9BACE	DDE_Tnp_1 domain-containing protein	BN607_00257	Bacteroides faecis CAG:32		integral component of membrane [GO:0016021]		FWLWATG	0	0	0	0	0	0	0	0	0	0	0	0	0	0	0	0	0	0	0	0	0	0	0	3.68735	3.7724	3.83179	3.57684	3.67278	0	0	0	0	0	0	0	0.000406
35	A0A7J4YNK0	A0A7J4YNK0_9BACE	DUF6371 domain-containing protein	F2Z22_11315	Bacteroides finegoldii				ALPEQKPR	0	0	0	0	0	0	0	0	0	0	0	0	0	0	0	0	0	0	0	0	0	0	0	3.751	3.79478	3.94598	3.68294	3.78886	0	0	0	0	0	0	0	0.000406
36	K5CQD6	K5CQD6_9BACE	Peptidase_C39_2 domain-containing protein	HMPREF1057_00866	Bacteroides finegoldii CL09T03C10				RAPFRHR	0	0	0	0	0	0	0	0	0	0	0	0	0	0	0	0	0	0	0	0	0	0	0	3.42108	3.60701	3.70908	3.47182	3.50051	0	0	0	0	0	0	0	0.000407
37	K5CSF5	K5CSF5_9BACE	DUF1016_N domain-containing protein	HMPREF1057_01135	Bacteroides finegoldii CL09T03C10				YVYLFLK	0	0	0	0	0	0	0	0	0	0	0	0	0	0	0	0	0	0	0	0	0	0	0	0	0	0	0	0	3.71563	3.73594	0	3.74196	3.74242	3.90289	3.67429	5.1e-05
38	F3PS71	F3PS71_9BACE	Glycosyl hydrolase family 2, sugar binding domain protein	HMPREF9446_01604	Bacteroides fluxus YIT 12057	carbohydrate metabolic process [GO:0005975]	extracellular region [GO:0005576]	hydrolase activity, hydrolyzing O-glycosyl compounds [GO:0004553]	VYVVSDRLK	0	0	0	0	0	0	0	0	0	0	0	0	0	0	0	0	0	0	0	0	0	0	0	0	0	0	0	0	0	3.71854	3.73598	3.69226	0	3.89606	3.72036	0.000405
39	F3PTJ5	F3PTJ5_9BACE	DUF4318 domain-containing protein	HMPREF9446_02063	Bacteroides fluxus YIT 12057		integral component of membrane [GO:0016021]		IFYFPIIIK	0	0	0	0	0	0	0	0	0	0	0	0	0	0	0	0	0	0	0	0	0	0	0	0	0	0	0	3.64597	3.66605	3.60456	3.73715	0	3.77594	3.80497	3.72962	4e-06
40	F3PYW6	F3PYW6_9BACE	DUF4120 domain-containing protein	HMPREF9446_03924	Bacteroides fluxus YIT 12057				TLQNCLER	0	0	0	0	0	0	0	0	0	0	0	0	0	0	0	0	0	0	0	0	0	0	0	3.97071	3.76183	3.75472	3.67287	3.7701	0	0	0	0	0	0	0	0.000406
41	A0A3E5CKN0	A0A3E5CKN0_BACFG	Polysaccharide pyruvyl transferase family protein	DXB57_14900	Bacteroides fragilis			transferase activity [GO:0016740]	VIVHPHR	0	0	0	0	0	0	0	0	0	0	0	0	0	0	0	0	0	0	0	0	0	0	0	0	0	0	0	3.89489	3.8903	3.79749	3.71603	3.49491	3.68893	0	0	5.1e-05
42	A0A413K0A8	A0A413K0A8_BACFG	Sodium:proton antiporter	DXA27_08305	Bacteroides fragilis		integral component of membrane [GO:0016021]		MLLYLLPEK	0	0	0	0	0	0	0	0	0	0	0	0	0	0	0	0	0	0	0	0	0	0	0	0	0	0	3.53823	3.44107	3.68482	3.89316	3.65596	0	3.87973	3.83277	3.78699	<0.000001
43	A0A7D4FUR2	A0A7D4FUR2_BACFG	DUF262 domain-containing protein	FOC69_00880	Bacteroides fragilis				ALRHLQKR	0	0	0	0	0	0	0	0	0	0	0	0	0	0	0	0	0	0	0	0	0	0	0	3.74865	3.87094	3.82088	3.83856	3.76464	3.72764	0	0	0	0	0	0	5.1e-05
44	A0A7D4K3V4	A0A7D4K3V4_BACFG	DUF3575 domain-containing protein	FOC69_02795	Bacteroides fragilis				VGISLIYMLK	0	0	0	0	0	0	0	0	0	0	0	0	0	0	0	0	0	0	0	0	0	0	0	0	0	0	0	0	0	3.8084	3.58287	0	3.75093	3.77352	3.69495	0.000405
45	A0A833HWL3	A0A833HWL3_BACFG	ABC transporter ATP-binding protein	F9000_10750	Bacteroides fragilis		integral component of membrane [GO:0016021]	ABC-type transporter activity [GO:0140359]; ATP binding [GO:0005524]	NLWEEQQRVKGWK	0	0	0	0	0	0	0	0	0	0	0	0	0	0	0	0	0	0	0	0	0	0	0	0	0	0	0	0	0	3.74927	3.7073	3.64104	0	3.88911	3.81292	0.000406
46	Q64UT4	Q64UT4_BACFR	Glycosyltransferase involved in cell wall biogenesis	BF1997	Bacteroides fragilis (strain YCH46)			transferase activity [GO:0016740]	VKLSIQQR	0	0	0	0	0	0	0	0	0	0	0	0	0	0	0	0	0	0	0	0	0	0	0	3.70011	3.89917	3.94133	3.93182	3.83547	0	0	0	0	0	0	0	0.000406
47	R6ZDK5	R6ZDK5_9BACE	DUF3265 domain-containing protein	BN669_02809	Bacteroides fragilis CAG:47				YVLILVV	0	0	0	0	0	0	0	0	0	0	0	0	0	0	0	0	0	0	0	0	0	0	0	0	0	0	0	3.57803	3.60764	0	3.66966	3.67815	0	3.54034	0	0.000404
48	R5RRV8	R5RRV8_9BACE	Glyco_trans_2-like domain-containing protein	BN707_00098	Bacteroides fragilis CAG:558				GFWKNLIK	0	0	0	0	0	0	0	0	0	0	0	0	0	0	0	0	0	0	0	0	0	0	0	0	0	0	0	0	3.81617	3.82978	3.92978	3.85331	0	0	3.87433	0.000404
49	R5RZW8	R5RZW8_9BACE	Ribosomal silencing factor RsfS	rsfS BN707_02215	Bacteroides fragilis CAG:558	mature ribosome assembly [GO:0042256]; negative regulation of ribosome biogenesis [GO:0090071]; negative regulation of translation [GO:0017148]	cytoplasm [GO:0005737]		LITIPDID	0	0	0	0	0	0	0	0	0	0	0	0	0	0	0	0	0	0	0	0	0	0	0	0	0	0	0	0	3.71549	3.6607	3.66389	3.70231	3.68329	0	3.78911	5.1e-05
50	I9KG83	I9KG83_BACFG	PcfB family protein	HMPREF1080_01760	Bacteroides fragilis CL05T12C13				VKGEQTRYLVFFK	0	0	0	0	0	0	0	0	0	0	0	0	0	0	0	0	0	0	0	0	0	0	0	0	0	0	0	3.56986	3.55265	3.66855	0	3.46331	0	3.69558	0	0.000406
51	A0A0E2AN59	A0A0E2AN59_BACFG	DNA topoisomerase (EC 5.6.2.1) (Omega-protein) (Relaxing enzyme) (Swivelase) (Untwisting enzyme)	HMPREF1056_03269	Bacteroides fragilis CL07T12C05	DNA topological change [GO:0006265]		DNA binding [GO:0003677]; DNA topoisomerase type I (single strand cut, ATP-independent) activity [GO:0003917]	TRTEDGFRNAPVAVR	0	0	0	0	0	0	0	0	0	0	0	0	0	0	0	0	0	0	0	0	0	0	0	0	0	0	0	0	0	0	3.73251	3.65434	3.73662	3.73823	3.73259	0.000404
52	K1FWF1	K1FWF1_BACFG	Ribose phosphate pyrophosphokinase	HMPREF1204_02552	Bacteroides fragilis HMW 615				MPALLRTAK	0	0	0	0	0	0	0	0	0	0	0	0	0	0	0	0	0	0	0	0	0	0	0	3.79237	3.888	4.00976	4.01608	3.80715	0	0	0	0	0	0	0	0.000406
53	A0A829SEN4	A0A829SEN4_BACFG	[FeFe] hydrogenase H-cluster radical SAM maturase HydG	hydG M117_3617	Bacteroides fragilis str. 3774 T13	cellular nitrogen compound biosynthetic process [GO:0044271]; heterocycle biosynthetic process [GO:0018130]; organic cyclic compound biosynthetic process [GO:1901362]; organonitrogen compound biosynthetic process [GO:1901566]; sulfur compound biosynthetic process [GO:0044272]; water-soluble vitamin biosynthetic process [GO:0042364]		catalytic activity [GO:0003824]; iron-sulfur cluster binding [GO:0051536]; metal ion binding [GO:0046872]	ARLCKGLPPR	0	0	0	0	0	0	0	0	0	0	0	0	0	0	0	0	0	0	0	0	0	0	0	0	0	0	3.47427	0	3.56355	3.64269	3.52139	3.65938	0	3.56262	3.54894	4e-06
54	A0A016AQK6	A0A016AQK6_BACFG	RecF/RecN/SMC N terminal domain protein	M123_4193	Bacteroides fragilis str. 3976T8			ATP-dependent DNA damage sensor activity [GO:0140664]	VVYFKPLR	0	0	0	0	0	0	0	0	0	0	0	0	0	0	0	0	0	0	0	0	0	0	0	0	0	0	0	0	3.58596	3.72734	3.70543	3.72334	3.57636	3.7258	3.7169	4e-06
55	A0A016C1V3	A0A016C1V3_BACFG	Integral membrane protein	M123_0641	Bacteroides fragilis str. 3976T8		integral component of membrane [GO:0016021]		HFYLFKK	0	0	0	0	0	0	0	0	0	0	0	0	0	0	0	0	0	0	0	0	0	0	0	0	0	0	0	0	3.77568	0	3.56916	3.78242	0	3.55155	3.74118	0.000407
56	A0A015RZA4	A0A015RZA4_BACFG	Polysaccharide biosynthesis family protein	M085_4354	Bacteroides fragilis str. 3986 N(B)19		integral component of membrane [GO:0016021]; plasma membrane [GO:0005886]		IFSYSAYQFLFNIINYFSR	0	0	0	0	0	0	0	0	0	0	0	0	0	0	0	0	0	0	0	0	0	0	0	0	0	0	0	0	0	3.64128	3.64283	0	3.74287	3.68921	3.65725	0.000404
57	A0A015X8I1	A0A015X8I1_BACFG	Uncharacterized protein	M072_0630	Bacteroides fragilis str. DS-208				TIIPPDR	0	0	0	0	0	0	0	0	0	0	0	0	0	0	0	0	0	0	0	0	0	0	0	0	0	0	0	0	0	0	3.74995	3.74645	3.81388	3.76576	3.79309	0.000404
58	A0A017N189	A0A017N189_BACFG	Tail assembly chaperone	M138_4439	Bacteroides fragilis str. S23L17				SARMGRR	0	0	0	0	0	0	0	0	0	0	0	0	0	0	0	0	0	0	0	0	0	0	0	0	0	0	3.56657	3.61475	3.6959	4.01384	3.63758	3.6823	3.7701	3.95309	0	<0.000001
59	A0A3D2SDV2	A0A3D2SDV2_9BACE	Aminotransferase	DHW31_06540	Bacteroides graminisolvens			transaminase activity [GO:0008483]	RIAKVTQEK	0	0	0	0	0	0	0	0	0	0	0	0	0	0	0	0	0	0	0	0	0	0	0	0	0	0	0	0	0	3.61522	3.70758	3.68338	3.84839	0	3.59356	0.000406
60	A0A069D5C4	A0A069D5C4_9BACE	YeeC-like protein	JCM15093_2789	Bacteroides graminisolvens DSM 19988 = JCM 15093				TNVFENIIHQFFK	0	0	0	0	0	0	0	0	0	0	0	0	0	0	0	0	0	0	0	0	0	0	0	0	3.66124	3.54175	3.50825	0	3.72491	0	3.62534	3.60838	3.68761	0	0	4e-06
61	E6ST67	E6ST67_BACT6	DUF6036 domain-containing protein	Bache_3349	Bacteroides helcogenes (strain ATCC 35417 / DSM 20613 / JCM 6297 / CCUG 15421 / P 36-108)				RILFLFGR	0	0	0	0	0	0	0	0	0	0	0	0	0	0	0	0	0	0	0	0	0	0	0	3.71808	3.75448	3.81146	0	3.83375	3.71238	0	0	0	0	0	0	0.000404
62	A0A449HZX7	A0A449HZX7_9BACE	CRISPR-associated endonuclease Cas9 (EC 3.1.-.-)	cas9 NCTC7812_00191	Bacteroides heparinolyticus	defense response to virus [GO:0051607]; maintenance of CRISPR repeat elements [GO:0043571]		DNA binding [GO:0003677]; endonuclease activity [GO:0004519]; metal ion binding [GO:0046872]; RNA binding [GO:0003723]	AIKKLLPLIR	0	0	0	0	0	0	0	0	0	0	0	0	0	0	0	0	0	0	0	0	0	0	0	3.70598	3.69686	3.72151	3.72192	3.6755	0	0	0	0	0	0	0	0.000404
63	A0A4R2LM48	A0A4R2LM48_9BACE	Tetratricopeptide repeat protein	EV202_11245	Bacteroides heparinolyticus				AATATKQDSLTQAEGYIR	0	0	0	0	0	0	0	0	0	0	0	0	0	0	0	0	0	0	0	0	0	0	0	0	0	0	0	0	0	4.17836	4.22623	4.14484	4.08443	4.00339	0	0.000405
64	A0A4R2M2U5	A0A4R2M2U5_9BACE	Transmembrane protein	EV202_12442	Bacteroides heparinolyticus		integral component of membrane [GO:0016021]		LLLRNKICR	0	0	0	0	0	0	0	0	0	0	0	0	0	0	0	0	0	0	0	0	0	0	0	3.67983	3.69788	3.70318	3.85704	3.75977	0	0	0	0	0	0	0	0.000405
65	A0A139LE97	A0A139LE97_9BACE	Capsular biosynthesis protein	HMPREF2531_02552	Bacteroides intestinalis				ILKIDPFYK	0	0	0	0	0	0	0	0	0	0	0	0	0	0	0	0	0	0	0	0	0	0	0	0	0	0	0	0	0	3.8536	3.6522	3.62978	3.75671	3.83903	3.74157	5.1e-05
66	R5MDN8	R5MDN8_9BACE	DUF2726 domain-containing protein	BN711_01207	Bacteroides intestinalis CAG:564		integral component of membrane [GO:0016021]		IILCNKR	0	0	0	0	0	0	0	0	0	0	0	0	0	0	0	0	0	0	0	0	0	0	0	0	0	0	0	0	3.7571	3.72646	3.75634	3.7945	3.83078	3.75137	3.74482	4e-06
67	A0A1M4S6X6	A0A1M4S6X6_9BACE	Transcriptional regulator	SAMN05444405_1015	Bacteroides luti				MIFARILFKHK	0	0	0	0	0	0	0	0	0	0	0	0	0	0	0	0	0	0	0	0	0	0	0	0	0	0	0	0	0	3.58553	3.58375	0	3.44464	3.81035	3.42124	0.00041
68	A0A1M5DWQ1	A0A1M5DWQ1_9BACE	Alpha-D-xyloside xylohydrolase	SAMN05444405_11296	Bacteroides luti	carbohydrate metabolic process [GO:0005975]		carbohydrate binding [GO:0030246]; hydrolase activity, hydrolyzing O-glycosyl compounds [GO:0004553]	KIVTVLP	0	0	0	0	0	0	0	0	0	0	0	0	0	0	0	0	0	0	0	0	0	0	0	0	0	0	0	0	3.75524	3.73152	3.84773	3.7359	0	3.95639	3.73206	5.1e-05
69	I9GX97	I9GX97_9BACE	CzcA family heavy metal efflux pump	HMPREF1068_01296	Bacteroides nordii CL02T12C05		integral component of membrane [GO:0016021]; plasma membrane [GO:0005886]	cation transmembrane transporter activity [GO:0008324]	ALRWVLNHK	0	0	0	0	0	0	0	0	0	0	0	0	0	0	0	0	0	0	0	0	0	0	0	0	0	0	0	0	3.76774	3.84291	3.77152	3.79431	0	0	3.74629	0.000404
70	K9EEF8	K9EEF8_9BACE	Acyl-CoA dehydrogenase	HMPREF9447_05388	Bacteroides oleiciplenus YIT 12058			acyl-CoA dehydrogenase activity [GO:0003995]; flavin adenine dinucleotide binding [GO:0050660]	FKTEELESYR	0	0	0	0	0	0	0	0	0	0	0	0	0	0	0	0	0	0	0	0	0	0	0	0	0	0	0	0	3.77195	3.69783	3.66073	3.79189	3.70348	0	0	0.000404
71	A0A414WTS7	A0A414WTS7_BACOV	Glycosyltransferase	DW206_20865 DW206_20935	Bacteroides ovatus			transferase activity [GO:0016740]	MPKVSVIIPVYK	0	0	0	0	0	0	0	0	0	0	0	0	0	0	0	0	0	0	0	0	0	0	0	0	0	0	0	0	3.5958	3.6801	3.6489	3.69822	0	3.57408	3.6156	5.1e-05
72	A0A642A5Q2	A0A642A5Q2_BACOV	Beta sliding clamp	dnaN F3B65_26655	Bacteroides ovatus	DNA replication [GO:0006260]	cytoplasm [GO:0005737]; DNA polymerase III complex [GO:0009360]	3'-5' exonuclease activity [GO:0008408]; DNA binding [GO:0003677]; DNA-directed DNA polymerase activity [GO:0003887]	VVIVSRLIEGK	0	0	0	0	0	0	0	0	0	0	0	0	0	0	0	0	0	0	0	0	0	0	0	0	0	3.60796	0	3.56882	0	0	3.56826	0	3.65276	0	3.60828	0.000404
73	A0A642C4H8	A0A642C4H8_BACOV	Transcriptional regulator	F3B98_30480	Bacteroides ovatus		integral component of membrane [GO:0016021]		LAFPPLSK	0	0	0	0	0	0	0	0	0	0	0	0	0	0	0	0	0	0	0	0	0	0	0	0	0	0	0	0	3.67032	3.67275	3.58233	3.76946	0	3.56773	3.69728	5.1e-05
74	A0A6N2U203	A0A6N2U203_BACOV	Reverse transcriptase	BOLFYP28_01437	Bacteroides ovatus				TERSRVLK	0	0	0	0	0	0	0	0	0	0	0	0	0	0	0	0	0	0	0	0	0	0	0	3.77759	3.60442	3.86917	3.86598	3.86922	0	0	0	0	0	0	0	0.000406
75	A0A849YFT7	A0A849YFT7_BACOV	Aryl-sulfate sulfotransferase	HUV13_11745	Bacteroides ovatus			aryl sulfotransferase activity [GO:0004062]	EFAFMRNAR	0	0	0	0	0	0	0	0	0	0	0	0	0	0	0	0	0	0	0	0	0	0	0	0	0	0	0	0	3.70938	3.73179	3.63411	3.758	3.72061	0	0	0.000404
76	R6JG94	R6JG94_9BACE	APH domain-containing protein	BN541_01244	Bacteroides ovatus CAG:22				IPQIYEIKEETDR	0	0	0	0	0	0	0	0	0	0	0	0	0	0	0	0	0	0	0	0	0	0	0	0	0	0	0	0	3.75447	3.80381	3.71337	3.78708	3.70525	0	0	0.000404
77	D4WGH0	D4WGH0_BACOV	OMP_b-brl_2 domain-containing protein	CUY_2955	Bacteroides ovatus SD CMC 3f				KKTIYYK	0	0	0	0	0	0	0	0	0	0	0	0	0	0	0	0	0	0	0	0	0	0	0	3.94676	4.01298	3.85813	3.9817	3.69641	3.76984	0	0	0	0	0	0	5.1e-05
78	R7AKM0	R7AKM0_9BACE	DUF4867 family protein	BN656_00702	Bacteroides pectinophilus CAG:437			ureidoglycolate hydrolase activity [GO:0004848]	HCSGDACTEGEDR	0	0	0	0	0	0	0	0	0	0	0	0	0	0	0	0	0	0	0	0	0	0	0	0	0	3.52013	0	3.67934	3.77105	3.71675	0	3.78195	3.72546	3.72909	3.73622	<0.000001
79	R7AZS4	R7AZS4_9BACE	Chaperone protein DnaK (HSP70) (Heat shock 70 kDa protein) (Heat shock protein 70)	dnaK BN656_00272	Bacteroides pectinophilus CAG:437			ATP binding [GO:0005524]; ATP-dependent protein folding chaperone [GO:0140662]; unfolded protein binding [GO:0051082]	HMGTDYK	0	0	0	0	0	0	0	0	0	0	0	0	0	0	0	0	0	0	0	0	0	0	0	0	0	0	0	0	3.9102	3.77878	3.81445	3.77795	0	3.63686	3.73384	5.1e-05
80	R5V7Z5	R5V7Z5_9BACE	tRNA-specific 2-thiouridylase MnmA (EC 2.8.1.13)	mnmA BN536_01553	Bacteroides plebeius CAG:211	tRNA modification [GO:0006400]	cytoplasm [GO:0005737]	ATP binding [GO:0005524]; sulfurtransferase activity [GO:0016783]; tRNA binding [GO:0000049]	GFLKAAKK	0	0	0	0	0	0	0	0	0	0	0	0	0	0	0	0	0	0	0	0	0	0	0	3.66221	3.75397	3.79743	3.80478	3.76634	0	0	0	0	0	0	0	0.000404
81	U2CPX3	U2CPX3_9BACE	Tetratricopeptide repeat protein	HMPREF1981_01103	Bacteroides pyogenes F0041				IEKDKPK	0	0	0	0	0	0	0	0	0	0	0	0	0	0	0	0	0	0	0	0	0	0	0	3.95318	3.86152	4.03101	3.97332	3.99384	0	0	0	0	0	0	0	0.000404
82	A0A351YCQ0	A0A351YCQ0_9BACE	Uncharacterized protein	DCZ73_03130	Bacteroides sp				SNLLLIKMLLVTLQPEK	0	0	0	0	0	0	0	0	0	0	0	0	0	0	0	0	0	0	0	0	0	0	0	0	0	0	0	0	3.81549	0	3.80436	3.73126	3.74922	3.84545	0	0.000404
83	A0A351YGE4	A0A351YGE4_9BACE	Phosphopantetheine adenylyltransferase (EC 2.7.7.3) (Dephospho-CoA pyrophosphorylase) (Pantetheine-phosphate adenylyltransferase) (PPAT)	coaD DCZ73_09785	Bacteroides sp	coenzyme A biosynthetic process [GO:0015937]	cytoplasm [GO:0005737]	ATP binding [GO:0005524]; pantetheine-phosphate adenylyltransferase activity [GO:0004595]	FLPEGLTI	0	0	0	0	0	0	0	0	0	0	0	0	0	0	0	0	0	0	0	0	0	0	0	3.71058	3.81218	3.63532	3.7025	3.74379	0	0	0	0	0	0	0	0.000405
84	A0A351YGS1	A0A351YGS1_9BACE	AsmA_2 domain-containing protein	DCZ73_10430	Bacteroides sp	protein secretion [GO:0009306]	integral component of plasma membrane [GO:0005887]		LKSLLPNLCVR	0	0	0	0	0	0	0	0	0	0	0	0	0	0	0	0	0	0	0	0	0	0	0	0	0	0	3.55611	3.50887	3.62689	0	3.52339	0	3.47977	0	0	0.000404
85	A0A7C1HSY4	A0A7C1HSY4_9BACE	Polysacc_synt_C domain-containing protein	ENO05_01355	Bacteroides sp		integral component of membrane [GO:0016021]		RSTLNTAKK	0	0	0	0	0	0	0	0	0	0	0	0	0	0	0	0	0	0	0	0	0	0	0	0	3.63646	3.64457	3.66157	3.55894	0	3.7646	0	0	0	0	0	0.000405
86	A0A7C1IEF2	A0A7C1IEF2_9BACE	DEAD/DEAH box helicase	ENO05_12490	Bacteroides sp			ATP binding [GO:0005524]; ATP-dependent chromatin remodeler activity [GO:0140658]; helicase activity [GO:0004386]	HHILHGK	0	0	0	0	0	0	0	0	0	0	0	0	0	0	0	0	0	0	0	0	0	0	0	0	0	0	0	0	3.67138	3.5468	3.57118	3.54835	0	3.52598	0	0.000404
87	A0A7C1V427	A0A7C1V427_9BACE	Beta-galactosidase	ENI20_00145	Bacteroides sp	carbohydrate catabolic process [GO:0016052]		hydrolase activity, hydrolyzing O-glycosyl compounds [GO:0004553]	MYFPKLILR	0	0	0	0	0	0	0	0	0	0	0	0	0	0	0	0	0	0	0	0	0	0	0	0	0	0	0	0	3.75122	3.71254	3.82786	3.90484	3.72057	0	3.75825	5.1e-05
88	A0A7C1VDS9	A0A7C1VDS9_9BACE	Acyl-CoA dehydrogenase	ENI20_13875	Bacteroides sp			flavin adenine dinucleotide binding [GO:0050660]; oxidoreductase activity, acting on the CH-CH group of donors [GO:0016627]	GFPAIVLR	0	0	0	0	0	0	0	0	0	0	0	0	0	0	0	0	0	0	0	0	0	0	0	3.92115	3.93894	4.0165	4.05679	4.00829	0	0	0	0	0	0	0	0.000404
89	A0A7C1VH77	A0A7C1VH77_9BACE	Glucarate dehydratase	ENI20_18745	Bacteroides sp	organic substance metabolic process [GO:0071704]		magnesium ion binding [GO:0000287]	GGVFPPR	0	0	0	0	0	0	0	0	0	0	0	0	0	0	0	0	0	0	0	0	0	0	0	0	0	0	0	0	3.78451	3.65709	3.71964	3.7051	0	3.6749	0	0.000404
90	A0A7C2MA75	A0A7C2MA75_9BACE	DNA helicase (EC 3.6.4.12)	ENO20_08550	Bacteroides sp			ATP binding [GO:0005524]; DNA binding [GO:0003677]; DNA helicase activity [GO:0003678]; hydrolase activity [GO:0016787]	EPGVPIR	0	0	0	0	0	0	0	0	0	0	0	0	0	0	0	0	0	0	0	0	0	0	0	0	0	0	0	0	0	3.77058	3.76286	3.72973	3.70812	3.76904	3.71495	5.1e-05
91	A0A7C2QWW1	A0A7C2QWW1_9BACE	Alanine:cation symporter family protein	ENO20_05550	Bacteroides sp		integral component of membrane [GO:0016021]; plasma membrane [GO:0005886]	amino acid:sodium symporter activity [GO:0005283]	LLHIRYLR	0	0	0	0	0	0	0	0	0	0	0	0	0	0	0	0	0	0	0	0	0	0	0	3.83159	3.80667	3.88063	3.8769	3.84829	0	0	0	0	0	0	0	0.000404
92	A0A7C2QYB3	A0A7C2QYB3_9BACE	NAD-dependent epimerase	ENO20_09515	Bacteroides sp				LVSRGYR	0	0	0	0	0	0	0	0	0	0	0	0	0	0	0	0	0	0	0	0	0	0	0	0	3.64784	3.69286	0	0	0	3.61555	3.70943	3.78221	0	3.70364	3.75298	4e-06
93	A0A7C2QZK9	A0A7C2QZK9_9BACE	PKD domain-containing protein	ENO20_14940	Bacteroides sp				LRASTRGR	0	0	0	0	0	0	0	0	0	0	0	0	0	0	0	0	0	0	0	0	0	0	0	0	0	0	0	4.04866	4.05991	4.03207	4.03205	4.06178	3.96521	4.03763	0	4e-06
94	A0A1Q6H3J6	A0A1Q6H3J6_9BACE	DNA-binding protein	BHV77_09230	Bacteroides sp. 43_108			DNA binding [GO:0003677]	IRYVILRR	0	0	0	0	0	0	0	0	0	0	0	0	0	0	0	0	0	0	0	0	0	0	0	0	0	0	0	0	3.59806	3.64495	3.72612	3.74908	3.72948	3.90511	3.73762	4e-06
95	A0A416WBE5	A0A416WBE5_9BACE	S-layer protein	DWW69_03095	Bacteroides sp. AF16-49				EYLNRIVK	0	0	0	0	0	0	0	0	0	0	0	0	0	0	0	0	0	0	0	0	0	0	0	0	0	0	0	0	0	3.69085	3.87589	3.63046	0	3.86985	3.78254	0.000406
96	A0A412CU06	A0A412CU06_9BACE	Ribokinase	DWY71_09520	Bacteroides sp. AF26-7BH	phosphorylation [GO:0016310]		kinase activity [GO:0016301]	EDVIECIR	0	0	0	0	0	0	0	0	0	0	0	0	0	0	0	0	0	0	0	0	0	0	0	0	0	0	0	3.69382	3.62642	3.57048	3.75212	3.72783	3.69176	0	0	5.1e-05
97	A0A414Z7X3	A0A414Z7X3_9BACE	Thiamine phosphate synthase	DW182_15645	Bacteroides sp. AM16-24				KVLSHFGR	0	0	0	0	0	0	0	0	0	0	0	0	0	0	0	0	0	0	0	0	0	0	0	0	0	0	0	0	0	3.53042	3.50987	0	3.47201	3.54815	3.5831	0.000404
98	A0A3A5RQD8	A0A3A5RQD8_9BACE	Glycosyltransferase	DW896_09840	Bacteroides sp. AM41-16			transferase activity [GO:0016740]	VWTVKSIK	0	0	0	0	0	0	0	0	0	0	0	0	0	0	0	0	0	0	0	0	0	0	0	3.77479	3.78654	3.91966	3.79514	3.71843	0	0	0	0	0	0	0	0.000405
99	A0A8B3EBC7	A0A8B3EBC7_9BACE	TonB-dependent receptor	DW995_00250	Bacteroides sp. AM51-7		cell outer membrane [GO:0009279]		IKQYMIKQR	0	0	0	0	0	0	0	0	0	0	0	0	0	0	0	0	0	0	0	0	0	0	0	0	0	0	0	0	0	3.76843	3.70814	3.7261	3.75811	3.79091	3.69612	5.1e-05
100	A0A373FVA6	A0A373FVA6_9BACE	DUF1433 domain-containing protein	DXA11_27380	Bacteroides sp. AM56-10ce				SPEQFNYISVRGTAILE	0	0	0	0	0	0	0	0	0	0	0	0	0	0	0	0	0	0	0	0	0	0	0	0	0	0	0	0	4.08511	4.07435	4.14751	4.03888	4.02278	0	0	0.000404
101	A0A1H8DES8	A0A1H8DES8_9BACE	Phage protein	SAMN02910431_01656	Bacteroides sp. AR20				TQLAFQLIH	0	0	0	0	0	0	0	0	0	0	0	0	0	0	0	0	0	0	0	0	0	0	0	0	0	0	0	0	0	3.70394	3.60452	3.5348	3.52745	3.69946	3.54088	5.1e-05
102	A0A285TNT2	A0A285TNT2_9BACE	Mtd_N domain-containing protein	SAMN02910274_03487	Bacteroides sp. AR29				FKPVKWFQK	0	0	0	0	0	0	0	0	0	0	0	0	0	0	0	0	0	0	0	0	0	0	0	0	0	0	0	3.65399	3.73454	0	3.74106	0	3.74198	0	3.71088	0.000404
103	R5JC92	R5JC92_9BACE	AP_endonuc_2 domain-containing protein	BN523_02426	Bacteroides sp. CAG:189				EDIRNVKK	0	0	0	0	0	0	0	0	0	0	0	0	0	0	0	0	0	0	0	0	0	0	0	0	3.5545	0	3.54858	3.56781	3.60187	3.70136	3.74975	3.72554	3.56449	0	3.63167	<0.000001
104	R5JVB1	R5JVB1_9BACE	Response regulator	BN523_01010	Bacteroides sp. CAG:189		integral component of membrane [GO:0016021]	DNA-binding transcription factor activity [GO:0003700]; phosphorelay sensor kinase activity [GO:0000155]; sequence-specific DNA binding [GO:0043565]	ARIESLIRQR	0	0	0	0	0	0	0	0	0	0	0	0	0	0	0	0	0	0	0	0	0	0	0	0	0	0	0	0	0	3.62277	3.69024	3.53138	3.76698	0	3.67377	0.000405
105	R7CX22	R7CX22_9BACE	OmpA family protein	BN666_01800	Bacteroides sp. CAG:462		membrane [GO:0016020]		RGKEALAK	0	0	0	0	0	0	0	0	0	0	0	0	0	0	0	0	0	0	0	0	0	0	0	3.77679	3.84382	3.88546	3.8731	3.79752	0	0	0	0	0	0	0	0.000404
106	R6CPZ4	R6CPZ4_9BACE	Glycosyl hydrolase family 2 sugar binding domain protein	BN697_00937	Bacteroides sp. CAG:530	carbohydrate catabolic process [GO:0016052]		hydrolase activity, hydrolyzing O-glycosyl compounds [GO:0004553]	IHLTIPKLK	0	0	0	0	0	0	0	0	0	0	0	0	0	0	0	0	0	0	0	0	0	0	0	0	0	0	0	0	3.79388	3.82858	3.79043	3.79141	0	0	3.80464	0.000404
107	R6CXY2	R6CXY2_9BACE	4'-phosphopantetheinyl transferase family protein	BN697_02561	Bacteroides sp. CAG:530			holo-[acyl-carrier-protein] synthase activity [GO:0008897]; magnesium ion binding [GO:0000287]	IRRIQNR	0	0	0	0	0	0	0	0	0	0	0	0	0	0	0	0	0	0	0	0	0	0	0	3.678	3.70098	3.70684	3.67707	3.65766	0	0	0	0	0	0	0	0.000404
108	R6D0D0	R6D0D0_9BACE	Response regulator receiver domain protein	BN697_00675	Bacteroides sp. CAG:530	phosphorelay signal transduction system [GO:0000160]		sequence-specific DNA binding [GO:0043565]	QTLYKKLK	0	0	0	0	0	0	0	0	0	0	0	0	0	0	0	0	0	0	0	0	0	0	0	3.53531	3.63257	3.62748	3.76619	3.56909	0	0	0	0	0	0	0	0.000405
109	R5SBY2	R5SBY2_9BACE	2-oxoacid:acceptor oxidoreductase alpha subunit	BN702_00487	Bacteroides sp. CAG:545			oxidoreductase activity, acting on the aldehyde or oxo group of donors [GO:0016903]	VAPAPLEK	0	0	0	0	0	0	0	0	0	0	0	0	0	0	0	0	0	0	0	0	0	0	0	4.16138	4.14192	4.11348	4.11721	4.14127	0	0	0	0	0	0	0	0.000404
110	R6E0D0	R6E0D0_9BACE	Phosphoribosylformylglycinamidine synthase	BN760_01923	Bacteroides sp. CAG:709	purine nucleotide biosynthetic process [GO:0006164]		metal ion binding [GO:0046872]; phosphoribosylformylglycinamidine synthase activity [GO:0004642]	LEKWLLMFK	0	0	0	0	0	0	0	0	0	0	0	0	0	0	0	0	0	0	0	0	0	0	0	0	0	0	0	0	0	3.75238	3.68367	3.75855	3.62564	3.62543	3.68126	5.1e-05
111	R6E8R4	R6E8R4_9BACE	Putative membrane protein	BN760_00965	Bacteroides sp. CAG:709	nitrogen compound transport [GO:0071705]	integral component of membrane [GO:0016021]; plasma membrane [GO:0005886]	carbohydrate transmembrane transporter activity [GO:0015144]	LASKSWR	0	0	0	0	0	0	0	0	0	0	0	0	0	0	0	0	0	0	0	0	0	0	0	0	0	0	0	0	3.41708	3.67747	3.50708	3.64251	3.58714	0	0	0.000406
112	R6EH19	R6EH19_9BACE	SusC/RagA family TonB-linked outer membrane protein	BN760_00807	Bacteroides sp. CAG:709				NKVSRYK	0	0	0	0	0	0	0	0	0	0	0	0	0	0	0	0	0	0	0	0	0	0	0	3.68339	3.75684	3.84303	3.79942	3.74802	3.73796	0	0	0	0	0	0	5.1e-05
113	R6YG59	R6YG59_9BACE	DUF3805 domain-containing protein	BN762_00631	Bacteroides sp. CAG:714				QTQGARLVK	0	0	0	0	0	0	0	0	0	0	0	0	0	0	0	0	0	0	0	0	0	0	0	3.77702	3.54461	3.81447	3.69284	3.84914	0	0	0	0	0	0	0	0.000407
114	R6YQS4	R6YQS4_9BACE	Uncharacterized protein	BN762_01473	Bacteroides sp. CAG:714				IGGFSHK	0	0	0	0	0	0	0	0	0	0	0	0	0	0	0	0	0	0	0	0	0	0	0	0	0	0	0	0	0	3.67559	3.72099	3.67149	0	3.70986	3.56647	0.000405
115	R6D9G1	R6D9G1_9BACE	UDP-N-acetylglucosamine 2-epimerase	BN772_02817	Bacteroides sp. CAG:754			UDP-N-acetylglucosamine 2-epimerase activity [GO:0008761]	CPENFQTIVCVTGQHRQMLDQVLDLFEITPDFDLNIMK	0	0	0	0	0	0	0	0	0	0	0	0	0	0	0	0	0	0	0	0	0	0	0	0	0	0	0	0	3.63821	3.59586	3.61891	3.67898	3.5882	3.86073	3.61258	4e-06
116	R6DD72	R6DD72_9BACE	Beta_helix domain-containing protein	BN772_01352	Bacteroides sp. CAG:754			raffinose alpha-galactosidase activity [GO:0052692]	YVSPEENLESICK	0	0	0	0	0	0	0	0	0	0	0	0	0	0	0	0	0	0	0	0	0	0	0	3.88496	3.59175	3.89976	3.78676	3.75347	0	0	0	0	0	3.50065	0	5.2e-05
117	R6DFW5	R6DFW5_9BACE	Hydrophobe/amphiphile efflux-1 (HAE1) family RND transporter	BN772_00350	Bacteroides sp. CAG:754		integral component of membrane [GO:0016021]; plasma membrane [GO:0005886]	transmembrane transporter activity [GO:0022857]	LLFTPIEK	0	0	0	0	0	0	0	0	0	0	0	0	0	0	0	0	0	0	0	0	0	0	0	0	0	0	0	0	3.93613	3.82418	0	3.80962	0	3.8512	3.94219	0.000404
118	R7AWL4	R7AWL4_9BACE	Conjugal transfer prepropilin TraC	BN800_01824	Bacteroides sp. CAG:875		integral component of membrane [GO:0016021]		ILHAAGIRPGRSR	0	0	0	0	0	0	0	0	0	0	0	0	0	0	0	0	0	0	0	0	0	0	0	0	0	0	0	0	0	3.64665	3.68873	0	3.55698	3.84829	3.57503	0.000407
119	R5B1K8	R5B1K8_9BACE	Polysacc_synt_C domain-containing protein	BN813_00091	Bacteroides sp. CAG:927		integral component of membrane [GO:0016021]; plasma membrane [GO:0005886]		ILLPWLVTDK	0	0	0	0	0	0	0	0	0	0	0	0	0	0	0	0	0	0	0	0	0	0	0	0	0	0	0	0	3.68139	3.80086	3.75283	3.80101	0	3.81287	3.69385	5.1e-05
120	A0A6H0KNW6	A0A6H0KNW6_9BACE	DUF3427 domain-containing protein	BacF7301_13360	Bacteroides sp. CBA7301			ATP binding [GO:0005524]; DNA binding [GO:0003677]; hydrolase activity [GO:0016787]	KVRGHWR	0	0	0	0	0	0	0	0	0	0	0	0	0	0	0	0	0	0	0	0	0	0	0	3.74426	3.93223	3.80837	3.84566	3.74041	0	0	0	0	0	0	0	0.000405
121	G1UK67	G1UK67_9BACE	Uncharacterized protein	BSAG_04860	Bacteroides sp. D1				IKGIRILILK	0	0	0	0	0	0	0	0	0	0	0	0	0	0	0	0	0	0	0	0	0	0	0	0	0	0	0	0	0	3.31974	3.54196	3.49972	3.5296	3.24247	0	0.000409
122	E5C6L6	E5C6L6_9BACE	DUF4248 domain-containing protein	BSGG_0299	Bacteroides sp. D2				LIIEVLQEP	0	0	0	0	0	0	0	0	0	0	0	0	0	0	0	0	0	0	0	0	0	0	0	0	0	0	0	0	3.70857	3.71604	3.72109	3.73218	3.72788	0	0	0.000404
123	E5C784	E5C784_9BACE	PKS_KS domain-containing protein	BSGG_1619	Bacteroides sp. D2			acyltransferase activity, transferring groups other than amino-acyl groups [GO:0016747]	KNPRQGR	0	0	0	0	0	0	0	0	0	0	0	0	0	0	0	0	0	0	0	0	0	0	0	0	0	0	0	0	3.8016	4.01669	3.7351	3.7422	3.73508	3.78704	3.75283	4e-06
124	A0A3E4GBN5	A0A3E4GBN5_9BACE	Glycosyltransferase	DXD78_06955	Bacteroides sp. D20			glycosyltransferase activity [GO:0016757]	HPIKSMLK	0	0	0	0	0	0	0	0	0	0	0	0	0	0	0	0	0	0	0	0	0	0	0	0	0	3.55822	3.50848	3.5928	3.57936	3.51989	3.57357	3.90004	3.57975	0	3.59225	<0.000001
125	A0A7U8LKG6	A0A7U8LKG6_9BACE	FimB/Mfa2 family fimbrial subunit	HMPREF0969_02342	Bacteroides sp. D20		cell outer membrane [GO:0009279]		WTLFFFLK	0	0	0	0	0	0	0	0	0	0	0	0	0	0	0	0	0	0	0	0	0	0	0	0	0	0	0	3.71642	3.7323	0	0	3.76201	0	3.69225	3.79333	0.000404
126	A0A7U8QIP3	A0A7U8QIP3_9BACE	Zinc carboxypeptidase	HMPREF0969_02525	Bacteroides sp. D20	proteolysis [GO:0006508]		metallocarboxypeptidase activity [GO:0004181]; zinc ion binding [GO:0008270]	IEQARKR	0	0	0	0	0	0	0	0	0	0	0	0	0	0	0	0	0	0	0	0	0	0	0	3.70098	3.64645	3.82136	3.77948	0	3.91316	0	0	0	0	0	0	0.000406
127	D7J6W2	D7J6W2_9BACE	Group II intron-encoded protein LtrA	HMPREF0106_03203	Bacteroides sp. D22	mRNA processing [GO:0006397]			EILIWQIR	0	0	0	0	0	0	0	0	0	0	0	0	0	0	0	0	0	0	0	0	0	0	0	0	0	0	0	0	3.51387	3.46442	3.6521	3.63394	3.4084	3.59149	3.63385	4e-06
128	U6RH49	U6RH49_9BACE	dTDP-4-dehydrorhamnose 3,5-epimerase (EC 5.1.3.13) (Thymidine diphospho-4-keto-rhamnose 3,5-epimerase)	HMPREF1214_03644	Bacteroides sp. HPS0048	dTDP-rhamnose biosynthetic process [GO:0019305]		dTDP-4-dehydrorhamnose 3,5-epimerase activity [GO:0008830]	DSEWLFNYDEK	0	0	0	0	0	0	0	0	0	0	0	0	0	0	0	0	0	0	0	0	0	0	0	0	0	3.59295	3.56543	3.55768	0	0	0	0	3.57465	3.62032	0	0.000404
129	A0A4S2AK16	A0A4S2AK16_9BACE	PcfK-like protein	E5355_15215	Bacteroides sp. NM69_E16B				MRKPIQPRK	0	0	0	0	0	0	0	0	0	0	0	0	0	0	0	0	0	0	0	0	0	0	0	0	0	0	0	3.72787	3.798	3.83136	3.90188	3.66115	0	0	0	0.000406
130	A0A416G9X3	A0A416G9X3_9BACE	DUF4417 domain-containing protein	DXA74_11995	Bacteroides sp. OF04-15BH				LVRLLHRR	0	0	0	0	0	0	0	0	0	0	0	0	0	0	0	0	0	0	0	0	0	0	0	0	0	0	0	0	3.86568	3.81912	3.78711	3.79638	0	0	3.81933	0.000404
131	A0A0S8KMD1	A0A0S8KMD1_9BACE	GTPase Era	era AMS23_08155	Bacteroides sp. SM1_62	ribosomal small subunit biogenesis [GO:0042274]	cytoplasm [GO:0005737]; plasma membrane [GO:0005886]	GTP binding [GO:0005525]; GTPase activity [GO:0003924]; small ribosomal subunit rRNA binding [GO:0070181]	LKIPLLILINK	0	0	0	0	0	0	0	0	0	0	0	0	0	0	0	0	0	0	0	0	0	0	0	3.79491	3.71971	3.76444	3.78048	3.78446	0	0	0	0	0	0	0	0.000404
132	A0A0S8KVQ9	A0A0S8KVQ9_9BACE	ATP-dependent zinc metalloprotease FtsH (EC 3.4.24.-)	ftsH AMS23_03945	Bacteroides sp. SM1_62	protein catabolic process [GO:0030163]; proteolysis [GO:0006508]	integral component of membrane [GO:0016021]; plasma membrane [GO:0005886]	ATP binding [GO:0005524]; ATP hydrolysis activity [GO:0016887]; ATP-dependent peptidase activity [GO:0004176]; metalloendopeptidase activity [GO:0004222]; zinc ion binding [GO:0008270]	GFAPMPK	0	0	0	0	0	0	0	0	0	0	0	0	0	0	0	0	0	0	0	0	0	0	0	3.6002	0	0	0	0	3.58275	3.54133	3.67934	3.68352	0	3.68507	3.63689	4e-06
133	A0A0S8KYH4	A0A0S8KYH4_9BACE	VWFA domain-containing protein	AMS23_00340	Bacteroides sp. SM1_62			calcium ion binding [GO:0005509]	SSADCSITCGDPEVR	0	0	0	0	0	0	0	0	0	0	0	0	0	0	0	0	0	0	0	0	0	0	0	0	0	0	0	0	0	3.47643	3.51296	3.5458	0	3.72237	3.71929	0.000407
134	A0A0S8K055	A0A0S8K055_9BACE	Short-chain dehydrogenase	AMS26_11445	Bacteroides sp. SM23_62			oxidoreductase activity [GO:0016491]	LLPRIVVVR	0	0	0	0	0	0	0	0	0	0	0	0	0	0	0	0	0	0	0	0	0	0	0	0	0	0	0	0	0	3.78338	3.7871	3.86345	3.82646	3.8597	0	0.000404
135	A0A0S8HJY1	A0A0S8HJY1_9BACE	BPH_5 domain-containing protein	AMS27_06995	Bacteroides sp. SM23_62_1		integral component of membrane [GO:0016021]		YPPFIRRWR	0	0	0	0	0	0	0	0	0	0	0	0	0	0	0	0	0	0	0	0	0	0	0	3.59988	3.6796	3.6664	3.72504	3.71011	0	0	0	0	0	0	0	0.000404
136	A0A1M6HXT7	A0A1M6HXT7_9BACE	Chondroitin AC lyase	SAMN05444350_12046	Bacteroides stercorirosoris	carbohydrate metabolic process [GO:0005975]	extracellular region [GO:0005576]	carbohydrate binding [GO:0030246]; lyase activity [GO:0016829]	IVGDQMIVELMER	0	0	0	0	0	0	0	0	0	0	0	0	0	0	0	0	0	0	0	0	0	0	0	3.64264	3.6352	3.68453	3.66999	3.63481	3.63233	0	0	0	3.6751	0	0	4e-06
137	A0A413B1T1	A0A413B1T1_BACSE	Restriction endonuclease subunit S	DWV77_17470	Bacteroides stercoris	DNA restriction-modification system [GO:0009307]		DNA binding [GO:0003677]; endonuclease activity [GO:0004519]	EIPLLWKAK	0	0	0	0	0	0	0	0	0	0	0	0	0	0	0	0	0	0	0	0	0	0	0	3.60107	3.82574	3.671	3.73223	3.69244	3.77762	0	0	0	0	0	0	5.1e-05
138	A0A174NN86	A0A174NN86_BACT4	DNA modification methylase	ERS852557_00763	Bacteroides thetaiotaomicron	methylation [GO:0032259]		methyltransferase activity [GO:0008168]	NVKWQEIIK	0	0	0	0	0	0	0	0	0	0	0	0	0	0	0	0	0	0	0	0	0	0	0	0	0	3.48684	0	0	3.71588	4.03966	3.78031	0	3.60716	0	0	0.000413
139	A0A174WUE1	A0A174WUE1_BACT4	Glycosyl transferase family protein (EC 2.4.1.-)	ERS852557_04930	Bacteroides thetaiotaomicron		integral component of membrane [GO:0016021]	glycosyltransferase activity [GO:0016757]	KLTLMFIR	0	0	0	0	0	0	0	0	0	0	0	0	0	0	0	0	0	0	0	0	0	0	0	0	0	0	0	0	0	3.89168	3.71029	3.69464	3.84107	3.88608	3.81095	5.1e-05
140	A0A1H7MT59	A0A1H7MT59_BACT4	DUF1273 family protein	SAMN02910322_01860	Bacteroides thetaiotaomicron				KNHSKMYNK	0	0	0	0	0	0	0	0	0	0	0	0	0	0	0	0	0	0	0	0	0	0	0	3.90724	3.9152	3.94762	3.93866	3.92157	0	0	3.83446	0	0	0	0	5.1e-05
141	A0A3E5HDP1	A0A3E5HDP1_BACT4	9-O-acetylesterase	DXA83_14695	Bacteroides thetaiotaomicron	carbohydrate metabolic process [GO:0005975]		hydrolase activity, hydrolyzing O-glycosyl compounds [GO:0004553]; sialate O-acetylesterase activity [GO:0001681]	MVLQQRVK	0	0	0	0	0	0	0	0	0	0	0	0	0	0	0	0	0	0	0	0	0	0	0	3.72685	3.6317	0	3.60836	3.71431	3.75341	0	0	0	0	0	0	0.000405
142	A0A414HRF3	A0A414HRF3_BACT4	TetR family transcriptional regulator	DW780_07200	Bacteroides thetaiotaomicron				QQWEKILNMAVANR	0	0	0	0	0	0	0	0	0	0	0	0	0	0	0	0	0	0	0	0	0	0	0	0	0	0	0	3.67185	3.83689	3.89177	3.78789	3.80507	3.78104	0	0	5.1e-05
143	Q8A0X4	Q8A0X4_BACTN	Putative thiol:disulfide interchange protein DsbE	BT_3897	Bacteroides thetaiotaomicron (strain ATCC 29148 / DSM 2079 / JCM 5827 / CCUG 10774 / NCTC 10582 / VPI-5482 / E50)			oxidoreductase activity [GO:0016491]	TFSKFKLPK	0	0	0	0	0	0	0	0	0	0	0	0	0	0	0	0	0	0	0	0	0	0	0	0	0	0	0	0	3.61608	3.76321	3.6953	3.73818	0	3.81176	0	0.000405
144	A0A3E4XAA7	A0A3E4XAA7_BACUN	Integrase catalytic domain-containing protein	DXC07_19200	Bacteroides uniformis	DNA integration [GO:0015074]		nucleic acid binding [GO:0003676]	RAVLDVYIFRNIEEVK	0	0	0	0	0	0	0	0	0	0	0	0	0	0	0	0	0	0	0	0	0	0	0	0	0	0	3.46543	0	3.71084	0	3.59421	3.34228	0	3.67473	0	0.000409
145	A0A4Y1VEZ5	A0A4Y1VEZ5_BACUN	Endo-1,4-beta-xylanase	Bun01g_05010	Bacteroides uniformis	xylan catabolic process [GO:0045493]		hydrolase activity, hydrolyzing O-glycosyl compounds [GO:0004553]	TFWVAEKNDDK	0	0	0	0	0	0	0	0	0	0	0	0	0	0	0	0	0	0	0	0	0	0	0	3.56346	3.57168	3.50999	0	0	3.53295	0	3.49782	0	0	0	0	0.000404
146	A0A3E4MNP9	A0A3E4MNP9_9BACE	ParA family protein	DXD03_24765	Bacteroides xylanisolvens				LVDELIELLK	0	0	0	0	0	0	0	0	0	0	0	0	0	0	0	0	0	0	0	0	0	0	0	0	0	0	0	3.64967	3.5287	0	3.64646	3.6052	3.59945	3.86868	3.47169	4e-06
147	D4VS16	D4VS16_9BACE	Inner membrane protein	BN890_28700	Bacteroides xylanisolvens SD CC 1b		integral component of membrane [GO:0016021]		KMPGVEKVK	0	0	0	0	0	0	0	0	0	0	0	0	0	0	0	0	0	0	0	0	0	0	0	0	0	3.61095	3.46231	3.58684	3.66438	0	0	3.76044	0	0	0	0.000406
148	A0A7Z8KZJ4	A0A7Z8KZJ4_9BACE	Agarase	FOJ72_13515	Bacteroides zhangwenhongii				HFLALPER	0	0	0	0	0	0	0	0	0	0	0	0	0	0	0	0	0	0	0	0	0	0	0	0	0	0	0	0	0	3.62292	3.64079	3.76235	3.69617	0	3.66023	0.000404
149	A0A562VI88	A0A562VI88_9BACE	Tetratricopeptide repeat protein	JN06_00574	Bacteroides zoogleoformans				IGDCCMHVR	0	0	0	0	0	0	0	0	0	0	0	0	0	0	0	0	0	0	0	0	0	0	0	3.63435	3.63809	3.7798	3.68653	3.58036	0	0	0	0	0	3.60335	3.55081	4e-06
150	Q97EL3	RS9_CLOAB	30S ribosomal protein S9	rpsI CA_C3097	Clostridium acetobutylicum (strain ATCC 824 / DSM 792 / JCM 1419 / LMG 5710 / VKM B-1787)	translation [GO:0006412]	ribonucleoprotein complex [GO:1990904]; ribosome [GO:0005840]	structural constituent of ribosome [GO:0003735]	LVPGEGKVVINKR	0	0	0	0	0	0	0	0	0	0	0	0	0	0	0	0	0	0	0	0	0	0	0	0	0	0	0	0	3.80577	3.79552	3.94759	0	3.97003	4.02944	0	0.000406
151	P46082	BXEN_CLOBO	Non-toxic nonhemagglutinin type E (NTNHA) (Botulinum neurotoxin type E non-toxic component)	ent-120	Clostridium botulinum	negative regulation of neurotransmitter secretion [GO:0046929]; proteolysis [GO:0006508]	extracellular region [GO:0005576]	metalloendopeptidase activity [GO:0004222]; zinc ion binding [GO:0008270]	CLIKSLYYLYGIKPNDNLNIPYR	0	0	0	0	0	0	0	0	0	0	0	0	0	0	0	0	0	0	0	0	0	0	0	3.60227	0	0	0	0	0	4.29411	4.02113	0	3.78194	0	3.92838	0.000417
152	C3KX32	HFQ_CLOB6	RNA-binding protein Hfq	hfq CLJ_B1975	Clostridium botulinum (strain 657 / Type Ba4)	regulation of DNA-templated transcription [GO:0006355]		RNA binding [GO:0003723]	GFDNFTVILDSDGK	0	0	0	0	0	0	0	0	0	0	0	0	0	0	0	0	0	0	0	0	0	0	0	0	0	0	4.05255	3.58172	3.59821	3.49271	0	0	0	0	0	0.002426
153	B2UX23	HIS7_CLOBA	Imidazoleglycerol-phosphate dehydratase (IGPD) (EC 4.2.1.19)	hisB CLH_2628	Clostridium botulinum (strain Alaska E43 / Type E3)	histidine biosynthetic process [GO:0000105]	cytoplasm [GO:0005737]	imidazoleglycerol-phosphate dehydratase activity [GO:0004424]	MQNRIAK	0	0	0	0	0	0	0	0	0	0	0	0	0	0	0	0	0	0	0	0	0	0	0	3.75681	3.83746	3.61713	3.51997	0	0	0	0	0	0	0	0	0.002388
154	A7FX73	NAGB_CLOB1	Glucosamine-6-phosphate deaminase (EC 3.5.99.6) (GlcN6P deaminase) (GNPDA) (Glucosamine-6-phosphate isomerase)	nagB CLB_2777	Clostridium botulinum (strain ATCC 19397 / Type A)	carbohydrate metabolic process [GO:0005975]; N-acetylglucosamine metabolic process [GO:0006044]; N-acetylneuraminate catabolic process [GO:0019262]	cytoplasm [GO:0005737]	glucosamine-6-phosphate deaminase activity [GO:0004342]	ARTFNLDEYYGLNR	0	0	0	0	0	0	0	0	0	0	0	0	0	0	0	0	0	0	0	0	0	0	0	3.52851	3.88079	0	0	0	0	3.7256	3.79296	0	0	0	3.69261	0.000407
155	A7FYX2	MURB_CLOB1	UDP-N-acetylenolpyruvoylglucosamine reductase (EC 1.3.1.98) (UDP-N-acetylmuramate dehydrogenase)	murB CLB_3434	Clostridium botulinum (strain ATCC 19397 / Type A)	cell cycle [GO:0007049]; cell division [GO:0051301]; cell wall organization [GO:0071555]; peptidoglycan biosynthetic process [GO:0009252]; regulation of cell shape [GO:0008360]	cytoplasm [GO:0005737]	FAD binding [GO:0071949]; UDP-N-acetylmuramate dehydrogenase activity [GO:0008762]	NQYKNFIMQFEDIVGNNNVLIDEPMK	0	0	0	0	0	0	0	0	0	0	0	0	0	0	0	0	0	0	0	0	0	0	0	3.48364	0	0	3.75904	3.56888	0	0	0	3.52644	0	0	0	0.002384
156	B2TPE3	METAA_CLOBB	Homoserine O-acetyltransferase (HAT) (EC 2.3.1.31) (Homoserine transacetylase) (HTA)	metAA CLL_A2913	Clostridium botulinum (strain Eklund 17B / Type B)	L-methionine biosynthetic process from homoserine via O-succinyl-L-homoserine and cystathionine [GO:0019281]	cytoplasm [GO:0005737]	homoserine O-acetyltransferase activity [GO:0004414]; homoserine O-succinyltransferase activity [GO:0008899]	GDNVDIPQNYFVDNDINSTPKFTWR	0	0	0	0	0	0	0	0	0	0	0	0	0	0	0	0	0	0	0	0	0	0	0	0	0	0	0	0	0	3.91528	3.6523	3.53448	0	0	3.45545	0.002407
157	C1FSS3	RSGA_CLOBJ	Small ribosomal subunit biogenesis GTPase RsgA (EC 3.6.1.-)	rsgA CLM_2803	Clostridium botulinum (strain Kyoto / Type A2)	ribosomal small subunit biogenesis [GO:0042274]	cytoplasm [GO:0005737]	GTP binding [GO:0005525]; GTPase activity [GO:0003924]; metal ion binding [GO:0046872]; rRNA binding [GO:0019843]	AIVCFNK	0	0	0	0	0	0	0	0	0	0	0	0	0	0	0	0	0	0	0	0	0	0	0	3.64403	0	0	0	3.68433	0	0	0	0	0	3.49812	3.80114	0.002384
158	B1KXY0	ARLY_CLOBM	Argininosuccinate lyase (ASAL) (EC 4.3.2.1) (Arginosuccinase)	argH CLK_2057	Clostridium botulinum (strain Loch Maree / Type A3)	arginine biosynthetic process via ornithine [GO:0042450]	cytoplasm [GO:0005737]	argininosuccinate lyase activity [GO:0004056]	GFLNATEAADYLVNK	0	0	0	0	0	0	0	0	0	0	0	0	0	0	0	0	0	0	0	0	0	0	0	0	3.6397	0	3.66622	3.51692	3.50641	0	0	0	0	0	0	0.002377
159	B1KZE1	MNMA1_CLOBM	tRNA-specific 2-thiouridylase MnmA 1 (EC 2.8.1.13)	mnmA1 CLK_0620	Clostridium botulinum (strain Loch Maree / Type A3)	tRNA modification [GO:0006400]	cytoplasm [GO:0005737]	ATP binding [GO:0005524]; sulfurtransferase activity [GO:0016783]; tRNA binding [GO:0000049]	DINYIPFDTLKEPMEVEAKIR	0	0	0	0	0	0	0	0	0	0	0	0	0	0	0	0	0	0	0	0	0	0	0	0	3.65093	0	3.70993	0	3.63011	0	3.54931	0	0	0	0	0.002375
160	A5N4R3	RL18_CLOK5	50S ribosomal protein L18	rplR CKL_0240	Clostridium kluyveri (strain ATCC 8527 / DSM 555 / NCIMB 10680)	translation [GO:0006412]	cytoplasm [GO:0005737]; ribonucleoprotein complex [GO:1990904]; ribosome [GO:0005840]	rRNA binding [GO:0019843]; structural constituent of ribosome [GO:0003735]	GTTLVSASSVDK	0	0	0	0	0	0	0	0	0	0	0	0	0	0	0	0	0	0	0	0	0	0	0	0	0	3.84735	0	0	0	0	3.65163	3.69056	3.73291	0	0	0.002377
161	B9DYB7	RL29_CLOK1	50S ribosomal protein L29	rpmC CKR_0191	Clostridium kluyveri (strain NBRC 12016)	translation [GO:0006412]	ribonucleoprotein complex [GO:1990904]; ribosome [GO:0005840]	structural constituent of ribosome [GO:0003735]	ARELQELR	0	0	0	0	0	0	0	0	0	0	0	0	0	0	0	0	0	0	0	0	0	0	0	0	0	0	0	0	3.99269	0	3.95856	3.99657	3.87304	0	0	0.002373
162	B9DYC4	RL6_CLOK1	50S ribosomal protein L6	rplF CKR_0198	Clostridium kluyveri (strain NBRC 12016)	translation [GO:0006412]	ribonucleoprotein complex [GO:1990904]; ribosome [GO:0005840]	rRNA binding [GO:0019843]; structural constituent of ribosome [GO:0003735]	SRSLHGLTR	0	0	0	0	0	0	0	0	0	0	0	0	0	0	0	0	0	0	0	0	0	0	0	0	0	0	0	0	0	3.72685	3.67507	3.71387	3.64104	3.74261	0	0.000404
163	A0PXK7	SP5G_CLONN	Putative septation protein SpoVG	spoVG NT01CX_1013	Clostridium novyi (strain NT)	division septum assembly [GO:0000917]; sporulation resulting in formation of a cellular spore [GO:0030435]			QITDVRIR	0	0	0	0	0	0	0	0	0	0	0	0	0	0	0	0	0	0	0	0	0	0	0	4.09736	3.91933	0	0	3.77031	3.38953	0	0	0	0	0	0	0.002445
164	A0PXL3	PTH_CLONN	Peptidyl-tRNA hydrolase (PTH) (EC 3.1.1.29)	pth NT01CX_1019	Clostridium novyi (strain NT)	translation [GO:0006412]	cytoplasm [GO:0005737]	aminoacyl-tRNA hydrolase activity [GO:0004045]	IKVGVGQPVQR	0	0	0	0	0	0	0	0	0	0	0	0	0	0	0	0	0	0	0	0	0	0	0	3.72973	3.81397	3.73586	3.80559	0	0	0	0	0	0	0	0	0.002372
165	Q8XHT6	RS14Z_CLOPE	30S ribosomal protein S14 type Z	rpsZ rpsN CPE2392	Clostridium perfringens (strain 13 / Type A)	translation [GO:0006412]	ribonucleoprotein complex [GO:1990904]; ribosome [GO:0005840]	rRNA binding [GO:0019843]; structural constituent of ribosome [GO:0003735]; zinc ion binding [GO:0008270]	EPKYKTR	0	0	0	0	0	0	0	0	0	0	0	0	0	0	0	0	0	0	0	0	0	0	0	3.70055	0	3.7641	0	3.77121	0	0	0	0	3.73216	0	0	0.002372
166	Q8XII9	RL21_CLOPE	50S ribosomal protein L21	rplU CPE2130	Clostridium perfringens (strain 13 / Type A)	translation [GO:0006412]	cytoplasm [GO:0005737]; ribonucleoprotein complex [GO:1990904]; ribosome [GO:0005840]	rRNA binding [GO:0019843]; structural constituent of ribosome [GO:0003735]	VGAPVVEGAKVVAKVLAQGK	0	0	0	0	0	0	0	0	0	0	0	0	0	0	0	0	0	0	0	0	0	0	0	0	0	0	3.44828	0	3.49399	0	0	0	3.44244	3.48357	0	0.002371
167	Q8XIU5	YBEY_CLOPE	Endoribonuclease YbeY (EC 3.1.-.-)	ybeY CPE2018	Clostridium perfringens (strain 13 / Type A)	rRNA processing [GO:0006364]	cytoplasm [GO:0005737]	endoribonuclease activity [GO:0004521]; metalloendopeptidase activity [GO:0004222]; zinc ion binding [GO:0008270]	ATDVLSFPMIDYPEDKVYK	0	0	0	0	0	0	0	0	0	0	0	0	0	0	0	0	0	0	0	0	0	0	0	0	0	0	0	0	3.64363	0	3.57146	3.72011	3.65088	0	0	0.002374
168	Q8XJH7	Y1779_CLOPE	UPF0297 protein CPE1779	CPE1779	Clostridium perfringens (strain 13 / Type A)				NKEDLTKSILTDVYNSLK	0	0	0	0	0	0	0	0	0	0	0	0	0	0	0	0	0	0	0	0	0	0	0	0	0	0	0	0	3.92186	3.95802	3.89387	3.90037	0	0	0	0.002371
169	Q8XKA3	Y1497_CLOPE	UPF0210 protein CPE1497	CPE1497	Clostridium perfringens (strain 13 / Type A)				ETSLITPDGFGCAK	0	0	0	0	0	0	0	0	0	0	0	0	0	0	0	0	0	0	0	0	0	0	0	3.68862	3.66788	0	3.55868	3.72505	0	0	0	0	0	0	0	0.002375
170	Q8XLN7	HPRK_CLOPE	HPr kinase/phosphorylase (HPrK/P) (EC 2.7.11.-) (EC 2.7.4.-) (HPr(Ser) kinase/phosphorylase)	hprK CPE1004	Clostridium perfringens (strain 13 / Type A)	carbohydrate metabolic process [GO:0005975]; regulation of carbohydrate metabolic process [GO:0006109]		ATP binding [GO:0005524]; magnesium ion binding [GO:0000287]; phosphorelay sensor kinase activity [GO:0000155]; protein serine/threonine kinase activity [GO:0004674]; protein serine/threonine/tyrosine kinase activity [GO:0004712]	RNLWILR	0	0	0	0	0	0	0	0	0	0	0	0	0	0	0	0	0	0	0	0	0	0	0	4.00877	4.01057	4.00486	4.00587	3.99012	0	0	0	0	0	0	0	0.000404
171	Q8XNM9	Y304_CLOPE	DegV domain-containing protein CPE0304	CPE0304	Clostridium perfringens (strain 13 / Type A)			lipid binding [GO:0008289]	EVDIDSEAFYDELAK	0	0	0	0	0	0	0	0	0	0	0	0	0	0	0	0	0	0	0	0	0	0	0	0	0	0	3.44858	0	3.79536	0	3.63684	3.42613	0	0	0	0.002398
172	Q0TPN9	Y1968_CLOP1	UPF0122 protein CPF_1968	CPF_1968	Clostridium perfringens (strain ATCC 13124 / DSM 756 / JCM 1290 / NCIMB 6125 / NCTC 8237 / Type A)				NSNLDEDIKK	0	0	0	0	0	0	0	0	0	0	0	0	0	0	0	0	0	0	0	0	0	0	0	3.66617	3.68811	3.71727	0	3.63773	3.64682	0	0	0	0	0	0	0.000404
173	Q0SWS5	GLGC_CLOPS	Glucose-1-phosphate adenylyltransferase (EC 2.7.7.27) (ADP-glucose pyrophosphorylase) (ADPGlc PPase) (ADP-glucose synthase)	glgC CPR_0086	Clostridium perfringens (strain SM101 / Type A)	glycogen biosynthetic process [GO:0005978]		ATP binding [GO:0005524]; glucose-1-phosphate adenylyltransferase activity [GO:0008878]	FLEEDELDPSSSNDFGKNIIPK	0	0	0	0	0	0	0	0	0	0	0	0	0	0	0	0	0	0	0	0	0	0	0	0	0	3.74329	3.72174	3.64999	0	0	0	3.73675	0	0	0	0.002372
174	Q8XHL5	COAX_CLOPE	Type III pantothenate kinase (EC 2.7.1.33) (PanK-III) (Pantothenic acid kinase)	coaX CPE2468	Clostridium perfringens (strain 13 / Type A)	coenzyme A biosynthetic process [GO:0015937]; phosphorylation [GO:0016310]	cytoplasm [GO:0005737]	ATP binding [GO:0005524]; metal ion binding [GO:0046872]; pantothenate kinase activity [GO:0004594]	EPFVLATGGLAK	0	0	0	0	0	0	0	0	0	0	0	0	0	0	0	0	0	0	0	0	0	0	0	0	0	0	0	0	0	3.59219	3.51535	3.54426	3.54694	3.65166	3.5175	5.1e-05
175	Q97EJ5	RS5_CLOAB	30S ribosomal protein S5	rpsE CA_C3116	Clostridium acetobutylicum (strain ATCC 824 / DSM 792 / JCM 1419 / LMG 5710 / VKM B-1787)	translation [GO:0006412]	small ribosomal subunit [GO:0015935]	rRNA binding [GO:0019843]; structural constituent of ribosome [GO:0003735]	AKSLGSNNPR	0	0	0	0	0	0	0	0	0	0	0	0	0	0	0	0	0	0	0	0	0	0	0	0	0	0	0	3.81154	3.94414	3.56801	3.76301	3.87708	3.85616	0	0	5.1e-05
176	Q8XHS3	RL3_CLOPE	50S ribosomal protein L3	rplC CPE2405	Clostridium perfringens (strain 13 / Type A)	translation [GO:0006412]	ribonucleoprotein complex [GO:1990904]; ribosome [GO:0005840]	rRNA binding [GO:0019843]; structural constituent of ribosome [GO:0003735]	AGVSLRRTLK	0	0	0	0	0	0	0	0	0	0	0	0	0	0	0	0	0	0	0	0	0	0	0	3.7588	3.7779	3.70939	3.82722	3.76846	0	0	0	3.97173	0	0	0	5.1e-05
177	Q892M6	MINC_CLOTE	Probable septum site-determining protein MinC	minC CTC_02070	Clostridium tetani (strain Massachusetts / E88)	cell morphogenesis [GO:0000902]; division septum assembly [GO:0000917]; regulation of cell septum assembly [GO:1901891]			DVLFDEFLIKDCIFEDSEEK	0	0	0	0	0	0	0	0	0	0	0	0	0	0	0	0	0	0	0	0	0	0	0	3.79186	3.43324	3.80172	0	3.7801	3.78992	0	0	0	3.78011	0	3.66855	4e-06
178	Q97F79	MURA1_CLOAB	UDP-N-acetylglucosamine 1-carboxyvinyltransferase 1 (EC 2.5.1.7) (Enoylpyruvate transferase 1) (UDP-N-acetylglucosamine enolpyruvyl transferase 1) (EPT 1)	murA1 murA CA_C2862	Clostridium acetobutylicum (strain ATCC 824 / DSM 792 / JCM 1419 / LMG 5710 / VKM B-1787)	cell cycle [GO:0007049]; cell division [GO:0051301]; cell wall organization [GO:0071555]; peptidoglycan biosynthetic process [GO:0009252]; regulation of cell shape [GO:0008360]; UDP-N-acetylgalactosamine biosynthetic process [GO:0019277]	cytoplasm [GO:0005737]	UDP-N-acetylglucosamine 1-carboxyvinyltransferase activity [GO:0008760]	AGAALILAGLVAEGETQISDIYHVDR	0	0	0	0	0	0	0	0	0	0	0	0	0	0	0	0	0	0	0	0	0	0	0	3.78373	3.86501	3.76171	3.78188	0	0	0	3.67329	3.97179	3.53966	0	3.6627	<0.000001
179	A0A425VTR6	A0A425VTR6_9ACTN	Oligosaccharide repeat unit polymerase	DUD33_09115	Coriobacteriaceae bacterium		integral component of membrane [GO:0016021]		LLYFAYFYVPVVK	0	0	0	0	0	0	0	0	0	0	0	0	0	0	0	0	0	0	0	0	0	0	0	3.7322	3.64226	3.79784	3.71367	0	3.70431	0	0	0	0	0	0	0.000404
180	A0A425VUX0	A0A425VUX0_9ACTN	tRNA(Ile)-lysidine synthase (EC 6.3.4.19) (tRNA(Ile)-2-lysyl-cytidine synthase) (tRNA(Ile)-lysidine synthetase)	tilS DUD33_07730	Coriobacteriaceae bacterium	tRNA modification [GO:0006400]	cytoplasm [GO:0005737]	ATP binding [GO:0005524]; ligase activity, forming carbon-nitrogen bonds [GO:0016879]	KAMLAVCPDARLEAR	0	0	0	0	0	0	0	0	0	0	0	0	0	0	0	0	0	0	0	0	0	0	0	0	0	0	0	3.72132	3.80588	0	3.74348	3.64185	3.75152	0	0	0.000404
181	A0A425VVD7	A0A425VVD7_9ACTN	Sugar porter family MFS transporter	DUD31_11515	Coriobacteriaceae bacterium		integral component of membrane [GO:0016021]	transmembrane transporter activity [GO:0022857]	WLVMKGKQK	0	0	0	0	0	0	0	0	0	0	0	0	0	0	0	0	0	0	0	0	0	0	0	0	0	0	0	0	3.63926	3.63354	3.53374	3.58121	3.49743	3.6484	3.62597	4e-06
182	A0A425VVE0	A0A425VVE0_9ACTN	Transposase	DUD39_18730	Coriobacteriaceae bacterium	DNA recombination [GO:0006310]; transposition [GO:0032196]		DNA binding [GO:0003677]	FVKVSRWYPSSK	0	0	0	0	0	0	0	0	0	0	0	0	0	0	0	0	0	0	0	0	0	0	0	0	0	0	0	0	0	3.88054	3.90892	0	3.98329	3.88097	3.9007	0.000404
183	A0A425VWF0	A0A425VWF0_9ACTN	50S ribosomal protein L31	rpmE DUD33_05615	Coriobacteriaceae bacterium	translation [GO:0006412]	ribonucleoprotein complex [GO:1990904]; ribosome [GO:0005840]	metal ion binding [GO:0046872]; rRNA binding [GO:0019843]; structural constituent of ribosome [GO:0003735]	MKQGIHPK	0	0	0	0	0	0	0	0	0	0	0	0	0	0	0	0	0	0	0	0	0	0	0	0	0	0	0	3.7857	3.7782	3.76385	3.78554	3.823	3.7713	3.76951	3.74252	<0.000001
184	A0A425VZG6	A0A425VZG6_9ACTN	PPM-type phosphatase domain-containing protein	DUD31_10070	Coriobacteriaceae bacterium				ARINAPAGTR	0	0	0	0	0	0	0	0	0	0	0	0	0	0	0	0	0	0	0	0	0	0	0	3.56634	0	0	0	3.53411	0	0	3.46127	3.50369	3.46629	3.69526	0	5.1e-05
185	A0A425W3R7	A0A425W3R7_9ACTN	IS3 family transposase	DUD31_07580	Coriobacteriaceae bacterium	DNA integration [GO:0015074]		nucleic acid binding [GO:0003676]	APGPASLTSMEK	0	0	0	0	0	0	0	0	0	0	0	0	0	0	0	0	0	0	0	0	0	0	0	0	3.40182	0	0	3.66399	0	0	0	0	3.41382	3.53079	3.56522	0.000407
186	A0A425W4F1	A0A425W4F1_9ACTN	ATP synthase subunit delta (ATP synthase F(1) sector subunit delta) (F-type ATPase subunit delta) (F-ATPase subunit delta)	atpH DUD31_07240	Coriobacteriaceae bacterium		plasma membrane [GO:0005886]; proton-transporting ATP synthase complex, catalytic core F(1) [GO:0045261]	hydrolase activity [GO:0016787]; proton-transporting ATP synthase activity, rotational mechanism [GO:0046933]	MASKNDEEK	0	0	0	0	0	0	0	0	0	0	0	0	0	0	0	0	0	0	0	0	0	0	0	0	0	0	0	0	3.80242	3.67756	3.77146	3.69381	3.70979	3.67813	3.73647	4e-06
187	A0A425W9A9	A0A425W9A9_9ACTN	Glycosyltransferase family 2 protein	DUD31_04860	Coriobacteriaceae bacterium			transferase activity [GO:0016740]	LLSKDYR	0	0	0	0	0	0	0	0	0	0	0	0	0	0	0	0	0	0	0	0	0	0	0	0	0	0	0	3.81809	3.80971	3.80555	3.80611	3.82033	3.69553	3.76402	0	4e-06
188	A0A425WBK2	A0A425WBK2_9ACTN	Peptidase M16	DUD31_02345	Coriobacteriaceae bacterium	proteolysis [GO:0006508]		metal ion binding [GO:0046872]	FRPFVEDFCR	0	0	0	0	0	0	0	0	0	0	0	0	0	0	0	0	0	0	0	0	0	0	0	3.43421	3.77756	3.76468	3.86493	3.61662	3.55193	0	0	3.5444	0	0	0	4e-06
189	A0A425WQE1	A0A425WQE1_9ACTN	30S ribosomal protein S16	rpsP DUD39_01515	Coriobacteriaceae bacterium	translation [GO:0006412]	cytoplasm [GO:0005737]; ribonucleoprotein complex [GO:1990904]; ribosome [GO:0005840]	structural constituent of ribosome [GO:0003735]	IRLARHGAK	0	0	0	0	0	0	0	0	0	0	0	0	0	0	0	0	0	0	0	0	0	0	0	3.75524	3.70831	3.77901	3.73513	3.59343	3.74956	0	0	0	0	0	0	5.1e-05
190	A0A4S2F370	A0A4S2F370_9ACTN	Response regulator transcription factor	E5334_01875	Coriobacteriaceae bacterium	phosphorelay signal transduction system [GO:0000160]; regulation of DNA-templated transcription [GO:0006355]		DNA binding [GO:0003677]	TRRFWVTSLPR	0	0	0	0	0	0	0	0	0	0	0	0	0	0	0	0	0	0	0	0	0	0	0	0	0	0	0	0	3.68663	3.64693	3.58885	3.56958	3.67934	0	0	0.000404
191	A0A4V3RQY5	A0A4V3RQY5_9ACTN	DUF5673 domain-containing protein	E5334_08140	Coriobacteriaceae bacterium		integral component of membrane [GO:0016021]		TYVPPKKK	0	0	0	0	0	0	0	0	0	0	0	0	0	0	0	0	0	0	0	0	0	0	0	3.78509	3.84458	3.90177	3.81011	3.76958	0	0	0	0	0	0	0	0.000404
192	A0A7X7N1Q0	A0A7X7N1Q0_9ACTN	Amino acid ABC transporter ATP-binding protein	GX562_01440	Coriobacteriaceae bacterium			ABC-type amino acid transporter activity [GO:0015424]; ATP binding [GO:0005524]	TKEFLSKIL	0	0	0	0	0	0	0	0	0	0	0	0	0	0	0	0	0	0	0	0	0	0	0	3.73989	3.89738	3.47709	3.6662	3.71748	0	0	0	0	0	0	0	0.000409
193	A0A7X7N3K5	A0A7X7N3K5_9ACTN	tRNA (guanine-N(1)-)-methyltransferase (EC 2.1.1.228) (M1G-methyltransferase) (tRNA [GM37] methyltransferase)	trmD GX562_06065	Coriobacteriaceae bacterium		cytoplasm [GO:0005737]	tRNA (guanine(37)-N(1))-methyltransferase activity [GO:0052906]	RQSIIRTAR	0	0	0	0	0	0	0	0	0	0	0	0	0	0	0	0	0	0	0	0	0	0	0	0	0	0	0	0	0	3.58967	3.64299	3.7964	3.75903	3.7371	3.85694	5.1e-05
194	U2U1N5	U2U1N5_9ACTN	Peptidase C26	HMPREF1248_0267	Coriobacteriaceae bacterium BV3Ac1			hydrolase activity, acting on carbon-nitrogen (but not peptide) bonds, in linear amides [GO:0016811]	RPRICVPPR	0	0	0	0	0	0	0	0	0	0	0	0	0	0	0	0	0	0	0	0	0	0	0	0	0	0	0	0	3.59327	3.72952	3.67461	0	3.68595	3.642	0	0.000404
195	U2VCC7	U2VCC7_9ACTN	PH domain-containing protein	HMPREF1248_1192	Coriobacteriaceae bacterium BV3Ac1				LDLLQVWK	0	0	0	0	0	0	0	0	0	0	0	0	0	0	0	0	0	0	0	0	0	0	0	0	0	0	0	3.47711	4.01401	3.94882	3.94579	3.69044	3.95142	0	0	5.2e-05
196	U2VFZ6	U2VFZ6_9ACTN	Undecaprenyl-diphosphatase (EC 3.6.1.27) (Bacitracin resistance protein) (Undecaprenyl pyrophosphate phosphatase)	uppP HMPREF1248_0366	Coriobacteriaceae bacterium BV3Ac1	cell wall organization [GO:0071555]; dephosphorylation [GO:0016311]; peptidoglycan biosynthetic process [GO:0009252]; phosphorylation [GO:0016310]; regulation of cell shape [GO:0008360]; response to antibiotic [GO:0046677]	integral component of membrane [GO:0016021]; plasma membrane [GO:0005886]	kinase activity [GO:0016301]; undecaprenyl-diphosphatase activity [GO:0050380]	KHNFKPFGWYR	0	0	0	0	0	0	0	0	0	0	0	0	0	0	0	0	0	0	0	0	0	0	0	0	0	0	0	3.7599	3.9396	3.74961	3.6364	3.87312	3.89042	0	0	5.1e-05
197	A0A143WZ56	A0A143WZ56_9ACTN	LicD family protein	BN3658_00392	Coriobacteriaceae bacterium CHKCI002				SKHVRYK	0	0	0	0	0	0	0	0	0	0	0	0	0	0	0	0	0	0	0	0	0	0	0	0	0	0	0	0	0	3.642	3.72088	3.73193	3.68016	3.7536	3.72547	5.1e-05
198	A0A143X0U3	A0A143X0U3_9ACTN	Lipoprotein	BN3658_00671	Coriobacteriaceae bacterium CHKCI002				MAFDLNISK	0	0	0	0	0	0	0	0	0	0	0	0	0	0	0	0	0	0	0	0	0	0	0	0	0	0	3.63567	3.71032	0	3.71775	3.52322	0	3.64828	0	0	0.000405
199	A0A143X1P4	A0A143X1P4_9ACTN	Putative ATPase of the ABC class	BN3658_00744	Coriobacteriaceae bacterium CHKCI002				RHGHGDGCR	0	0	0	0	0	0	0	0	0	0	0	0	0	0	0	0	0	0	0	0	0	0	0	0	0	0	0	0	0	3.73989	3.80953	3.74208	3.7213	3.71213	3.73584	5.1e-05
200	A0A143X5J2	A0A143X5J2_9ACTN	L-seryl-tRNA(Sec) selenium transferase (EC 2.9.1.1) (Selenocysteine synthase) (Sec synthase) (Selenocysteinyl-tRNA(Sec) synthase)	selA BN3658_01279	Coriobacteriaceae bacterium CHKCI002	selenocysteine incorporation [GO:0001514]; selenocysteinyl-tRNA(Sec) biosynthetic process [GO:0097056]	cytoplasm [GO:0005737]	L-seryl-tRNASec selenium transferase activity [GO:0004125]	LYLDPARALKR	0	0	0	0	0	0	0	0	0	0	0	0	0	0	0	0	0	0	0	0	0	0	0	0	0	0	0	0	0	3.72633	3.81027	3.6158	3.59039	3.93134	0	0.000408
201	A0A1V1RFX1	A0A1V1RFX1_9ACTN	Type II secretory pathway, ATPase PulE/Tfp pilus assembly pathway, ATPase PilB	pulE emb_1c0235	Coriobacteriaceae bacterium EMTCatB1				LARRLCK	0	0	0	0	0	0	0	0	0	0	0	0	0	0	0	0	0	0	0	0	0	0	0	3.84602	3.88642	3.94944	3.88439	3.83216	3.90741	0	0	0	0	0	0	5.1e-05
202	A0A1V1RG03	A0A1V1RG03_9ACTN	Penicillin-binding protein activator LpoB	1c0150 emb_1c0150	Coriobacteriaceae bacterium EMTCatB1				ASRICVCR	0	0	0	0	0	0	0	0	0	0	0	0	0	0	0	0	0	0	0	0	0	0	0	0	3.57812	0	0	0	3.57913	3.66364	3.69058	0	3.74605	0	0	0.000405
203	A0A1V1RGL0	A0A1V1RGL0_9ACTN	ABC-type proline/glycine betaine transport systems, ATPase components	opuBA emb_1d0600	Coriobacteriaceae bacterium EMTCatB1			ATP binding [GO:0005524]	ESRPRRHR	0	0	0	0	0	0	0	0	0	0	0	0	0	0	0	0	0	0	0	0	0	0	0	0	0	0	0	3.50745	0	3.56013	3.6891	0	0	3.75289	3.59848	0.000406
204	A0A1V1RGN0	A0A1V1RGN0_9ACTN	Uncharacterized oxidoreductase SSP0419	fabG emb_1c0389	Coriobacteriaceae bacterium EMTCatB1	3-keto-sphinganine metabolic process [GO:0006666]; sphingolipid biosynthetic process [GO:0030148]		3-dehydrosphinganine reductase activity [GO:0047560]	AIRPPETAK	0	0	0	0	0	0	0	0	0	0	0	0	0	0	0	0	0	0	0	0	0	0	0	3.68575	3.77969	3.72911	3.69412	3.73855	0	0	0	0	0	0	0	0.000404
205	A0A1V1RGP2	A0A1V1RGP2_9ACTN	Histidine kinase (EC 2.7.13.3)	baeS emb_1d0594	Coriobacteriaceae bacterium EMTCatB1		integral component of membrane [GO:0016021]; plasma membrane [GO:0005886]	phosphorelay sensor kinase activity [GO:0000155]	VALYVAVPIK	0	0	0	0	0	0	0	0	0	0	0	0	0	0	0	0	0	0	0	0	0	0	0	3.79013	3.81101	4.06521	3.99708	3.86522	0	0	0	0	0	0	0	0.000407
206	A0A1V1RGZ4	A0A1V1RGZ4_9ACTN	Phosphoribosylaminoimidazole-succinocarboxamide synthase (EC 6.3.2.6) (SAICAR synthetase)	purC emb_1c0534	Coriobacteriaceae bacterium EMTCatB1	'de novo' IMP biosynthetic process [GO:0006189]		ATP binding [GO:0005524]; phosphoribosylaminoimidazolesuccinocarboxamide synthase activity [GO:0004639]	ISLFWFDHLK	0	0	0	0	0	0	0	0	0	0	0	0	0	0	0	0	0	0	0	0	0	0	0	0	3.58106	3.70093	3.64363	3.69605	4.00388	0	0	0	0	0	0	0.00041
207	F2N7J9	F2N7J9_CORGP	HAD-superfamily hydrolase, subfamily IA, variant 3	Corgl_0701	Coriobacterium glomerans (strain ATCC 49209 / DSM 20642 / JCM 10262 / PW2)			hydrolase activity [GO:0016787]	YHEWARGR	0	0	0	0	0	0	0	0	0	0	0	0	0	0	0	0	0	0	0	0	0	0	0	0	0	0	0	0	3.87138	0	3.66568	3.54726	3.44595	0	3.54599	0.00041
208	F2N7X9	F2N7X9_CORGP	Regulatory protein RecX	recX Corgl_0980	Coriobacterium glomerans (strain ATCC 49209 / DSM 20642 / JCM 10262 / PW2)	regulation of DNA repair [GO:0006282]	cytoplasm [GO:0005737]		KQPSLPR	0	0	0	0	0	0	0	0	0	0	0	0	0	0	0	0	0	0	0	0	0	0	0	0	4.01639	3.96285	3.64494	3.98623	3.64615	0	0	0	0	0	0	0.000411
209	F2N996	F2N996_CORGP	L-aspartate ABC transporter membrane proteinL-glutamate ABC transporter membrane protein	Corgl_1749	Coriobacterium glomerans (strain ATCC 49209 / DSM 20642 / JCM 10262 / PW2)	amino acid transport [GO:0006865]	ATP-binding cassette (ABC) transporter complex [GO:0043190]	transmembrane transporter activity [GO:0022857]	LIILPQTFR	0	0	0	0	0	0	0	0	0	0	0	0	0	0	0	0	0	0	0	0	0	0	0	3.73069	3.87463	3.61984	3.81313	3.76367	0	0	0	0	0	0	0	0.000406
210	F2N9F2	F2N9F2_CORGP	30S ribosomal protein S16	rpsP Corgl_0868	Coriobacterium glomerans (strain ATCC 49209 / DSM 20642 / JCM 10262 / PW2)	translation [GO:0006412]	cytoplasm [GO:0005737]; ribonucleoprotein complex [GO:1990904]; ribosome [GO:0005840]	structural constituent of ribosome [GO:0003735]	MAVKIRLSR	0	0	0	0	0	0	0	0	0	0	0	0	0	0	0	0	0	0	0	0	0	0	0	0	0	0	0	0	3.47529	0	3.43964	3.35257	0	3.35394	3.46556	0.000405
211	A0A1H9PCU6	A0A1H9PCU6_9FIRM	Methionyl-tRNA formyltransferase (EC 2.1.2.9)	fmt SAMN02910429_00197	Lachnobacterium bovis			methionyl-tRNA formyltransferase activity [GO:0004479]	TFKIWKAK	0	0	0	0	0	0	0	0	0	0	0	0	0	0	0	0	0	0	0	0	0	0	0	0	0	0	0	3.66258	3.86977	4.01837	3.71029	3.69778	0	3.92966	3.8235	4e-06
212	A9KRY1	A9KRY1_LACP7	Diacylglycerol kinase catalytic region	Cphy_0225	Lachnoclostridium phytofermentans (strain ATCC 700394 / DSM 18823 / ISDg) (Clostridium phytofermentans)	phospholipid biosynthetic process [GO:0008654]; phosphorylation [GO:0016310]		ATP binding [GO:0005524]; kinase activity [GO:0016301]	LTYFLIGVK	0	0	0	0	0	0	0	0	0	0	0	0	0	0	0	0	0	0	0	0	0	0	0	3.68781	3.70733	3.70946	3.66719	3.82155	3.72708	0	0	0	0	0	0	5.1e-05
213	A0A1Y4U3Z2	A0A1Y4U3Z2_9FIRM	RNA-binding protein KhpA (KH-domain protein A)	khpA B5E62_00975	Lachnoclostridium sp. An118	cell wall organization [GO:0071555]; peptidoglycan biosynthetic process [GO:0009252]; regulation of cell shape [GO:0008360]	cytoplasm [GO:0005737]	RNA binding [GO:0003723]	VVVDIAG	0	0	0	0	0	0	0	0	0	0	0	0	0	0	0	0	0	0	0	0	0	0	0	4.0112	4.00399	3.92173	3.94071	3.98833	0	0	0	0	0	0	0	0.000404
214	A0A1Y4RW61	A0A1Y4RW61_9FIRM	Vitamin B12 dependent methionine synthase activation subunit	B5E84_01820	Lachnoclostridium sp. An14			methionine synthase activity [GO:0008705]	VVTLRHMKR	0	0	0	0	0	0	0	0	0	0	0	0	0	0	0	0	0	0	0	0	0	0	0	0	0	0	0	0	0	3.61291	3.70903	3.64375	0	3.8943	3.70057	0.000406
215	A0A1Y4RWJ2	A0A1Y4RWJ2_9FIRM	tRNA-2-methylthio-N(6)-dimethylallyladenosine synthase (EC 2.8.4.3) ((Dimethylallyl)adenosine tRNA methylthiotransferase MiaB) (tRNA-i(6)A37 methylthiotransferase)	miaB B5E84_00420	Lachnoclostridium sp. An14	tRNA modification [GO:0006400]	cytoplasm [GO:0005737]	4 iron, 4 sulfur cluster binding [GO:0051539]; metal ion binding [GO:0046872]; methylthiotransferase activity [GO:0035596]	GFYYMGRR	0	0	0	0	0	0	0	0	0	0	0	0	0	0	0	0	0	0	0	0	0	0	0	3.52604	3.52305	0	0	0	3.56683	3.50325	0	0	0	0	3.70951	0.000405
216	A0A1Y4IKH0	A0A1Y4IKH0_9FIRM	HGSNAT_cat domain-containing protein	B5F29_12460	Lachnoclostridium sp. An196		integral component of membrane [GO:0016021]		RALSCRIR	0	0	0	0	0	0	0	0	0	0	0	0	0	0	0	0	0	0	0	0	0	0	0	0	0	0	0	0	0	3.55692	3.49734	3.5032	3.59862	0	3.60668	0.000404
217	C4Z0T4	C4Z0T4_LACE2	DUF5358 domain-containing protein	EUBELI_01198	Lachnospira eligens (strain ATCC 27750 / DSM 3376 / VPI C15-48 / C15-B4) (Eubacterium eligens)		integral component of membrane [GO:0016021]		MSVVTKKSK	0	0	0	0	0	0	0	0	0	0	0	0	0	0	0	0	0	0	0	0	0	0	0	0	0	0	0	3.55509	3.73235	3.69089	0	0	3.72842	0	3.61794	0.000405
218	A0A1H5TFV2	A0A1H5TFV2_9FIRM	Lipopolysaccharide biosynthesis protein, LPS:glycosyltransferase	SAMN05216537_104152	Lachnospira multipara			glycosyltransferase activity [GO:0016757]	HFFRRKPK	0	0	0	0	0	0	0	0	0	0	0	0	0	0	0	0	0	0	0	0	0	0	0	0	3.54733	0	3.488	0	0	3.65222	3.65144	0	3.63292	0	3.59578	5.1e-05
219	A0A2G3PZU2	A0A2G3PZU2_9FIRM	TGc domain-containing protein	CS063_06255	Lachnospiraceae bacterium				RVIGVLLTALILLKAPGTIK	0	0	0	0	0	0	0	0	0	0	0	0	0	0	0	0	0	0	0	0	0	0	0	0	0	0	0	0	3.86846	3.82424	3.88275	3.84802	3.93522	3.74271	0	5.1e-05
220	A0A349BZF4	A0A349BZF4_9FIRM	CdaR family transcriptional regulator	DCR16_05495	Lachnospiraceae bacterium				LVYQLPRNLCRIFIR	0	0	0	0	0	0	0	0	0	0	0	0	0	0	0	0	0	0	0	0	0	0	0	0	0	0	0	3.65774	3.73773	0	3.81406	0	3.73773	3.58268	0	0.000405
221	A0A350BYM8	A0A350BYM8_9FIRM	HAD family hydrolase	DCX23_02315	Lachnospiraceae bacterium			hydrolase activity [GO:0016787]	REDTTMK	0	0	0	0	0	0	0	0	0	0	0	0	0	0	0	0	0	0	0	0	0	0	0	0	0	0	0	0	3.80589	3.77828	3.73625	3.64128	3.83327	0	3.62069	5.1e-05
222	A0A350C1D8	A0A350C1D8_9FIRM	Stage 0 sporulation protein A homolog (EC 2.7.13.3)	DCX23_07300	Lachnospiraceae bacterium	chemotaxis [GO:0006935]	cytoplasm [GO:0005737]	phosphorelay response regulator activity [GO:0000156]; phosphorelay sensor kinase activity [GO:0000155]; protein-glutamate methylesterase activity [GO:0008984]; S-adenosylmethionine-dependent methyltransferase activity [GO:0008757]	RPAPWRR	0	0	0	0	0	0	0	0	0	0	0	0	0	0	0	0	0	0	0	0	0	0	0	3.75102	3.77707	3.72833	3.74088	3.61762	0	0	0	0	0	0	0	0.000405
223	A0A354AUG4	A0A354AUG4_9FIRM	23S rRNA (Guanosine(2251)-2'-O)-methyltransferase RlmB	DCM43_01650 DCQ39_06010 DDX59_06745	Lachnospiraceae bacterium	RNA processing [GO:0006396]	cytoplasm [GO:0005737]	RNA binding [GO:0003723]; RNA methyltransferase activity [GO:0008173]	HDAKPRRR	0	0	0	0	0	0	0	0	0	0	0	0	0	0	0	0	0	0	0	0	0	0	0	0	0	0	0	0	3.6876	3.63536	3.60199	3.64211	0	3.60938	0	0.000404
224	A0A354I312	A0A354I312_9FIRM	DNA gyrase subunit A (EC 5.6.2.2)	gyrA DDY31_01595	Lachnospiraceae bacterium	DNA topological change [GO:0006265]; DNA-templated DNA replication [GO:0006261]	chromosome [GO:0005694]; cytoplasm [GO:0005737]	ATP binding [GO:0005524]; DNA binding [GO:0003677]; DNA negative supercoiling activity [GO:0034335]	VHEVDLKKK	0	0	0	0	0	0	0	0	0	0	0	0	0	0	0	0	0	0	0	0	0	0	0	0	0	0	0	0	0	3.76321	3.72877	3.73881	0	3.74936	3.77547	0.000404
225	A0A354I5W6	A0A354I5W6_9FIRM	NAD-dependent epimerase	DDY31_06790	Lachnospiraceae bacterium				TDHPVSLYAATKKSDELLAYSYSK	0	0	0	0	0	0	0	0	0	0	0	0	0	0	0	0	0	0	0	0	0	0	0	0	0	3.60236	0	3.54915	0	0	3.5528	3.46714	0	0	3.89475	0.00041
226	A0A3B8S3A9	A0A3B8S3A9_9FIRM	Spore protease YyaC	yyaC DCE48_07245	Lachnospiraceae bacterium	proteolysis [GO:0006508]		peptidase activity [GO:0008233]	TQQRNKR	0	0	0	0	0	0	0	0	0	0	0	0	0	0	0	0	0	0	0	0	0	0	0	0	0	0	0	0	0	3.69203	3.78948	3.74332	3.83698	3.76885	3.78943	5.1e-05
227	A0A3B8U4D9	A0A3B8U4D9_9FIRM	DctM domain-containing protein	DCF49_06460	Lachnospiraceae bacterium		integral component of membrane [GO:0016021]; plasma membrane [GO:0005886]		RPMEKIVK	0	0	0	0	0	0	0	0	0	0	0	0	0	0	0	0	0	0	0	0	0	0	0	3.86725	3.97088	4.00976	3.87848	3.80715	0	0	0	0	0	0	0	0.000405
228	A0A3B9MT71	A0A3B9MT71_9FIRM	ABC transporter permease	DCG85_02495	Lachnospiraceae bacterium		integral component of membrane [GO:0016021]		FFGIGRLAR	0	0	0	0	0	0	0	0	0	0	0	0	0	0	0	0	0	0	0	0	0	0	0	0	0	0	0	0	3.70082	3.75032	0	3.73527	3.72104	0	3.72781	0.000404
229	A0A3C0TG98	A0A3C0TG98_9FIRM	Leucine rich repeat-containing protein	DCP06_03990	Lachnospiraceae bacterium				SSIVTSKKK	0	0	0	0	0	0	0	0	0	0	0	0	0	0	0	0	0	0	0	0	0	0	0	0	0	0	0	0	3.7191	3.88262	3.77872	3.85711	0	3.89529	3.7489	5.1e-05
230	A0A3D0LDT9	A0A3D0LDT9_9FIRM	Type II secretion system F family protein	DEO87_04040	Lachnospiraceae bacterium		integral component of membrane [GO:0016021]; plasma membrane [GO:0005886]		VKLWKDK	0	0	0	0	0	0	0	0	0	0	0	0	0	0	0	0	0	0	0	0	0	0	0	3.98502	4.06135	4.04247	4.08973	4.02128	0	0	0	0	0	0	0	0.000404
231	A0A3D0M9V1	A0A3D0M9V1_9FIRM	30S ribosomal protein S18	rpsR DEP00_06770	Lachnospiraceae bacterium	translation [GO:0006412]	ribonucleoprotein complex [GO:1990904]; ribosome [GO:0005840]	rRNA binding [GO:0019843]; structural constituent of ribosome [GO:0003735]	RPAMHRRK	0	0	0	0	0	0	0	0	0	0	0	0	0	0	0	0	0	0	0	0	0	0	0	0	0	0	0	0	3.81425	3.73219	3.62368	3.67201	3.74788	0	0	0.000405
232	A0A3D2G6C1	A0A3D2G6C1_9FIRM	Inorganic diphosphatase	DFK11_04890	Lachnospiraceae bacterium				KAWHMMR	0	0	0	0	0	0	0	0	0	0	0	0	0	0	0	0	0	0	0	0	0	0	0	0	0	0	0	0	0	0	3.51814	3.56097	3.59113	3.5527	3.6753	0.000405
233	A0A3D2TXR5	A0A3D2TXR5_9FIRM	TPR_REGION domain-containing protein	DGZ34_02270 DHW28_09045	Lachnospiraceae bacterium				GFVNWVR	0	0	0	0	0	0	0	0	0	0	0	0	0	0	0	0	0	0	0	0	0	0	0	0	0	0	0	0	3.79645	3.79157	3.85144	3.84296	0	3.82929	3.77804	5.1e-05
234	A0A3D4K836	A0A3D4K836_9FIRM	DDE_Tnp_1 domain-containing protein	DIW07_16540	Lachnospiraceae bacterium				RALMGTLR	0	0	0	0	0	0	0	0	0	0	0	0	0	0	0	0	0	0	0	0	0	0	0	0	0	0	0	3.71364	3.7433	0	3.73887	3.70448	3.74012	0	3.65708	5.1e-05
235	A0A3D4RC23	A0A3D4RC23_9FIRM	CBM6 domain-containing protein	DIV51_05425	Lachnospiraceae bacterium	carbohydrate metabolic process [GO:0005975]; cell communication [GO:0007154]	integral component of membrane [GO:0016021]	alpha-L-fucosidase activity [GO:0004560]; carbohydrate binding [GO:0030246]	SKSLKSVGK	0	0	0	0	0	0	0	0	0	0	0	0	0	0	0	0	0	0	0	0	0	0	0	0	0	0	0	3.80357	3.8603	3.73554	3.79068	3.75102	3.84583	3.75623	3.78619	<0.000001
236	A0A3D4VT21	A0A3D4VT21_9FIRM	Terminase small subunit	DIC60_03250	Lachnospiraceae bacterium	chromosome organization [GO:0051276]			LKESSGTR	0	0	0	0	0	0	0	0	0	0	0	0	0	0	0	0	0	0	0	0	0	0	0	0	0	0	0	0	3.86505	3.8234	3.80084	3.81684	3.84574	3.81798	3.8324	4e-06
237	A0A3D5KZZ6	A0A3D5KZZ6_9FIRM	TadZ_N domain-containing protein	DGX96_00785	Lachnospiraceae bacterium				LSSHLSSILVK	0	0	0	0	0	0	0	0	0	0	0	0	0	0	0	0	0	0	0	0	0	0	0	0	0	0	0	0	0	3.79796	3.87114	3.74679	3.65495	3.97626	3.73819	5.1e-05
238	A0A425WA35	A0A425WA35_9FIRM	Methyltransf_21 domain-containing protein	DUD27_09205	Lachnospiraceae bacterium				SGHVVPK	0	0	0	0	0	0	0	0	0	0	0	0	0	0	0	0	0	0	0	0	0	0	0	0	0	0	0	0	0	3.73987	3.9259	3.94445	0	3.9775	3.91721	0.000405
239	A0A6L9HWY2	A0A6L9HWY2_9FIRM	HK97 gp10 family phage protein	D3Z47_18645	Lachnospiraceae bacterium				EAVTESAKTVKK	0	0	0	0	0	0	0	0	0	0	0	0	0	0	0	0	0	0	0	0	0	0	0	3.66858	3.81007	3.6664	3.69589	3.68322	0	0	0	0	0	0	0	0.000404
240	A0A7U9MM71	A0A7U9MM71_9FIRM	L-galactonate-5-dehydrogenase (EC 1.1.1.-)	lgoD IMSAGC002_00341	Lachnospiraceae bacterium			oxidoreductase activity [GO:0016491]; zinc ion binding [GO:0008270]	CHPCRHGK	0	0	0	0	0	0	0	0	0	0	0	0	0	0	0	0	0	0	0	0	0	0	0	0	0	0	0	0	3.80242	3.67756	3.90892	3.60829	0	3.67813	3.73647	5.1e-05
241	A0A7U9N4M3	A0A7U9N4M3_9FIRM	GTPase Obg (EC 3.6.5.-) (GTP-binding protein Obg)	obg IMSAGC005_00206	Lachnospiraceae bacterium	ribosome biogenesis [GO:0042254]	cytoplasm [GO:0005737]	GTP binding [GO:0005525]; GTPase activity [GO:0003924]; magnesium ion binding [GO:0000287]	ARIYVKSGK	0	0	0	0	0	0	0	0	0	0	0	0	0	0	0	0	0	0	0	0	0	0	0	0	0	0	0	3.58213	3.79857	3.83526	3.87614	3.88611	0	3.84718	3.86316	4e-06
242	A0A7U9N897	A0A7U9N897_9FIRM	Gamma-glutamyl phosphate reductase (GPR) (EC 1.2.1.41) (Glutamate-5-semialdehyde dehydrogenase) (Glutamyl-gamma-semialdehyde dehydrogenase) (GSA dehydrogenase)	proA IMSAGC005_01765	Lachnospiraceae bacterium	L-proline biosynthetic process [GO:0055129]	cytoplasm [GO:0005737]	glutamate-5-semialdehyde dehydrogenase activity [GO:0004350]; NADP binding [GO:0050661]	LLPLLAMALK	0	0	0	0	0	0	0	0	0	0	0	0	0	0	0	0	0	0	0	0	0	0	0	3.65814	3.68971	3.61673	3.65955	3.62727	0	0	0	0	0	0	0	0.000404
243	A0A7U9NHQ8	A0A7U9NHQ8_9FIRM	Dockerin domain-containing protein	IMSAGC007_03349	Lachnospiraceae bacterium		integral component of membrane [GO:0016021]		MFRLLKK	0	0	0	0	0	0	0	0	0	0	0	0	0	0	0	0	0	0	0	0	0	0	0	3.62408	3.68264	0	3.74075	3.69458	3.70755	0	0	0	0	0	0	0.000404
244	A0A7U9NKJ0	A0A7U9NKJ0_9FIRM	SF3 helicase domain-containing protein	IMSAGC007_04666	Lachnospiraceae bacterium			ATP binding [GO:0005524]; hydrolase activity [GO:0016787]	KTFKFWIK	0	0	0	0	0	0	0	0	0	0	0	0	0	0	0	0	0	0	0	0	0	0	0	0	0	0	0	0	3.88434	3.72599	3.73826	3.70386	0	3.66778	3.75366	5.1e-05
245	A0A7U9RB51	A0A7U9RB51_9FIRM	Core-2/I-Branching enzyme	IMSAGC007_03070	Lachnospiraceae bacterium	proteoglycan biosynthetic process [GO:0030166]	membrane [GO:0016020]	metal ion binding [GO:0046872]; protein xylosyltransferase activity [GO:0030158]	FTSFLNRRHIK	0	0	0	0	0	0	0	0	0	0	0	0	0	0	0	0	0	0	0	0	0	0	0	0	0	0	0	0	3.68663	3.64693	3.52908	3.56958	3.58497	0	0	0.000405
246	A0A7U9RT59	A0A7U9RT59_9FIRM	SCP2_2 domain-containing protein	IMSAGC011_02033	Lachnospiraceae bacterium				NPRLKQAK	0	0	0	0	0	0	0	0	0	0	0	0	0	0	0	0	0	0	0	0	0	0	0	3.75024	3.73639	3.75282	3.73384	3.59894	0	0	0	0	0	0	0	0.000405
247	A0A7U9S0T6	A0A7U9S0T6_9FIRM	Ribosomal RNA large subunit methyltransferase I (EC 2.1.1.191)	rlmI IMSAGC012_02711	Lachnospiraceae bacterium	methylation [GO:0032259]		methyltransferase activity [GO:0008168]; RNA binding [GO:0003723]	LKEEILELLK	0	0	0	0	0	0	0	0	0	0	0	0	0	0	0	0	0	0	0	0	0	0	0	3.73156	3.97586	3.67946	3.72449	3.86734	0	0	0	0	0	0	0	0.000407
248	A0A7U9S190	A0A7U9S190_9FIRM	4Fe-4S ferredoxin-type domain-containing protein	IMSAGC012_03020	Lachnospiraceae bacterium				MKKIWAFL	0	0	0	0	0	0	0	0	0	0	0	0	0	0	0	0	0	0	0	0	0	0	0	0	0	0	0	0	3.72874	3.83163	3.68419	3.82366	3.75273	0	3.73722	5.1e-05
249	A0A7U9X690	A0A7U9X690_9FIRM	Spore protein YkvP	ykvP_1 IMSAGC013_01677	Lachnospiraceae bacterium				GRKAALEK	0	0	0	0	0	0	0	0	0	0	0	0	0	0	0	0	0	0	0	0	0	0	0	3.73928	3.78522	3.88643	3.90748	3.77249	0	0	0	0	0	0	0	0.000405
250	A0A7U9XLW6	A0A7U9XLW6_9FIRM	Alpha-xylosidase BoGH31A (EC 3.2.1.177)	IMSAG185_01691	Lachnospiraceae bacterium	carbohydrate metabolic process [GO:0005975]		alpha-D-xyloside xylohydrolase [GO:0061634]; carbohydrate binding [GO:0030246]	YLFVRER	0	0	0	0	0	0	0	0	0	0	0	0	0	0	0	0	0	0	0	0	0	0	0	0	0	0	0	3.57864	3.69978	3.63241	0	3.76235	3.67333	0	3.52305	5.1e-05
251	A0A7X5C4T4	A0A7X5C4T4_9FIRM	Amino acid adenylation domain-containing protein	D3Z36_05120	Lachnospiraceae bacterium				ELLRQLGKNLPK	0	0	0	0	0	0	0	0	0	0	0	0	0	0	0	0	0	0	0	0	0	0	0	0	0	0	0	0	0	3.79552	3.94759	0	3.97003	4.02944	3.68968	0.000408
252	A0A7X5J1K7	A0A7X5J1K7_9FIRM	Glycosyltransferase family 2 protein	D3Z62_30470	Lachnospiraceae bacterium			transferase activity [GO:0016740]	ILLFFFR	0	0	0	0	0	0	0	0	0	0	0	0	0	0	0	0	0	0	0	0	0	0	0	3.67468	3.75192	3.86394	3.47354	3.91061	0	0	0	0	3.60776	0	0	5.2e-05
253	R9MVT1	R9MVT1_9FIRM	Anaerobic ribonucleoside-triphosphate reductase	C819_02574	Lachnospiraceae bacterium 10-1	DNA replication [GO:0006260]		ATP binding [GO:0005524]; ribonucleoside-triphosphate reductase activity [GO:0008998]	TYQKSYKK	0	0	0	0	0	0	0	0	0	0	0	0	0	0	0	0	0	0	0	0	0	0	0	0	0	0	0	0	0	3.70981	3.66121	3.6744	0	3.77873	3.69471	0.000404
254	R9MWG7	R9MWG7_9FIRM	Acyl_transf_3 domain-containing protein	C819_02404	Lachnospiraceae bacterium 10-1		integral component of membrane [GO:0016021]	acyltransferase activity, transferring groups other than amino-acyl groups [GO:0016747]	HLFSRRIGR	0	0	0	0	0	0	0	0	0	0	0	0	0	0	0	0	0	0	0	0	0	0	0	0	0	0	0	0	0	3.76809	3.6603	3.72669	3.79685	3.75403	3.75419	5.1e-05
255	R9N121	R9N121_9FIRM	Sugar ABC transporter ATP-binding protein	C819_03512	Lachnospiraceae bacterium 10-1			ATP binding [GO:0005524]	FAPHFLLKK	0	0	0	0	0	0	0	0	0	0	0	0	0	0	0	0	0	0	0	0	0	0	0	0	0	0	0	0	0	3.58967	3.78374	3.76555	0	3.76102	3.79164	0.000405
256	R9N3U0	R9N3U0_9FIRM	HATPase_c_5 domain-containing protein	C819_00809	Lachnospiraceae bacterium 10-1		integral component of membrane [GO:0016021]		IILYALL	0	0	0	0	0	0	0	0	0	0	0	0	0	0	0	0	0	0	0	0	0	0	0	0	0	0	0	3.68858	3.60764	0	3.66966	3.67815	0	3.54034	0	0.000405
257	R9N3U8	R9N3U8_9FIRM	Sugar ABC transporter ATP-binding protein	C819_00746	Lachnospiraceae bacterium 10-1			ATP binding [GO:0005524]	KVFIHFPK	0	0	0	0	0	0	0	0	0	0	0	0	0	0	0	0	0	0	0	0	0	0	0	3.54723	3.58401	3.67538	3.68475	3.53036	0	0	0	0	0	0	0	0.000405
258	R9J7G2	R9J7G2_9FIRM	CBM_X domain-containing protein	C807_02529	Lachnospiraceae bacterium 28-4	carbohydrate metabolic process [GO:0005975]		carbohydrate binding [GO:0030246]; glycosyltransferase activity [GO:0016757]	LAPSIPKSWKK	0	0	0	0	0	0	0	0	0	0	0	0	0	0	0	0	0	0	0	0	0	0	0	3.71833	3.85351	3.54513	3.662	3.65094	0	0	0	0	0	0	0	0.000407
259	F7KBP0	F7KBP0_9FIRM	Na_H_Exchanger domain-containing protein	HMPREF0994_03277	Lachnospiraceae bacterium 3_1_57FAA_CT1		integral component of membrane [GO:0016021]	solute:proton antiporter activity [GO:0015299]	VLVKKYPHR	0	0	0	0	0	0	0	0	0	0	0	0	0	0	0	0	0	0	0	0	0	0	0	3.77647	3.91078	3.56227	3.59933	3.73315	0	0	0	0	0	0	0	0.000408
260	F7KCD7	F7KCD7_9FIRM	Diguanylate cyclase (GGDEF) domain-containing protein	HMPREF0994_03516	Lachnospiraceae bacterium 3_1_57FAA_CT1		integral component of membrane [GO:0016021]; plasma membrane [GO:0005886]		FGGPILELKRR	0	0	0	0	0	0	0	0	0	0	0	0	0	0	0	0	0	0	0	0	0	0	0	0	0	0	0	0	0	3.59615	3.37744	3.73415	3.6829	3.74832	3.66524	5.1e-05
261	R9IY35	R9IY35_9FIRM	Stage 0 sporulation protein A homolog	C806_00363	Lachnospiraceae bacterium 3-1	phosphorelay signal transduction system [GO:0000160]; regulation of DNA-templated transcription [GO:0006355]		DNA binding [GO:0003677]	IELGPQKVYVK	0	0	0	0	0	0	0	0	0	0	0	0	0	0	0	0	0	0	0	0	0	0	0	0	0	3.73769	0	3.70681	3.75975	3.7225	0	3.72061	0	0	0	0.000404
262	H1CG91	H1CG91_9FIRM	Sigma-70 family RNA polymerase sigma factor	HMPREF0995_03469	Lachnospiraceae bacterium 7_1_58FAA	DNA-templated transcription initiation [GO:0006352]; response to stimulus [GO:0050896]		DNA binding [GO:0003677]; sigma factor activity [GO:0016987]	ALRDTLTK	0	0	0	0	0	0	0	0	0	0	0	0	0	0	0	0	0	0	0	0	0	0	0	0	0	0	0	3.68216	3.78042	3.67307	3.70963	3.73997	3.68016	3.7536	3.71238	<0.000001
263	H1CIN3	H1CIN3_9FIRM	WYL domain-containing protein	HMPREF0995_04311	Lachnospiraceae bacterium 7_1_58FAA				SRILLLLQLLLK	0	0	0	0	0	0	0	0	0	0	0	0	0	0	0	0	0	0	0	0	0	0	0	0	0	0	0	0	3.93378	3.92092	3.82068	3.85841	3.90563	3.87799	3.80043	4e-06
264	R9KKP5	R9KKP5_9FIRM	Phosphate propanoyltransferase (EC 2.3.1.222)	C810_01831	Lachnospiraceae bacterium A2	propanediol catabolic process [GO:0051144]		acyltransferase activity, transferring groups other than amino-acyl groups [GO:0016747]	RMRVLGPLR	0	0	0	0	0	0	0	0	0	0	0	0	0	0	0	0	0	0	0	0	0	0	0	3.60107	3.77806	3.68885	3.73223	3.674	0	0	0	0	0	0	0	0.000405
265	R9KP87	R9KP87_9FIRM	Phage_rep_org_N domain-containing protein	C810_01316	Lachnospiraceae bacterium A2				ERHARPR	0	0	0	0	0	0	0	0	0	0	0	0	0	0	0	0	0	0	0	0	0	0	0	3.61619	3.57232	3.75835	3.77198	3.61042	0	0	0	0	0	0	0	0.000406
266	R9JE03	R9JE03_9FIRM	DUF1444 family protein	C804_03535	Lachnospiraceae bacterium A4				VKLNDVRK	0	0	0	0	0	0	0	0	0	0	0	0	0	0	0	0	0	0	0	0	0	0	0	3.70011	3.92129	3.94133	3.93182	3.68344	0	0	0	0	0	0	0	0.000407
267	R9JIX2	R9JIX2_9FIRM	Methyltransf_21 domain-containing protein	C804_01644	Lachnospiraceae bacterium A4				DGLIYWHK	0	0	0	0	0	0	0	0	0	0	0	0	0	0	0	0	0	0	0	0	0	0	0	3.65257	3.74387	3.67855	3.69047	3.71956	0	0	0	0	0	0	0	0.000404
268	A0A415YH31	A0A415YH31_9FIRM	Coproporphyrinogen dehydrogenase HemZ (EC 1.3.98.3)	hemZ DW127_06270	Lachnospiraceae bacterium AM10-38			coproporphyrinogen dehydrogenase activity [GO:0051989]; iron-sulfur cluster binding [GO:0051536]; metal ion binding [GO:0046872]	ELLKVFPYK	0	0	0	0	0	0	0	0	0	0	0	0	0	0	0	0	0	0	0	0	0	0	0	0	0	0	0	0	0	3.8084	0	3.62978	3.72809	3.83903	3.71495	0.000405
269	A0A415YK25	A0A415YK25_9FIRM	DUF4833 domain-containing protein	DW127_01685	Lachnospiraceae bacterium AM10-38				LPQPKYK	0	0	0	0	0	0	0	0	0	0	0	0	0	0	0	0	0	0	0	0	0	0	0	0	0	0	0	0	3.74283	3.60287	3.68411	3.65105	3.67779	3.6306	0	5.1e-05
270	R6NEN7	R6NEN7_9FIRM	Bifunctional ligase/repressor BirA (Biotin--[acetyl-CoA-carboxylase] ligase) (EC 6.3.4.15) (Biotin--protein ligase) (Biotin-[acetyl-CoA carboxylase] synthetase)	birA BN627_00346	Lachnospiraceae bacterium CAG:364	protein lipoylation [GO:0009249]; regulation of DNA-templated transcription [GO:0006355]		ATP binding [GO:0005524]; biotin-[acetyl-CoA-carboxylase] ligase activity [GO:0004077]; DNA binding [GO:0003677]; transferase activity [GO:0016740]	GRKFYSPK	0	0	0	0	0	0	0	0	0	0	0	0	0	0	0	0	0	0	0	0	0	0	0	0	0	0	0	0	3.77137	3.72241	3.66125	3.78242	0	3.7258	3.74118	5.1e-05
271	A0A1G8TJ95	A0A1G8TJ95_9FIRM	Glycosyltransferase, catalytic subunit of cellulose synthase and poly-beta-1,6-N-acetylglucosamine synthase	SAMN04487760_106105	Lachnospiraceae bacterium G41		integral component of membrane [GO:0016021]	transferase activity [GO:0016740]	TEHKEVETE	0	0	0	0	0	0	0	0	0	0	0	0	0	0	0	0	0	0	0	0	0	0	0	3.64371	3.69698	3.72552	3.70855	3.64025	0	0	0	0	0	0	0	0.000404
272	A0A1I4FSZ4	A0A1I4FSZ4_9FIRM	Diguanylate cyclase (GGDEF) domain-containing protein	SAMN05216390_11438	Lachnospiraceae bacterium KH1T2				RVTDLLQRR	0	0	0	0	0	0	0	0	0	0	0	0	0	0	0	0	0	0	0	0	0	0	0	0	0	3.61962	0	3.79193	3.73547	0	0	0	3.82138	3.70214	3.72133	5.1e-05
273	A0A7U6KJM1	A0A7U6KJM1_9FIRM	Predicted N-ribosylNicotinamide CRP-like regulator	lbkm_3784	Lachnospiraceae bacterium KM106-2	regulation of DNA-templated transcription [GO:0006355]		DNA binding [GO:0003677]	IIITEEQYSEMKR	0	0	0	0	0	0	0	0	0	0	0	0	0	0	0	0	0	0	0	0	0	0	0	3.71707	3.75374	3.76924	3.80162	3.68921	0	0	0	0	0	0	0	0.000404
274	R9KZ12	R9KZ12_9FIRM	Lactose/L-arabinose transport system permease	C809_01102	Lachnospiraceae bacterium MD335	transmembrane transport [GO:0055085]	integral component of membrane [GO:0016021]; plasma membrane [GO:0005886]		MLLRLWLK	0	0	0	0	0	0	0	0	0	0	0	0	0	0	0	0	0	0	0	0	0	0	0	3.73948	3.65194	3.88486	3.80355	3.84036	0	0	0	0	0	0	0	0.000405
275	A0A1H9DVL4	A0A1H9DVL4_9FIRM	Lipooligosaccharide sialyltransferase	SAMN02910369_01324	Lachnospiraceae bacterium NE2001				YNYCYIKK	0	0	0	0	0	0	0	0	0	0	0	0	0	0	0	0	0	0	0	0	0	0	0	0	0	3.47589	0	0	0	3.71515	3.84653	0	0	3.67411	3.58112	0.000408
276	A0A1H9F7C6	A0A1H9F7C6_9FIRM	DUF3800 domain-containing protein	SAMN02910369_01584	Lachnospiraceae bacterium NE2001				TTLYLDYFK	0	0	0	0	0	0	0	0	0	0	0	0	0	0	0	0	0	0	0	0	0	0	0	0	0	0	0	0	3.58951	3.59338	3.75627	3.95823	3.80324	0	0	0.000409
277	A0A1H3ZNY3	A0A1H3ZNY3_9FIRM	Dihydroxy-acid dehydratase	SAMN02745687_02279	Lachnospiraceae bacterium NK3A20	branched-chain amino acid biosynthetic process [GO:0009082]		2 iron, 2 sulfur cluster binding [GO:0051537]; hydro-lyase activity [GO:0016836]	ELQTAILR	0	0	0	0	0	0	0	0	0	0	0	0	0	0	0	0	0	0	0	0	0	0	0	3.81713	3.83227	3.86365	3.85577	3.88705	3.82716	0	0	0	0	0	0	5.1e-05
278	A0A373AA81	A0A373AA81_9FIRM	Metallophos domain-containing protein	DXA98_09660	Lachnospiraceae bacterium OF09-6	carbohydrate metabolic process [GO:0005975]		hydrolase activity [GO:0016787]	HYRIALPRK	0	0	0	0	0	0	0	0	0	0	0	0	0	0	0	0	0	0	0	0	0	0	0	0	0	0	0	3.72787	3.798	3.86843	3.82839	3.78988	0	0	0	0.000404
279	H1LTL6	H1LTL6_9FIRM	DUF3953 domain-containing protein	HMPREF9099_00799	Lachnospiraceae bacterium oral taxon 082 str. F0431		integral component of membrane [GO:0016021]		LPVLDEKHK	0	0	0	0	0	0	0	0	0	0	0	0	0	0	0	0	0	0	0	0	0	0	0	0	0	0	0	0	0	3.71854	3.78605	3.69226	0	3.89606	3.72036	0.000405
280	A0A1H9CMB2	A0A1H9CMB2_9FIRM	Glycosyltransferase involved in cell wall bisynthesis	SAMN02910289_01118	Lachnospiraceae bacterium RM5			glycosyltransferase activity [GO:0016757]	QTIHLFKK	0	0	0	0	0	0	0	0	0	0	0	0	0	0	0	0	0	0	0	0	0	0	0	3.86921	3.83722	3.92082	3.90867	3.74856	0	0	0	0	0	0	0	0.000405
281	A0A1I6ZQC2	A0A1I6ZQC2_9FIRM	Anaerobic sulfite reductase subunit A	SAMN02910301_0038	Lachnospiraceae bacterium XBD2001			iron-sulfur cluster binding [GO:0051536]; metal ion binding [GO:0046872]	GPAKERLVFLR	0	0	0	0	0	0	0	0	0	0	0	0	0	0	0	0	0	0	0	0	0	0	0	0	0	0	0	0	3.72042	3.85747	3.72264	3.70551	0	3.77945	3.70283	5.1e-05
282	A0A1G5CBL4	A0A1G5CBL4_9FIRM	Ubiquinone/menaquinone biosynthesis C-methylase UbiE	SAMN02910370_00959	Lachnospiraceae bacterium XPB1003	methylation [GO:0032259]		methyltransferase activity [GO:0008168]	LVRPGRLIK	0	0	0	0	0	0	0	0	0	0	0	0	0	0	0	0	0	0	0	0	0	0	0	0	0	0	0	0	0	3.67018	3.66722	3.6996	3.64471	3.72717	3.80606	5.1e-05
283	A0A1G4V6K5	A0A1G4V6K5_9FIRM	ABC transporter permease	SAMN02910339_00324	Lachnospiraceae bacterium YSD2013		integral component of membrane [GO:0016021]		VRNLFRR	0	0	0	0	0	0	0	0	0	0	0	0	0	0	0	0	0	0	0	0	0	0	0	0	3.87006	3.91518	3.87974	4.04123	3.91011	0	0	0	0	0	0	0.000405
284	A0A3E3AAM3	A0A3E3AAM3_9FIRM	Uncharacterized protein	DW242_17050	Erysipelatoclostridium ramosum				TQYRIVYK	0	0	0	0	0	0	0	0	0	0	0	0	0	0	0	0	0	0	0	0	0	0	0	0	0	0	0	0	0	3.70394	3.60452	3.65533	3.54359	3.69946	3.54088	5.1e-05
285	B0N2C7	B0N2C7_9FIRM	SNARE-like domain protein	CLORAM_00763	Erysipelatoclostridium ramosum DSM 1402				LLVRFYFKR	0	0	0	0	0	0	0	0	0	0	0	0	0	0	0	0	0	0	0	0	0	0	0	0	0	0	0	0	3.72636	3.84633	3.80823	3.7604	0	3.49087	3.74044	5.1e-05
286	B0N3S0	B0N3S0_9FIRM	Putative cob(I)yrinic acid a,c-diamide adenosyltransferase	CLORAM_01088	Erysipelatoclostridium ramosum DSM 1402	cobalamin biosynthetic process [GO:0009236]		ATP binding [GO:0005524]; cob(I)yrinic acid a,c-diamide adenosyltransferase activity [GO:0008817]	KCGIKVLYAK	0	0	0	0	0	0	0	0	0	0	0	0	0	0	0	0	0	0	0	0	0	0	0	0	3.42367	3.4112	0	0	0	0	0	3.4052	0	3.77442	3.70868	0.000412
287	B0N547	B0N547_9FIRM	HAD hydrolase, family IB	CLORAM_01758	Erysipelatoclostridium ramosum DSM 1402			hydrolase activity [GO:0016787]	HPLAVFR	0	0	0	0	0	0	0	0	0	0	0	0	0	0	0	0	0	0	0	0	0	0	0	3.63092	3.67392	3.75641	3.70839	3.70409	3.66494	0	3.5695	3.67299	0	3.53672	3.74924	<0.000001
288	B0N6K5	B0N6K5_9FIRM	Ankyrin-like protein	CLORAM_02227	Erysipelatoclostridium ramosum DSM 1402				YALLYTI	0	0	0	0	0	0	0	0	0	0	0	0	0	0	0	0	0	0	0	0	0	0	0	3.80142	3.86479	3.73762	3.84544	3.73722	3.79923	0	0	0	0	0	0	5.1e-05
289	A0A1Y4QDX8	A0A1Y4QDX8_9FIRM	Stage 0 sporulation protein	B5E92_14575	Erysipelatoclostridium sp. An15				ITRRATK	0	0	0	0	0	0	0	0	0	0	0	0	0	0	0	0	0	0	0	0	0	0	0	3.76575	3.73498	3.70279	3.70828	3.612	0	0	0	0	0	0	0	0.000404
290	A0A1Y4QH19	A0A1Y4QH19_9FIRM	Leucine--tRNA ligase (EC 6.1.1.4) (Leucyl-tRNA synthetase) (LeuRS)	leuS B5E92_13160	Erysipelatoclostridium sp. An15	leucyl-tRNA aminoacylation [GO:0006429]	cytoplasm [GO:0005737]	aminoacyl-tRNA editing activity [GO:0002161]; ATP binding [GO:0005524]; leucine-tRNA ligase activity [GO:0004823]	FGLEIIPVLAGGDVSK	0	0	0	0	0	0	0	0	0	0	0	0	0	0	0	0	0	0	0	0	0	0	0	0	0	0	3.55206	3.56986	3.55265	3.66855	0	3.46331	0	3.69558	0	5.1e-05
291	A0A1Y4QI42	A0A1Y4QI42_9FIRM	Arginine decarboxylase	B5E92_12870	Erysipelatoclostridium sp. An15			catalytic activity [GO:0003824]	VRRLAHYAR	0	0	0	0	0	0	0	0	0	0	0	0	0	0	0	0	0	0	0	0	0	0	0	0	0	0	0	0	3.72371	3.76809	3.6603	3.82125	3.741	3.74729	3.75419	4e-06
292	A0A1Y4QQR0	A0A1Y4QQR0_9FIRM	Non-specific serine/threonine protein kinase (EC 2.7.11.1)	B5E92_08065	Erysipelatoclostridium sp. An15	protein phosphorylation [GO:0006468]	integral component of membrane [GO:0016021]	ATP binding [GO:0005524]; protein serine/threonine kinase activity [GO:0004674]	NKIDQLLYLKR	0	0	0	0	0	0	0	0	0	0	0	0	0	0	0	0	0	0	0	0	0	0	0	0	0	0	0	0	0	3.66234	3.68942	0	3.55698	3.84356	3.57503	0.000407
293	A0A1Y4QW61	A0A1Y4QW61_9FIRM	Purine nucleoside phosphorylase	B5E92_02795	Erysipelatoclostridium sp. An15			adenosine deaminase activity [GO:0004000]; metal ion binding [GO:0046872]; S-methyl-5-thioadenosine phosphorylase activity [GO:0017061]	NITIIKRILE	0	0	0	0	0	0	0	0	0	0	0	0	0	0	0	0	0	0	0	0	0	0	0	0	0	3.60796	0	3.56882	0	0	3.56826	0	3.65276	0	3.60828	0.000404
294	A0A7G9RWB1	A0A7G9RWB1_9FIRM	4'-phosphopantetheinyl transferase superfamily protein	H9L01_05700	Erysipelothrix inopinata			holo-[acyl-carrier-protein] synthase activity [GO:0008897]; magnesium ion binding [GO:0000287]	LIFTIGIYK	0	0	0	0	0	0	0	0	0	0	0	0	0	0	0	0	0	0	0	0	0	0	0	0	0	0	0	0	3.64267	3.38586	3.46505	3.52773	3.47215	3.50467	0	5.1e-05
295	A0A7G9RWP8	A0A7G9RWP8_9FIRM	Amidohydrolase/deacetylase family metallohydrolase (EC 3.5.2.3)	H9L01_06485	Erysipelothrix inopinata			deacetylase activity [GO:0019213]; dihydroorotase activity [GO:0004151]; metal ion binding [GO:0046872]	RGVVFDLGHGRDSFSFK	0	0	0	0	0	0	0	0	0	0	0	0	0	0	0	0	0	0	0	0	0	0	0	0	0	0	0	0	3.74724	3.60915	4.12411	3.82774	4.02278	3.77364	0	5.2e-05
296	A0A3Q8S814	A0A3Q8S814_9FIRM	Aminoacyl-histidine dipeptidase	EEI45_06610	Erysipelothrix piscisicarius	proteolysis [GO:0006508]		hydrolase activity [GO:0016787]	ATQAFVLDTVMRQVEWIAAQNDLETEFTSRYPGWNYDAK	0	0	0	0	0	0	0	0	0	0	0	0	0	0	0	0	0	0	0	0	0	0	0	0	0	0	0	0	3.62488	0	3.53444	0	3.64807	3.83733	3.68638	0.000406
297	E7FUL2	E7FUL2_ERYRH	Tryptophan--tRNA ligase (EC 6.1.1.2) (Tryptophanyl-tRNA synthetase) (TrpRS)	trpS HMPREF0357_10212	Erysipelothrix rhusiopathiae ATCC 19414	tryptophanyl-tRNA aminoacylation [GO:0006436]	cytoplasm [GO:0005737]	ATP binding [GO:0005524]; tryptophan-tRNA ligase activity [GO:0004830]	FGLDWKR	0	0	0	0	0	0	0	0	0	0	0	0	0	0	0	0	0	0	0	0	0	0	0	0	0	3.3615	0	0	0	3.73377	3.75864	3.75503	0	3.70567	3.73603	5.2e-05
298	E7FVM4	E7FVM4_ERYRH	Triosephosphate isomerase (TIM) (TPI) (EC 5.3.1.1) (Triose-phosphate isomerase)	tpiA HMPREF0357_11051	Erysipelothrix rhusiopathiae ATCC 19414	gluconeogenesis [GO:0006094]; glycolytic process [GO:0006096]	cytoplasm [GO:0005737]	triose-phosphate isomerase activity [GO:0004807]	DEVKNLFGAEVSDKVR	0	0	0	0	0	0	0	0	0	0	0	0	0	0	0	0	0	0	0	0	0	0	0	3.51354	3.48282	0	0	3.57439	0	0	3.54076	3.46626	0	3.49171	0	5.1e-05
299	E7FW73	E7FW73_ERYRH	PPC domain-containing protein	HMPREF0357_11250	Erysipelothrix rhusiopathiae ATCC 19414				TSRIRNK	0	0	0	0	0	0	0	0	0	0	0	0	0	0	0	0	0	0	0	0	0	0	0	3.71791	3.64015	3.75097	3.73908	3.65228	3.81496	0	0	3.87461	0	0	0	4e-06
300	A0A7X6PYJ8	A0A7X6PYJ8_9FIRM	IS200/IS605 family element transposase accessory protein TnpB	tnpB GX845_02425	Erysipelothrix sp	DNA recombination [GO:0006310]; transposition [GO:0032196]		DNA binding [GO:0003677]	LLSYIKYKAR	0	0	0	0	0	0	0	0	0	0	0	0	0	0	0	0	0	0	0	0	0	0	0	3.71833	3.94404	3.54513	3.662	3.6234	0	0	0	0	0	0	0	0.000409
301	A0A7X6T1E5	A0A7X6T1E5_9FIRM	L-serine ammonia-lyase (EC 4.3.1.17)	GX845_04865	Erysipelothrix sp	gluconeogenesis [GO:0006094]		4 iron, 4 sulfur cluster binding [GO:0051539]; L-serine ammonia-lyase activity [GO:0003941]; metal ion binding [GO:0046872]	VARDLWLK	0	0	0	0	0	0	0	0	0	0	0	0	0	0	0	0	0	0	0	0	0	0	0	3.75458	3.81955	3.82287	3.78187	3.74277	0	0	0	0	0	0	0	0.000404
302	A0A7X6WJC9	A0A7X6WJC9_9FIRM	PTS transporter subunit EIIC	GX778_04755	Erysipelothrix sp	phosphoenolpyruvate-dependent sugar phosphotransferase system [GO:0009401]; phosphorylation [GO:0016310]	integral component of membrane [GO:0016021]; plasma membrane [GO:0005886]	kinase activity [GO:0016301]; protein-N(PI)-phosphohistidine-sugar phosphotransferase activity [GO:0008982]	DNISHLTHCMTRLRFDLK	0	0	0	0	0	0	0	0	0	0	0	0	0	0	0	0	0	0	0	0	0	0	0	0	0	3.75042	0	0	3.77102	0	3.75805	3.77922	0	3.74662	0	0.000404
303	A0A7X7AJG7	A0A7X7AJG7_9FIRM	Metal ABC transporter ATP-binding protein	GX760_02945	Erysipelothrix sp			ATP binding [GO:0005524]	IDLTVEETLILK	0	0	0	0	0	0	0	0	0	0	0	0	0	0	0	0	0	0	0	0	0	0	0	0	0	0	0	0	0	3.67894	3.65014	0	3.53679	3.80274	3.74532	0.000406
304	A0A7X7ASC8	A0A7X7ASC8_9FIRM	Diguanylate cyclase	GX775_05545	Erysipelothrix sp		integral component of membrane [GO:0016021]		FARSLGEHLR	0	0	0	0	0	0	0	0	0	0	0	0	0	0	0	0	0	0	0	0	0	0	0	3.55284	3.62573	3.65456	3.57832	3.54466	0	0	0	3.60096	0	0	3.55445	4e-06
305	A0A847XB52	A0A847XB52_9FIRM	Transcriptional regulator	GX984_02390	Erysipelothrix sp		integral component of membrane [GO:0016021]		TIKTKQTTK	0	0	0	0	0	0	0	0	0	0	0	0	0	0	0	0	0	0	0	0	0	0	0	3.79073	3.81741	3.771	3.76098	3.82703	0	0	0	0	0	0	0	0.000404
306	A0A6G7WVY6	A0A6G7WVY6_9FIRM	Ig-like_bact domain-containing protein	G7059_00940	Erysipelothrix sp. HDW6A		integral component of membrane [GO:0016021]		MKLNFKLK	0	0	0	0	0	0	0	0	0	0	0	0	0	0	0	0	0	0	0	0	0	0	0	0	0	0	0	3.58213	3.74956	3.54324	0	3.73704	3.68338	3.58451	3.6142	4e-06
307	A0A6G7XW41	A0A6G7XW41_9FIRM	Transporter	G7062_00325	Erysipelothrix sp. HDW6C		integral component of membrane [GO:0016021]; plasma membrane [GO:0005886]		NVKGTKSVK	0	0	0	0	0	0	0	0	0	0	0	0	0	0	0	0	0	0	0	0	0	0	0	3.77479	3.6498	3.7571	3.75198	3.64222	0	0	0	0	0	0	0	0.000405
308	A0A6G7XWP9	A0A6G7XWP9_9FIRM	Toxin-antitoxin system, toxin component	G7062_00155	Erysipelothrix sp. HDW6C				SLKVEIQLSIR	0	0	0	0	0	0	0	0	0	0	0	0	0	0	0	0	0	0	0	0	0	0	0	0	0	0	0	3.65885	3.7175	0	3.69992	3.72013	0	3.77477	3.65102	5.1e-05
309	A0A6G7XYN0	A0A6G7XYN0_9FIRM	ABC transporter permease	G7062_04715	Erysipelothrix sp. HDW6C		integral component of membrane [GO:0016021]		WLLISLFK	0	0	0	0	0	0	0	0	0	0	0	0	0	0	0	0	0	0	0	0	0	0	0	3.67728	3.76557	3.85829	3.81202	3.76853	0	0	0	0	0	0	0	0.000405
310	A0A6G7XZ77	A0A6G7XZ77_9FIRM	tRNA (Adenosine(37)-N6)-threonylcarbamoyltransferase complex dimerization subunit type 1 TsaB	tsaB G7062_06320	Erysipelothrix sp. HDW6C	tRNA threonylcarbamoyladenosine modification [GO:0002949]		transferase activity [GO:0016740]	VFGAFVK	0	0	0	0	0	0	0	0	0	0	0	0	0	0	0	0	0	0	0	0	0	0	0	0	0	0	0	0	3.77077	3.64018	3.6882	3.75229	3.71298	3.71847	3.6869	4e-06
311	A0A357R108	A0A357R108_9FIRM	PTS system EIIA component	DEA51_06850	Erysipelotrichaceae bacterium	regulation of DNA-templated transcription [GO:0006355]			AMRKAFSK	0	0	0	0	0	0	0	0	0	0	0	0	0	0	0	0	0	0	0	0	0	0	0	0	0	0	0	3.74041	3.8071	0	3.75841	3.823	3.74977	3.74456	0	5.1e-05
312	A0A3B9G0P7	A0A3B9G0P7_9FIRM	L-threonine 3-dehydrogenase (TDH) (EC 1.1.1.103)	tdh DCG51_05730	Erysipelotrichaceae bacterium	L-threonine catabolic process to glycine [GO:0019518]	cytoplasm [GO:0005737]	L-threonine 3-dehydrogenase activity [GO:0008743]; zinc ion binding [GO:0008270]	RDVGLWMR	0	0	0	0	0	0	0	0	0	0	0	0	0	0	0	0	0	0	0	0	0	0	0	0	0	0	0	0	3.85604	3.71484	3.70033	3.67627	3.70386	0	0	0.000405
313	A0A3C0KJN9	A0A3C0KJN9_9FIRM	Glycosyltransferase family 1 protein	DCL24_00430	Erysipelotrichaceae bacterium			glycosyltransferase activity [GO:0016757]	NHIVLIK	0	0	0	0	0	0	0	0	0	0	0	0	0	0	0	0	0	0	0	0	0	0	0	0	0	0	0	3.59262	3.80521	3.80463	3.84889	3.83212	0	3.85436	3.92218	4e-06
314	A0A3C1E9H6	A0A3C1E9H6_9FIRM	TIGR04076 family protein	DCP49_04055	Erysipelotrichaceae bacterium				NKVKITVLK	0	0	0	0	0	0	0	0	0	0	0	0	0	0	0	0	0	0	0	0	0	0	0	0	0	0	0	0	3.82558	3.86873	3.85659	3.75057	0	4.00044	0	0.000405
315	A0A3C1EBH1	A0A3C1EBH1_9FIRM	Phenylalanine--tRNA ligase beta subunit (EC 6.1.1.20) (Phenylalanyl-tRNA synthetase beta subunit) (PheRS)	pheT DCP49_08145	Erysipelotrichaceae bacterium	phenylalanyl-tRNA aminoacylation [GO:0006432]	cytoplasm [GO:0005737]	ATP binding [GO:0005524]; magnesium ion binding [GO:0000287]; phenylalanine-tRNA ligase activity [GO:0004826]; tRNA binding [GO:0000049]	GIEPLAPK	0	0	0	0	0	0	0	0	0	0	0	0	0	0	0	0	0	0	0	0	0	0	0	4.19585	4.14192	4.11348	4.11721	4.14127	0	0	0	0	0	0	0	0.000404
316	A0A3C1ECD9	A0A3C1ECD9_9FIRM	Histidine phosphatase family protein	DCP49_08790	Erysipelotrichaceae bacterium			catalytic activity [GO:0003824]	HGETWFNER	0	0	0	0	0	0	0	0	0	0	0	0	0	0	0	0	0	0	0	0	0	0	0	3.47927	0	0	0	3.48027	3.5136	0	3.65182	0	0	0	3.64792	0.000406
317	A0A3C1ED60	A0A3C1ED60_9FIRM	Cadmium-translocating P-type ATPase	cadA DCP49_10330	Erysipelotrichaceae bacterium		integral component of membrane [GO:0016021]; plasma membrane [GO:0005886]	ATP binding [GO:0005524]; ATP hydrolysis activity [GO:0016887]; ATPase-coupled cation transmembrane transporter activity [GO:0019829]; metal ion binding [GO:0046872]	HTIGPAK	0	0	0	0	0	0	0	0	0	0	0	0	0	0	0	0	0	0	0	0	0	0	0	3.83881	0	0	0	0	0	3.73987	3.91818	3.94445	0	3.96552	3.92734	5.1e-05
318	A0A3C1N0Y1	A0A3C1N0Y1_9FIRM	PBPb domain-containing protein	DCQ45_03645	Erysipelotrichaceae bacterium		integral component of membrane [GO:0016021]		GVHFLFR	0	0	0	0	0	0	0	0	0	0	0	0	0	0	0	0	0	0	0	0	0	0	0	0	0	0	0	0	0	3.5741	3.57599	3.80726	3.86775	3.73836	3.7676	5.1e-05
319	A0A3D0FXT4	A0A3D0FXT4_9FIRM	Galactosamine-6-phosphate isomerase	DCP62_04585 DEO50_03930	Erysipelotrichaceae bacterium	carbohydrate metabolic process [GO:0005975]; N-acetylglucosamine metabolic process [GO:0006044]		glucosamine-6-phosphate deaminase activity [GO:0004342]	IHEALTK	0	0	0	0	0	0	0	0	0	0	0	0	0	0	0	0	0	0	0	0	0	0	0	0	0	0	0	0	0	0	3.80207	3.74632	3.75686	3.79548	3.69132	0.000404
320	A0A3D0FYD9	A0A3D0FYD9_9FIRM	YqeG family HAD IIIA-type phosphatase	DCP62_06360 DEO50_05175	Erysipelotrichaceae bacterium			phosphatidylglycerophosphatase activity [GO:0008962]	FFGIIRQR	0	0	0	0	0	0	0	0	0	0	0	0	0	0	0	0	0	0	0	0	0	0	0	0	0	0	0	0	3.84096	0	3.71617	3.82366	3.74284	0	3.73143	0.000404
321	A0A3D0JAD5	A0A3D0JAD5_9FIRM	DUF3592 domain-containing protein	DEO81_02290 DHV37_06315	Erysipelotrichaceae bacterium		integral component of membrane [GO:0016021]		RLFLRIWGIR	0	0	0	0	0	0	0	0	0	0	0	0	0	0	0	0	0	0	0	0	0	0	0	3.74668	3.68692	3.6637	3.46972	3.57869	0	0	0	0	0	0	0	0.000406
322	A0A3D1YUZ1	A0A3D1YUZ1_9FIRM	UDP-N-acetylmuramate--alanine ligase	DEV89_06835	Erysipelotrichaceae bacterium	cell cycle [GO:0007049]; cell division [GO:0051301]; cell wall organization [GO:0071555]; peptidoglycan biosynthetic process [GO:0009252]; regulation of cell shape [GO:0008360]		acid-amino acid ligase activity [GO:0016881]; ATP binding [GO:0005524]	LKDLVIEVKAEK	0	0	0	0	0	0	0	0	0	0	0	0	0	0	0	0	0	0	0	0	0	0	0	0	3.65582	3.60983	3.54788	3.65555	3.70051	0	0	0	0	0	0	0.000404
323	A0A3D2MTE8	A0A3D2MTE8_9FIRM	23S rRNA (Uracil(1939)-C(5))-methyltransferase RlmD	DHV37_02515	Erysipelotrichaceae bacterium	RNA processing [GO:0006396]		RNA methyltransferase activity [GO:0008173]	VLKQGHIKHILTR	0	0	0	0	0	0	0	0	0	0	0	0	0	0	0	0	0	0	0	0	0	0	0	0	0	0	0	3.72417	3.74677	3.71775	3.7351	3.78236	3.76543	3.73788	3.75283	<0.000001
324	A0A3D2W9T7	A0A3D2W9T7_9FIRM	Chaperone protein DnaK (Chaperone protein dnaK) (HSP70) (Heat shock 70 kDa protein) (Heat shock protein 70)	DHW39_07985	Erysipelotrichaceae bacterium		integral component of membrane [GO:0016021]	ATP binding [GO:0005524]; ATP-dependent protein folding chaperone [GO:0140662]	FLIDPEVK	0	0	0	0	0	0	0	0	0	0	0	0	0	0	0	0	0	0	0	0	0	0	0	0	0	0	0	0	3.92844	3.84398	3.6658	3.78635	3.77691	0	0	0.000406
325	A0A3D4J845	A0A3D4J845_9FIRM	HTH cro/C1-type domain-containing protein	DIV43_08550	Erysipelotrichaceae bacterium			DNA binding [GO:0003677]	YLIKLRGYK	0	0	0	0	0	0	0	0	0	0	0	0	0	0	0	0	0	0	0	0	0	0	0	0	0	0	0	3.72787	3.78552	0	3.82839	3.78164	0	0	3.80004	0.000404
326	A0A3D4VPP4	A0A3D4VPP4_9FIRM	1-deoxy-D-xylulose-5-phosphate synthase (EC 2.2.1.7) (1-deoxyxylulose-5-phosphate synthase) (DXP synthase) (DXPS)	dxs DIC19_03520	Erysipelotrichaceae bacterium	1-deoxy-D-xylulose 5-phosphate biosynthetic process [GO:0052865]; terpenoid biosynthetic process [GO:0016114]; thiamine biosynthetic process [GO:0009228]		1-deoxy-D-xylulose-5-phosphate synthase activity [GO:0008661]; magnesium ion binding [GO:0000287]; thiamine pyrophosphate binding [GO:0030976]; transketolase activity [GO:0004802]	LNRPYAIRYPR	0	0	0	0	0	0	0	0	0	0	0	0	0	0	0	0	0	0	0	0	0	0	0	0	0	0	0	0	3.68663	3.62507	3.50149	3.64549	3.58497	0	0	0.000405
327	A0A3D4VRP9	A0A3D4VRP9_9FIRM	Aspartyl/glutamyl-tRNA(Asn/Gln) amidotransferase subunit B (Asp/Glu-ADT subunit B) (EC 6.3.5.-)	gatB DIC19_05130	Erysipelotrichaceae bacterium	translation [GO:0006412]		asparaginyl-tRNA synthase (glutamine-hydrolyzing) activity [GO:0050566]; ATP binding [GO:0005524]; glutaminyl-tRNA synthase (glutamine-hydrolyzing) activity [GO:0050567]; transferase activity [GO:0016740]	LLLEELMK	0	0	0	0	0	0	0	0	0	0	0	0	0	0	0	0	0	0	0	0	0	0	0	0	0	0	0	0	3.79351	3.90322	3.74627	3.83687	0	0	3.84693	0.000404
328	A0A3D4VS67	A0A3D4VS67_9FIRM	HAD family hydrolase	DIC19_04170	Erysipelotrichaceae bacterium			hydrolase activity [GO:0016787]	VLIQLIWGATK	0	0	0	0	0	0	0	0	0	0	0	0	0	0	0	0	0	0	0	0	0	0	0	0	0	0	0	3.598	3.72446	3.7306	3.45141	3.59195	3.65847	3.63664	0	4e-06
329	A0A3D5HTS7	A0A3D5HTS7_9FIRM	Peptidase U32	DF911_00830	Erysipelotrichaceae bacterium	organic substance metabolic process [GO:0071704]			EAIRYCHQR	0	0	0	0	0	0	0	0	0	0	0	0	0	0	0	0	0	0	0	0	0	0	0	3.84442	3.63802	3.68142	3.64312	3.58993	0	0	0	0	0	0	0	0.000406
330	A0A3D5N102	A0A3D5N102_9FIRM	Integral membrane protein	DF911_06130 DGT58_03875	Erysipelotrichaceae bacterium		integral component of membrane [GO:0016021]		KKVMMPL	0	0	0	0	0	0	0	0	0	0	0	0	0	0	0	0	0	0	0	0	0	0	0	0	0	0	0	3.60067	3.69238	3.63637	3.64965	3.61089	4.14169	0	3.5914	4e-06
331	A0A3D5XRK7	A0A3D5XRK7_9FIRM	ATP-polyphosphate phosphotransferase (EC 2.7.4.1)	DHS57_05710	Erysipelotrichaceae bacterium	phosphorylation [GO:0016310]; polyphosphate biosynthetic process [GO:0006799]	polyphosphate kinase complex [GO:0009358]	ATP binding [GO:0005524]; polyphosphate kinase activity [GO:0008976]	LSRKEDK	0	0	0	0	0	0	0	0	0	0	0	0	0	0	0	0	0	0	0	0	0	0	0	0	0	3.75695	3.80864	3.54103	3.89209	0	3.59754	0	0	0	0	0.000408
332	A0A6A4UR11	A0A6A4UR11_9FIRM	YcxB domain-containing protein	FD179_1469	Erysipelotrichaceae bacterium		integral component of membrane [GO:0016021]		VIAMLFKR	0	0	0	0	0	0	0	0	0	0	0	0	0	0	0	0	0	0	0	0	0	0	0	0	0	0	0	3.65068	3.68684	3.7101	3.67522	3.63062	3.73904	3.65868	3.62494	<0.000001
333	A0A6A4V5J1	A0A6A4V5J1_9FIRM	Phenylalanine--tRNA ligase beta subunit (EC 6.1.1.20) (Phenylalanyl-tRNA synthetase beta subunit) (PheRS)	pheT FD179_609	Erysipelotrichaceae bacterium	phenylalanyl-tRNA aminoacylation [GO:0006432]	cytoplasm [GO:0005737]	ATP binding [GO:0005524]; magnesium ion binding [GO:0000287]; phenylalanine-tRNA ligase activity [GO:0004826]; tRNA binding [GO:0000049]	TQTGAILRA	0	0	0	0	0	0	0	0	0	0	0	0	0	0	0	0	0	0	0	0	0	0	0	3.88562	3.75966	3.92331	3.81189	3.86372	0	0	0	0	0	0	0	0.000405
334	A0A6A4V962	A0A6A4V962_9FIRM	MFS domain-containing protein	FD179_494	Erysipelotrichaceae bacterium		integral component of membrane [GO:0016021]; plasma membrane [GO:0005886]	transmembrane transporter activity [GO:0022857]	RVPASHRGR	0	0	0	0	0	0	0	0	0	0	0	0	0	0	0	0	0	0	0	0	0	0	0	0	0	0	0	0	0	3.60094	3.59011	3.64211	3.49249	3.60938	0	0.000404
335	A0A7C6CW25	A0A7C6CW25_9FIRM	YlbF family regulator	GX010_01930	Erysipelotrichaceae bacterium				AHRELFLKK	0	0	0	0	0	0	0	0	0	0	0	0	0	0	0	0	0	0	0	0	0	0	0	0	0	0	0	3.75536	3.78914	3.7506	3.82393	3.74934	3.78793	3.75403	0	4e-06
336	A0A7X7XQE8	A0A7X7XQE8_9FIRM	Transposase	GX377_01630	Erysipelotrichaceae bacterium				DQDGHHYYL	0	0	0	0	0	0	0	0	0	0	0	0	0	0	0	0	0	0	0	0	0	0	0	0	0	3.68555	3.68653	3.51432	0	0	3.305	0	0	0	3.50971	0.00041
337	A0A7X7XRK7	A0A7X7XRK7_9FIRM	DUF4388 domain-containing protein	GX377_02840	Erysipelotrichaceae bacterium		integral component of membrane [GO:0016021]		EKMRPEERALK	0	0	0	0	0	0	0	0	0	0	0	0	0	0	0	0	0	0	0	0	0	0	0	0	0	0	0	0	0	3.73115	3.81355	3.81131	3.71876	0	3.72087	0.000404
338	A0A7X7ZDX0	A0A7X7ZDX0_9FIRM	Zinc-ribbon domain-containing protein	GX478_03320	Erysipelotrichaceae bacterium		integral component of membrane [GO:0016021]		MKCIHCGHENK	0	0	0	0	0	0	0	0	0	0	0	0	0	0	0	0	0	0	0	0	0	0	0	0	0	0	0	0	3.7052	3.88358	3.62368	3.88561	3.88245	0	0	0.000407
339	A0A7X7ZEM1	A0A7X7ZEM1_9FIRM	ABC transporter permease subunit	GX478_07190	Erysipelotrichaceae bacterium	transmembrane transport [GO:0055085]	integral component of membrane [GO:0016021]; plasma membrane [GO:0005886]		WVAFIFR	0	0	0	0	0	0	0	0	0	0	0	0	0	0	0	0	0	0	0	0	0	0	0	0	0	0	0	0	0	0	3.79075	3.72422	3.78909	3.75265	3.70653	0.000404
340	A0A847CIW7	A0A847CIW7_9FIRM	Peptidase C11	GX675_03740	Erysipelotrichaceae bacterium		integral component of membrane [GO:0016021]		IIIDDFISESSKASR	0	0	0	0	0	0	0	0	0	0	0	0	0	0	0	0	0	0	0	0	0	0	0	3.51413	3.61948	3.61684	3.54478	3.70875	0	0	0	0	0	0	0	0.000405
341	A0A847CJD7	A0A847CJD7_9FIRM	NADPH-dependent F420 reductase	GX675_03620	Erysipelotrichaceae bacterium				MKKITIFGK	0	0	0	0	0	0	0	0	0	0	0	0	0	0	0	0	0	0	0	0	0	0	0	0	0	0	0	0	3.77608	3.88786	3.84385	3.7987	3.75443	3.82666	3.76402	4e-06
342	A0A847CKR5	A0A847CKR5_9FIRM	YjjW family glycine radical enzyme activase	yjjW GX675_03460	Erysipelotrichaceae bacterium			4 iron, 4 sulfur cluster binding [GO:0051539]; metal ion binding [GO:0046872]; oxidoreductase activity [GO:0016491]	YRPFGVR	0	0	0	0	0	0	0	0	0	0	0	0	0	0	0	0	0	0	0	0	0	0	0	0	0	0	0	0	3.80971	3.81069	3.78351	3.82033	0	3.75082	0	0.000404
343	A0A847LQV5	A0A847LQV5_9FIRM	YccF domain-containing protein	GX350_04610	Erysipelotrichaceae bacterium		integral component of membrane [GO:0016021]		FVFLPFGR	0	0	0	0	0	0	0	0	0	0	0	0	0	0	0	0	0	0	0	0	0	0	0	0	0	0	0	3.56942	3.77568	3.72241	3.66125	3.73738	0	3.7258	3.63987	4e-06
344	A0A847LRV1	A0A847LRV1_9FIRM	1-acyl-sn-glycerol-3-phosphate acyltransferase	GX350_01295	Erysipelotrichaceae bacterium			acyltransferase activity [GO:0016746]	LLIRLYKVLR	0	0	0	0	0	0	0	0	0	0	0	0	0	0	0	0	0	0	0	0	0	0	0	0	0	0	0	0	3.66746	3.76143	3.68663	3.73372	3.79385	3.7141	3.62965	4e-06
345	A0A847LS07	A0A847LS07_9FIRM	ATP synthase F1 subunit gamma	atpG GX350_01610	Erysipelotrichaceae bacterium		proton-transporting ATP synthase complex, catalytic core F(1) [GO:0045261]	proton-transporting ATP synthase activity, rotational mechanism [GO:0046933]	IRSIQSTAKITR	0	0	0	0	0	0	0	0	0	0	0	0	0	0	0	0	0	0	0	0	0	0	0	0	0	0	0	0	3.5958	3.6801	3.6489	3.69822	0	3.52602	3.6156	5.1e-05
346	A0A847Q868	A0A847Q868_9FIRM	Nucleotidyltransferase	GX368_01780	Erysipelotrichaceae bacterium	biosynthetic process [GO:0009058]		nucleotidyltransferase activity [GO:0016779]	EDKPLVEENIQKMK	0	0	0	0	0	0	0	0	0	0	0	0	0	0	0	0	0	0	0	0	0	0	0	0	0	0	0	3.67322	3.76719	3.74927	3.70704	3.79668	3.77009	0	0	5.1e-05
347	E2SGY7	E2SGY7_9FIRM	Imidazole glycerol phosphate synthase subunit HisH (EC 4.3.2.10) (IGP synthase glutaminase subunit) (EC 3.5.1.2) (IGP synthase subunit HisH) (ImGP synthase subunit HisH) (IGPS subunit HisH)	hisH HMPREF0983_00229	Erysipelotrichaceae bacterium 3_1_53	glutamine metabolic process [GO:0006541]; histidine biosynthetic process [GO:0000105]	cytoplasm [GO:0005737]	glutaminase activity [GO:0004359]; imidazoleglycerol-phosphate synthase activity [GO:0000107]; lyase activity [GO:0016829]	MRIPGLVRR	0	0	0	0	0	0	0	0	0	0	0	0	0	0	0	0	0	0	0	0	0	0	0	3.68099	3.77806	3.58364	3.73402	3.68796	0	0	0	0	0	0	0	0.000405
348	E2SKQ9	E2SKQ9_9FIRM	Beta sliding clamp	dnaN HMPREF0983_01657	Erysipelotrichaceae bacterium 3_1_53	DNA replication [GO:0006260]	cytoplasm [GO:0005737]; DNA polymerase III complex [GO:0009360]	3'-5' exonuclease activity [GO:0008408]; DNA binding [GO:0003677]; DNA-directed DNA polymerase activity [GO:0003887]	LIPNKFETALK	0	0	0	0	0	0	0	0	0	0	0	0	0	0	0	0	0	0	0	0	0	0	0	0	0	0	0	0	3.75975	3.7225	3.68352	3.75905	3.844	3.69149	3.74611	4e-06
349	E2SN06	E2SN06_9FIRM	Cof-like hydrolase	HMPREF0983_02510	Erysipelotrichaceae bacterium 3_1_53			phosphatase activity [GO:0016791]	AMFMQHMR	0	0	0	0	0	0	0	0	0	0	0	0	0	0	0	0	0	0	0	0	0	0	0	0	0	0	0	0	0	3.73989	3.77146	3.74208	3.73481	3.65708	3.73647	5.1e-05
350	U5F4J6	U5F4J6_9FIRM	Histidine kinase domain-containing protein	HMPREF0863_02585	Erysipelotrichaceae bacterium 5_2_54FAA	phosphorelay signal transduction system [GO:0000160]; phosphorylation [GO:0016310]	integral component of membrane [GO:0016021]	kinase activity [GO:0016301]	KHSKIFILQK	0	0	0	0	0	0	0	0	0	0	0	0	0	0	0	0	0	0	0	0	0	0	0	3.69775	3.49419	3.69282	3.62421	3.52682	0	0	0	0	3.4858	3.55724	0	4e-06
351	U5F5Y4	U5F5Y4_9FIRM	Fibro-slime domain-containing protein	HMPREF0863_02270	Erysipelotrichaceae bacterium 5_2_54FAA		integral component of membrane [GO:0016021]		GHAQANLR	0	0	0	0	0	0	0	0	0	0	0	0	0	0	0	0	0	0	0	0	0	0	0	3.73731	3.79426	3.74287	3.74886	3.84125	0	0	0	0	0	0	0	0.000404
352	U5FBU2	U5FBU2_9FIRM	GntR family transcriptional regulator	HMPREF0863_00357	Erysipelotrichaceae bacterium 5_2_54FAA			DNA-binding transcription factor activity [GO:0003700]	EYGMVNYMEDGLLSVEK	0	0	0	0	0	0	0	0	0	0	0	0	0	0	0	0	0	0	0	0	0	0	0	0	0	0	0	3.67151	3.76616	3.63601	3.69467	0	0	3.67198	0	0.000404
353	H1BAR6	H1BAR6_9FIRM	Phage/plasmid primase, P4 family domain-containing protein	HMPREF0981_02299	Erysipelotrichaceae bacterium 6_1_45			nucleotide binding [GO:0000166]	GKRLLIATEMQEGAR	0	0	0	0	0	0	0	0	0	0	0	0	0	0	0	0	0	0	0	0	0	0	0	0	0	0	0	3.76205	3.73037	0	3.73754	3.78685	3.77147	0	3.66885	5.1e-05
354	A0A3A6D7S2	A0A3A6D7S2_9FIRM	Mab-21 domain-containing protein	DWW36_17200	Erysipelotrichaceae bacterium AF15-26LB				NDVVNTYA	0	0	0	0	0	0	0	0	0	0	0	0	0	0	0	0	0	0	0	0	0	0	0	3.76715	3.68209	3.75025	3.6472	3.75272	0	0	0	0	0	0	0	0.000404
355	A0A3A6DEA0	A0A3A6DEA0_9FIRM	AAA-ATPase_like domain-containing protein	DWW36_16450	Erysipelotrichaceae bacterium AF15-26LB				KGYEDIVGYGIAFYK	0	0	0	0	0	0	0	0	0	0	0	0	0	0	0	0	0	0	0	0	0	0	0	0	0	0	0	0	3.8409	3.784	3.92514	3.91944	3.6847	0	0	0.000406
356	A0A372YNW1	A0A372YNW1_9FIRM	Ovule protein	DW100_10245	Erysipelotrichaceae bacterium AM07-35-1		integral component of membrane [GO:0016021]		FGWLQAR	0	0	0	0	0	0	0	0	0	0	0	0	0	0	0	0	0	0	0	0	0	0	0	0	0	0	0	0	3.70989	3.88832	3.90546	3.80715	3.83679	3.88247	3.87478	4e-06
357	R6UV44	R6UV44_9FIRM	ABC transporter domain-containing protein	BN746_00335	Erysipelotrichaceae bacterium CAG:64			ATP binding [GO:0005524]	TTLSRAIK	0	0	0	0	0	0	0	0	0	0	0	0	0	0	0	0	0	0	0	0	0	0	0	0	0	0	0	3.54612	3.64909	3.65855	3.55976	3.58892	3.61994	3.57472	3.55557	<0.000001
358	A0A1C0BTE2	A0A1C0BTE2_9FIRM	DUF2232 domain-containing protein	A4S06_04075	Erysipelotrichaceae bacterium MTC7		integral component of membrane [GO:0016021]		IKVAPLKPITQVR	0	0	0	0	0	0	0	0	0	0	0	0	0	0	0	0	0	0	0	0	0	0	0	3.71834	0	3.72626	0	3.78606	3.63952	0	0	0	0	0	3.6837	0.000404
359	A0A3P1S3J9	A0A3P1S3J9_9FIRM	Histone H1	EII25_05755	Erysipelotrichaceae bacterium OH741_COT-311	chromosome condensation [GO:0030261]		DNA binding [GO:0003677]; structural constituent of chromatin [GO:0030527]	TVTKKATTK	0	0	0	0	0	0	0	0	0	0	0	0	0	0	0	0	0	0	0	0	0	0	0	0	0	0	0	0	0	3.83536	3.82066	3.86898	0	3.82766	3.82091	0.000404
360	A0A0S2ZGS9	A0A0S2ZGS9_9FUSO	DpnII domain-containing protein	RN97_07815	Fusobacterium hwasookii ChDC F300	DNA restriction-modification system [GO:0009307]		DNA binding [GO:0003677]; type II site-specific deoxyribonuclease activity [GO:0009036]	MNKKICK	0	0	0	0	0	0	0	0	0	0	0	0	0	0	0	0	0	0	0	0	0	0	0	0	0	0	0	3.61673	0	3.68603	3.65368	3.71338	3.74281	3.65477	3.7519	4e-06
361	A0A7T4FM66	A0A7T4FM66_9FUSO	TIGR01212 family radical SAM protein	I6H56_07005	Fusobacterium canifelinum			4 iron, 4 sulfur cluster binding [GO:0051539]; catalytic activity [GO:0003824]; metal ion binding [GO:0046872]	TFLWIELGLQTINDEVAK	0	0	0	0	0	0	0	0	0	0	0	0	0	0	0	0	0	0	0	0	0	0	0	0	0	0	0	0	0	3.61679	3.87385	3.60084	3.57832	3.62519	3.709	5.1e-05
362	A0A7T4FPE6	A0A7T4FPE6_9FUSO	Sodium:alanine symporter family protein	I6H56_01595	Fusobacterium canifelinum		integral component of membrane [GO:0016021]; plasma membrane [GO:0005886]	amino acid:sodium symporter activity [GO:0005283]	EVFGGTFGAVVMNGVR	0	0	0	0	0	0	0	0	0	0	0	0	0	0	0	0	0	0	0	0	0	0	0	3.71707	3.8028	3.74434	3.75484	0	3.7683	0	0	0	0	0	0	0.000404
363	A0A133NEJ9	A0A133NEJ9_9FUSO	Putative alanine racemase	HMPREF3206_00923	Fusobacterium equinum	alanine metabolic process [GO:0006522]		alanine racemase activity [GO:0008784]	SAKWAAK	0	0	0	0	0	0	0	0	0	0	0	0	0	0	0	0	0	0	0	0	0	0	0	0	3.5625	3.78802	3.79919	3.78168	3.5892	0	0	0	0	0	0	0.000407
364	A0A133NK75	A0A133NK75_9FUSO	Bifunctional folate synthesis protein [Includes: Dihydroneopterin aldolase (DHNA) (EC 4.1.2.25) (7,8-dihydroneopterin aldolase); 2-amino-4-hydroxy-6-hydroxymethyldihydropteridine pyrophosphokinase (EC 2.7.6.3) (6-hydroxymethyl-7,8-dihydropterin pyrophosphokinase) (PPPK) (7,8-dihydro-6-hydroxymethylpterin pyrophosphokinase) (HPPK)]	HMPREF3206_00235	Fusobacterium equinum	folic acid biosynthetic process [GO:0046656]; phosphorylation [GO:0016310]; tetrahydrofolate biosynthetic process [GO:0046654]		2-amino-4-hydroxy-6-hydroxymethyldihydropteridine diphosphokinase activity [GO:0003848]; ATP binding [GO:0005524]; dihydroneopterin aldolase activity [GO:0004150]; kinase activity [GO:0016301]	QRLIKWGPR	0	0	0	0	0	0	0	0	0	0	0	0	0	0	0	0	0	0	0	0	0	0	0	0	0	0	0	0	3.68445	3.86843	0	3.75443	3.73742	3.83628	3.65202	5.1e-05
365	A0A133NLC3	A0A133NLC3_9FUSO	Transporter, major facilitator family protein	HMPREF3206_00035	Fusobacterium equinum		integral component of membrane [GO:0016021]	transmembrane transporter activity [GO:0022857]	SIAIFCQDQK	0	0	0	0	0	0	0	0	0	0	0	0	0	0	0	0	0	0	0	0	0	0	0	3.54778	3.5526	0	0	0	0	0	3.50645	3.48979	0	3.4234	3.5695	5.1e-05
366	E5BDG0	E5BDG0_9FUSO	Transporter, dicarboxylate/amino acid:cation Na+/H+ symporter family protein	FSBG_00583	Fusobacterium gonidiaformans 3-1-5R		integral component of membrane [GO:0016021]	symporter activity [GO:0015293]	LLLGVIIGIIVGLYANEQVIGIINTIK	0	0	0	0	0	0	0	0	0	0	0	0	0	0	0	0	0	0	0	0	0	0	0	0	0	3.76143	0	3.66076	3.6928	0	0	0	3.66024	0	3.7558	0.000404
367	E5BDX9	E5BDX9_9FUSO	Oxaloacetate decarboxylase gamma chain (EC 7.2.4.2)	FSBG_00752	Fusobacterium gonidiaformans 3-1-5R	sodium ion export across plasma membrane [GO:0036376]	integral component of membrane [GO:0016021]; plasma membrane [GO:0005886]	decarboxylation-driven active transmembrane transporter activity [GO:0015451]; sodium ion transmembrane transporter activity [GO:0015081]	VLTKPVEVPK	0	0	0	0	0	0	0	0	0	0	0	0	0	0	0	0	0	0	0	0	0	0	0	3.75887	3.90623	3.81679	3.7642	3.79382	0	0	0	0	0	0	0	0.000404
368	A0A0E2UZ34	A0A0E2UZ34_9FUSO	CDP-glycerol:poly(Glycerophosphate) glycerophosphotransferase	FUSO8_11650	Fusobacterium necrophorum DJ-2	teichoic acid biosynthetic process [GO:0019350]	plasma membrane [GO:0005886]	CDP-glycerol glycerophosphotransferase activity [GO:0047355]	FLPIGMPR	0	0	0	0	0	0	0	0	0	0	0	0	0	0	0	0	0	0	0	0	0	0	0	0	0	0	0	3.58323	3.73968	0	3.66632	3.70678	3.87637	3.82699	3.73655	4e-06
369	A0A8G0JPK3	A0A8G0JPK3_9FUSO	HAMP domain-containing histidine kinase	JY400_01720	Fusobacterium hwasookii		integral component of membrane [GO:0016021]	phosphorelay sensor kinase activity [GO:0000155]	VVLDEGLIVLK	0	0	0	0	0	0	0	0	0	0	0	0	0	0	0	0	0	0	0	0	0	0	0	3.73527	3.81793	3.7344	3.71291	3.75458	0	0	0	0	0	0	0	0.000404
370	A0A8G0JRR3	A0A8G0JRR3_9FUSO	Outer membrane protein transport protein	JY400_00120	Fusobacterium hwasookii		cell outer membrane [GO:0009279]; integral component of membrane [GO:0016021]		AFNVDDNLSFSVAGRVVHATR	0	0	0	0	0	0	0	0	0	0	0	0	0	0	0	0	0	0	0	0	0	0	0	0	0	0	0	0	3.55144	3.58291	3.59454	0	3.70818	3.58119	0	0.000405
371	A0A8G0NLT8	A0A8G0NLT8_9FUSO	CRISPR system Cms protein Csm4	csm4 JY400_09330	Fusobacterium hwasookii	defense response to virus [GO:0051607]		RNA binding [GO:0003723]	HSIYRMGKPIVLGVKI	0	0	0	0	0	0	0	0	0	0	0	0	0	0	0	0	0	0	0	0	0	0	0	3.66801	3.59591	3.66764	3.61251	3.56909	0	0	0	0	0	0	0	0.000404
372	A0A0S2ZM79	A0A0S2ZM79_9FUSO	HTH lysR-type domain-containing protein	RN87_04970	Fusobacterium hwasookii ChDC F174			DNA-binding transcription factor activity [GO:0003700]	LLQYKTKK	0	0	0	0	0	0	0	0	0	0	0	0	0	0	0	0	0	0	0	0	0	0	0	3.71062	3.72611	3.702	3.72482	3.71598	0	0	0	0	0	0	0	0.000404
373	H1D5P9	H1D5P9_9FUSO	Transposase	HMPREF9466_00782	Fusobacterium necrophorum subsp. funduliforme 1_1_36S				ILIPLIQK	0	0	0	0	0	0	0	0	0	0	0	0	0	0	0	0	0	0	0	0	0	0	0	0	0	0	0	0	3.58598	3.56149	3.58608	3.6124	3.67712	3.61645	3.67445	4e-06
374	A0A414PN88	A0A414PN88_FUSMR	ROK family transcriptional regulator	DW663_11905	Fusobacterium mortiferum				NTSKILNYLR	0	0	0	0	0	0	0	0	0	0	0	0	0	0	0	0	0	0	0	0	0	0	0	3.67402	3.7746	3.63305	3.58099	3.68979	0	0	0	0	0	0	0	0.000405
375	C3WEA8	C3WEA8_FUSMR	GIY-YIG catalytic domain protein	FMAG_01776	Fusobacterium mortiferum ATCC 9817				ERKAYYLK	0	0	0	0	0	0	0	0	0	0	0	0	0	0	0	0	0	0	0	0	0	0	0	0	0	0	0	0	0	3.75616	3.6716	3.54863	0	3.69946	3.56797	0.000405
376	A0A377GW10	A0A377GW10_9FUSO	DNA helicase (EC 3.6.4.12)	pcrA_1 NCTC10723_00374	Fusobacterium necrogenes	DNA repair [GO:0006281]		ATP binding [GO:0005524]; ATP hydrolysis activity [GO:0016887]; DNA binding [GO:0003677]; DNA helicase activity [GO:0003678]; exonuclease activity [GO:0004527]	FIKGFKFK	0	0	0	0	0	0	0	0	0	0	0	0	0	0	0	0	0	0	0	0	0	0	0	3.83825	0	0	0	3.66424	3.77297	0	3.73963	0	0	3.76102	3.79458	5.1e-05
377	A0A377GW30	A0A377GW30_9FUSO	Aspartokinase (EC 2.7.2.4)	lysC NCTC10723_00483	Fusobacterium necrogenes	lysine biosynthetic process via diaminopimelate [GO:0009089]; phosphorylation [GO:0016310]; threonine biosynthetic process [GO:0009088]		aspartate kinase activity [GO:0004072]; ATP binding [GO:0005524]	FGIPIFVGR	0	0	0	0	0	0	0	0	0	0	0	0	0	0	0	0	0	0	0	0	0	0	0	0	0	0	0	0	3.89119	3.93767	3.90724	3.85331	3.77568	0	3.87433	5.1e-05
378	A0A377GWE6	A0A377GWE6_9FUSO	Choline-binding protein	opuBC NCTC10723_00603	Fusobacterium necrogenes		ATP-binding cassette (ABC) transporter complex [GO:0043190]	transmembrane transporter activity [GO:0022857]	LVVPKGIIK	0	0	0	0	0	0	0	0	0	0	0	0	0	0	0	0	0	0	0	0	0	0	0	0	0	0	0	0	0	0	3.43974	3.37043	3.48165	3.44347	3.40278	0.000404
379	A0A377GXU1	A0A377GXU1_9FUSO	ADP-heptose:LPS heptosyl transferase I	NCTC10723_01280	Fusobacterium necrogenes			glycosyltransferase activity [GO:0016757]	RWILNWIIK	0	0	0	0	0	0	0	0	0	0	0	0	0	0	0	0	0	0	0	0	0	0	0	0	0	0	0	3.598	0	3.54272	3.45141	0	3.76698	3.72493	3.66936	5.1e-05
380	J4VWH0	J4VWH0_9FUSO	Histidine kinase (EC 2.7.13.3)	HMPREF1127_1929	Fusobacterium necrophorum subsp. funduliforme Fnf 1007	signal transduction [GO:0007165]	integral component of membrane [GO:0016021]	protein histidine kinase activity [GO:0004673]	ENQLKLHNDSLEK	0	0	0	0	0	0	0	0	0	0	0	0	0	0	0	0	0	0	0	0	0	0	0	0	3.51363	0	0	3.46013	0	3.48846	3.50987	3.56441	3.47201	0	3.51533	4e-06
381	A0A4Q2KYQ3	A0A4Q2KYQ3_9FUSO	V-type sodium ATP synthase subunit G	EPT53_02225	Fusobacterium necrophorum				IAKPIFK	0	0	0	0	0	0	0	0	0	0	0	0	0	0	0	0	0	0	0	0	0	0	0	0	0	0	0	0	0	3.75584	4.05416	3.8055	4.06339	3.76881	4.0698	5.1e-05
382	A0A654RX35	A0A654RX35_9FUSO	DNA (cytosine-5-)-methyltransferase (EC 2.1.1.37)	dcm EGX98_09250	Fusobacterium necrophorum	DNA restriction-modification system [GO:0009307]		DNA (cytosine-5-)-methyltransferase activity [GO:0003886]	TLGSLFDGIGVFPLAARK	0	0	0	0	0	0	0	0	0	0	0	0	0	0	0	0	0	0	0	0	0	0	0	0	0	0	0	0	3.83996	0	3.83934	3.89425	3.88788	3.709	0	0.000405
383	A0A654RXE1	A0A654RXE1_9FUSO	OmpA family protein	EGX98_04160	Fusobacterium necrophorum		integral component of membrane [GO:0016021]		GEEEPIADNK	0	0	0	0	0	0	0	0	0	0	0	0	0	0	0	0	0	0	0	0	0	0	0	3.67428	3.69698	3.72552	3.74629	3.64025	0	0	0	0	0	0	0	0.000404
384	H1HFS2	H1HFS2_FUSNU	Glyco_trans_2-like domain-containing protein	HMPREF9942_01323	Fusobacterium nucleatum subsp. animalis F0419				AFFVYLIYQFNLKKIIQYR	0	0	0	0	0	0	0	0	0	0	0	0	0	0	0	0	0	0	0	0	0	0	0	0	0	0	0	3.81809	3.81825	3.80555	3.78351	3.82033	3.69553	3.75082	3.79154	<0.000001
385	A0A162J210	A0A162J210_9FUSO	Histidine kinase (EC 2.7.13.3)	A2J07_09890	Fusobacterium necrophorum subsp. funduliforme		integral component of membrane [GO:0016021]	phosphorelay sensor kinase activity [GO:0000155]	FYRVDPSR	0	0	0	0	0	0	0	0	0	0	0	0	0	0	0	0	0	0	0	0	0	0	0	0	0	0	0	0	0	0	3.75298	3.57691	3.87113	3.7707	3.80192	0.000406
386	A0A8G0K3Y3	A0A8G0K3Y3_FUSNP	Reverse transcriptase domain-containing protein	JY402_06715	Fusobacterium nucleatum subsp. polymorphum				EENNESKNSSEK	0	0	0	0	0	0	0	0	0	0	0	0	0	0	0	0	0	0	0	0	0	0	0	3.85089	0	0	0	3.73415	3.68214	3.79418	3.774	3.6898	0	3.96691	3.63419	<0.000001
387	Q7P5M2	Q7P5M2_FUSNV	Delta-aminolevulinic acid dehydratase (EC 4.2.1.24)	FNV1100	Fusobacterium nucleatum subsp. vincentii ATCC 49256	protoporphyrinogen IX biosynthetic process [GO:0006782]		metal ion binding [GO:0046872]; porphobilinogen synthase activity [GO:0004655]	IREVLDK	0	0	0	0	0	0	0	0	0	0	0	0	0	0	0	0	0	0	0	0	0	0	0	0	0	0	0	3.70868	3.81195	3.71833	3.75006	3.78532	3.76611	3.69954	3.73356	<0.000001
388	R7JEX7	R7JEX7_9FUSO	Four helix bundle protein	BN657_00881	Fusobacterium sp. CAG:439				ANSSKDKK	0	0	0	0	0	0	0	0	0	0	0	0	0	0	0	0	0	0	0	0	0	0	0	0	0	0	0	3.77329	3.8882	3.80889	3.84227	3.807	0	3.81798	3.84365	4e-06
389	R7LRB6	R7LRB6_9FUSO	ATP synthase subunit b	BN791_00193	Fusobacterium sp. CAG:815		integral component of membrane [GO:0016021]		FFEDSLDELDK	0	0	0	0	0	0	0	0	0	0	0	0	0	0	0	0	0	0	0	0	0	0	0	3.72073	3.72554	3.78759	3.77295	3.72195	0	3.89824	3.67179	0	0	0	3.60044	<0.000001
390	J4VL80	J4VL80_9FUSO	Cupin domain-containing protein	HMPREF1127_0169	Fusobacterium necrophorum subsp. funduliforme Fnf 1007				EQEEFYEK	0	0	0	0	0	0	0	0	0	0	0	0	0	0	0	0	0	0	0	0	0	0	0	0	0	0	0	0	3.55461	3.7096	3.65446	3.71639	3.55377	0	3.40239	5.1e-05
391	R7LV41	R7LV41_9FUSO	Restriction endonuclease	BN791_00467	Fusobacterium sp. CAG:815				KQVFFPKK	0	0	0	0	0	0	0	0	0	0	0	0	0	0	0	0	0	0	0	0	0	0	0	0	0	0	0	3.58213	3.68923	3.81809	3.74552	3.84163	3.82515	3.7258	3.74385	<0.000001
392	J5TTB7	J5TTB7_9FUSO	CAAX protease self-immunity	HMPREF1127_1166	Fusobacterium necrophorum subsp. funduliforme Fnf 1007	CAAX-box protein processing [GO:0071586]	integral component of membrane [GO:0016021]	metalloendopeptidase activity [GO:0004222]	KSALKYFLK	0	0	0	0	0	0	0	0	0	0	0	0	0	0	0	0	0	0	0	0	0	0	0	3.60107	3.77806	3.68885	3.73223	3.674	0	0	0	0	0	0	0	0.000405
393	J5TUZ0	J5TUZ0_9FUSO	dTDP-4-dehydrorhamnose reductase (EC 1.1.1.133)	rfbD HMPREF1127_1286	Fusobacterium necrophorum subsp. funduliforme Fnf 1007	dTDP-rhamnose biosynthetic process [GO:0019305]		dTDP-4-dehydrorhamnose reductase activity [GO:0008831]	IHWKGRLHR	0	0	0	0	0	0	0	0	0	0	0	0	0	0	0	0	0	0	0	0	0	0	0	3.51566	3.61775	3.49237	3.47516	3.47658	0	0	0	0	0	0	0	0.000405
394	A0A2N6TEG0	A0A2N6TEG0_FUSNU	Type II toxin-antitoxin system RelE/ParE family toxin	CJ209_12015	Fusobacterium nucleatum				LLIIPLELK	0	0	0	0	0	0	0	0	0	0	0	0	0	0	0	0	0	0	0	0	0	0	0	0	0	0	0	0	0	3.67018	3.69781	3.69496	3.64471	3.66252	3.7131	5.1e-05
395	A0A829KVV6	A0A829KVV6_FUSNU	Glycosyltransferase WbuB	HMPREF1768_00199	Fusobacterium nucleatum CTI-7			glycosyltransferase activity [GO:0016757]	YNPIYLILK	0	0	0	0	0	0	0	0	0	0	0	0	0	0	0	0	0	0	0	0	0	0	0	0	0	0	0	0	3.76741	3.80071	3.75571	3.79431	0	3.81861	3.73877	5.1e-05
396	A0A8G0KA05	A0A8G0KA05_FUSNU	Replication initiation factor domain-containing protein	JY398_11085	Fusobacterium nucleatum subsp. animalis	DNA replication initiation [GO:0006270]		DNA binding [GO:0003677]; DNA topoisomerase activity [GO:0003916]; translation initiation factor activity [GO:0003743]	NDIPIEDAEVKNR	0	0	0	0	0	0	0	0	0	0	0	0	0	0	0	0	0	0	0	0	0	0	0	0	0	0	0	0	0	3.57684	3.72282	3.74448	3.62785	3.73269	3.81008	5.1e-05
397	A0A8G0KGJ2	A0A8G0KGJ2_FUSNU	Transcriptional regulator	JY401_07355	Fusobacterium nucleatum subsp. animalis				TYEDISTELDIHIR	0	0	0	0	0	0	0	0	0	0	0	0	0	0	0	0	0	0	0	0	0	0	0	0	0	0	0	3.75223	3.78992	0	3.71185	3.76026	0	0	3.78306	0.000404
398	R9REH0	R9REH0_FUSNU	Antitoxin	HMPREF0409_01968	Fusobacterium nucleatum subsp. animalis 4_8				MIGNNQEIR	0	0	0	0	0	0	0	0	0	0	0	0	0	0	0	0	0	0	0	0	0	0	0	3.73632	3.74047	3.72768	3.67564	3.55218	0	0	0	0	0	0	3.33064	5.2e-05
399	A0A6N7V951	A0A6N7V951_9FUSO	Cytoplasmic protein	FYJ54_08210	Fusobacterium sp. FSA-380-WT-2B				LEVKLSKK	0	0	0	0	0	0	0	0	0	0	0	0	0	0	0	0	0	0	0	0	0	0	0	3.79719	3.72657	3.70269	3.66588	3.78293	3.98119	3.89996	3.92688	3.96882	3.87273	3.95992	3.80495	<0.000001
400	F9EMX5	F9EMX5_FUSNU	Lipopolysaccharide core biosynthesis protein RfaY	rfaY HMPREF9094_1280	Fusobacterium nucleatum subsp. animalis ATCC 51191				NTRKWQK	0	0	0	0	0	0	0	0	0	0	0	0	0	0	0	0	0	0	0	0	0	0	0	0	0	0	0	3.61519	3.80863	3.85986	3.75867	3.56798	3.71191	0	0	5.1e-05
401	D6BDK7	D6BDK7_FUSNU	Transcriptional regulator	PSAG_00289	Fusobacterium nucleatum subsp. animalis D11				FGKELFLKK	0	0	0	0	0	0	0	0	0	0	0	0	0	0	0	0	0	0	0	0	0	0	0	0	0	0	0	0	0	3.91577	3.8125	3.8543	0	3.87513	3.75416	0.000404
402	A0A7G9GXC8	A0A7G9GXC8_9FUSO	3-hydroxybutyryl-CoA dehydrogenase (EC 1.1.1.157)	H9Q81_01070	Fusobacterium sp. NSJ-57	fatty acid metabolic process [GO:0006631]		3-hydroxybutyryl-CoA dehydrogenase activity [GO:0008691]; NAD+ binding [GO:0070403]	YRAHPLLRK	0	0	0	0	0	0	0	0	0	0	0	0	0	0	0	0	0	0	0	0	0	0	0	0	0	0	0	3.72787	3.78361	3.8058	3.78433	3.78988	0	3.82652	3.70291	4e-06
403	A0A0X3Y2V8	A0A0X3Y2V8_FUSNC	Crossover junction endodeoxyribonuclease RusA	RO03_07425	Fusobacterium nucleatum subsp. nucleatum	DNA recombination [GO:0006310]; DNA repair [GO:0006281]		magnesium ion binding [GO:0000287]	KFLKMLENK	0	0	0	0	0	0	0	0	0	0	0	0	0	0	0	0	0	0	0	0	0	0	0	0	0	0	0	0	3.67696	3.71121	0	3.66457	0	3.94823	3.71042	0.000407
404	D5RA47	D5RA47_FUSN2	PepSY domain-containing protein	HMPREF0397_0082	Fusobacterium nucleatum subsp. nucleatum (strain ATCC 23726 / VPI 4351)				YIVVMGKNRK	0	0	0	0	0	0	0	0	0	0	0	0	0	0	0	0	0	0	0	0	0	0	0	0	0	0	0	0	0	3.77133	3.73175	3.75855	3.62564	3.78692	3.69612	5.1e-05
405	Q8RGM5	Q8RGM5_FUSNN	Membrane protein related to metalloendopeptidase	FN0266	Fusobacterium nucleatum subsp. nucleatum (strain ATCC 25586 / DSM 15643 / BCRC 10681 / CIP 101130 / JCM 8532 / KCTC 2640 / LMG 13131 / VPI 4355)			metalloendopeptidase activity [GO:0004222]	GSKRSGGTK	0	0	0	0	0	0	0	0	0	0	0	0	0	0	0	0	0	0	0	0	0	0	0	3.68181	3.74128	3.82291	3.79535	3.75843	0	0	0	0	0	0	0	0.000404
406	A0A241Q387	A0A241Q387_FUSNP	RES domain-containing protein	CBG61_10040	Fusobacterium nucleatum subsp. polymorphum				AEEIYTIEKFFVYNFLLK	0	0	0	0	0	0	0	0	0	0	0	0	0	0	0	0	0	0	0	0	0	0	0	0	0	3.62397	0	3.57513	3.88765	0	3.73542	3.85555	0	0	0	0.000408
407	A0A2B7YCB8	A0A2B7YCB8_FUSNP	Integrase_SAM-like_N domain-containing protein	RN96_00365	Fusobacterium nucleatum subsp. polymorphum				WLFLFIVK	0	0	0	0	0	0	0	0	0	0	0	0	0	0	0	0	0	0	0	0	0	0	0	0	0	0	0	0	0	3.78489	3.67708	0	3.78121	3.6716	3.77491	0.000404
408	H1PTB2	H1PTB2_9FUSO	ABC transporter domain-containing protein	HMPREF0402_01655	Fusobacterium ulcerans 12-1B			ATP binding [GO:0005524]	KMINFLKK	0	0	0	0	0	0	0	0	0	0	0	0	0	0	0	0	0	0	0	0	0	0	0	0	0	0	0	0	3.58904	3.57607	3.58874	3.73704	3.66316	3.66611	3.58263	4e-06
409	A0A2B7YMN0	A0A2B7YMN0_FUSNP	Endonuclease	RN96_04700	Fusobacterium nucleatum subsp. polymorphum			endonuclease activity [GO:0004519]	AGVIPAAFK	0	0	0	0	0	0	0	0	0	0	0	0	0	0	0	0	0	0	0	0	0	0	0	0	0	0	0	0	3.74283	3.60287	3.68411	3.67265	3.67779	3.6306	0	5.1e-05
410	A0A2C6B024	A0A2C6B024_FUSNP	GNAT family N-acetyltransferase	CA840_09785	Fusobacterium nucleatum subsp. polymorphum			acetyltransferase activity [GO:0016407]	ILNPLVIFK	0	0	0	0	0	0	0	0	0	0	0	0	0	0	0	0	0	0	0	0	0	0	0	0	0	0	0	0	0	3.88441	3.96644	3.96276	0	3.66973	3.96114	0.000407
411	A0A2C6B0M5	A0A2C6B0M5_FUSNP	Mrr_cat domain-containing protein	CA840_09040	Fusobacterium nucleatum subsp. polymorphum	DNA restriction-modification system [GO:0009307]		DNA binding [GO:0003677]; endonuclease activity [GO:0004519]	AIIDDIPNSVGVIVSK	0	0	0	0	0	0	0	0	0	0	0	0	0	0	0	0	0	0	0	0	0	0	0	3.6432	3.81069	3.7105	3.70846	3.7839	0	0	0	0	0	0	0	0.000405
412	A0A2C6BP62	A0A2C6BP62_FUSNP	Dihydroorotase (DHOase) (EC 3.5.2.3)	pyrC CBG54_01845	Fusobacterium nucleatum subsp. polymorphum	'de novo' UMP biosynthetic process [GO:0044205]		dihydroorotase activity [GO:0004151]; zinc ion binding [GO:0008270]	IKGIPSICESTQIAR	0	0	0	0	0	0	0	0	0	0	0	0	0	0	0	0	0	0	0	0	0	0	0	0	0	3.6319	0	3.71453	3.66754	0	3.66432	0	3.74323	0	3.74751	5.1e-05
413	A0A8G0JXP2	A0A8G0JXP2_FUSNP	MORN repeat protein	JY397_03440	Fusobacterium nucleatum subsp. polymorphum				LEIEGLHK	0	0	0	0	0	0	0	0	0	0	0	0	0	0	0	0	0	0	0	0	0	0	0	0	0	0	0	0	0	3.8253	3.77138	3.78135	3.81579	3.73176	3.75574	5.1e-05
414	C6JQ36	C6JQ36_FUSVA	Phosphatidylglycerophosphatase A (EC 3.1.3.27)	pgpA FVAG_00117	Fusobacterium varium ATCC 27725	lipid metabolic process [GO:0006629]	integral component of membrane [GO:0016021]	phosphatidylglycerophosphatase activity [GO:0008962]	AMVIAFIIFR	0	0	0	0	0	0	0	0	0	0	0	0	0	0	0	0	0	0	0	0	0	0	0	0	0	0	0	0	3.75595	3.85626	3.776	3.74465	3.81405	3.86339	3.75825	4e-06
415	A0A8G0NV82	A0A8G0NV82_FUSNP	Cell wall-binding protein	JY397_04115	Fusobacterium nucleatum subsp. polymorphum				YPSTYEKDTEK	0	0	0	0	0	0	0	0	0	0	0	0	0	0	0	0	0	0	0	0	0	0	0	3.54381	0	3.6812	0	3.6796	0	0	0	0	3.65926	0	3.73204	0.000405
416	A0A8G0JU91	A0A8G0JU91_FUSNV	DUF1353 domain-containing protein	JY399_04320	Fusobacterium nucleatum subsp. vincentii				GVPFWKR	0	0	0	0	0	0	0	0	0	0	0	0	0	0	0	0	0	0	0	0	0	0	0	3.71058	3.81218	3.60733	3.69382	3.70358	0	0	0	0	0	0	0	0.000405
417	A0A8G0JX65	A0A8G0JX65_FUSNV	DUF2262 domain-containing protein	JY399_02985	Fusobacterium nucleatum subsp. vincentii				LNWINENRKLICK	0	0	0	0	0	0	0	0	0	0	0	0	0	0	0	0	0	0	0	0	0	0	0	0	3.71396	3.80623	3.79263	3.74701	3.56501	0	0	0	0	0	0	0.000406
418	D6LE45	D6LE45_9FUSO	Ribonuclease M5 (EC 3.1.26.8) (RNase M5) (Ribosomal RNA terminal maturase M5)	rnmV HMPREF0400_02232	Fusobacterium periodonticum 1_1_41FAA	rRNA processing [GO:0006364]	cytoplasm [GO:0005737]	ribonuclease M5 activity [GO:0043822]; rRNA binding [GO:0019843]	KAYNKIIK	0	0	0	0	0	0	0	0	0	0	0	0	0	0	0	0	0	0	0	0	0	0	0	3.71151	3.77759	3.81373	3.79568	3.69336	0	0	0	0	0	0	0	0.000404
419	D6LEX4	D6LEX4_9FUSO	DUF2262 domain-containing protein	HMPREF0400_00261	Fusobacterium periodonticum 1_1_41FAA				LFLGHNIIVK	0	0	0	0	0	0	0	0	0	0	0	0	0	0	0	0	0	0	0	0	0	0	0	0	0	0	0	3.85112	3.78552	0	3.7727	3.77605	0	3.83443	3.81229	5.1e-05
420	D4CWP8	D4CWP8_9FUSO	Hydrolase, NUDIX family	FUSPEROL_01857	Fusobacterium periodonticum ATCC 33693			hydrolase activity [GO:0016787]	EFEEEIGYR	0	0	0	0	0	0	0	0	0	0	0	0	0	0	0	0	0	0	0	0	0	0	0	0	3.69005	0	0	0	3.80577	3.79552	3.94759	0	0	4.02944	0	0.000407
421	K1GI38	K1GI38_9FUSO	YcxB domain-containing protein	FPOG_02383	Fusobacterium periodonticum D10		integral component of membrane [GO:0016021]		VLPVIDMITK	0	0	0	0	0	0	0	0	0	0	0	0	0	0	0	0	0	0	0	0	0	0	0	0	0	0	0	0	3.74036	3.7092	3.54755	3.67265	3.69364	3.77417	0	5.1e-05
422	K1GLI0	K1GLI0_9FUSO	AAA family ATPase	FPOG_00719	Fusobacterium periodonticum D10			ATP binding [GO:0005524]; ATP hydrolysis activity [GO:0016887]	DNEKKFDYTK	0	0	0	0	0	0	0	0	0	0	0	0	0	0	0	0	0	0	0	0	0	0	0	0	0	0	3.69237	0	3.75284	0	3.66432	3.76065	3.74088	0	0	0.000404
423	K1GQ77	K1GQ77_9FUSO	Porphobilinogen deaminase (PBG) (EC 2.5.1.61) (Hydroxymethylbilane synthase) (HMBS) (Pre-uroporphyrinogen synthase)	hemC FPOG_02104	Fusobacterium periodonticum D10	peptidyl-pyrromethane cofactor linkage [GO:0018160]; porphyrin-containing compound biosynthetic process [GO:0006779]		hydroxymethylbilane synthase activity [GO:0004418]	HVVIGSR	0	0	0	0	0	0	0	0	0	0	0	0	0	0	0	0	0	0	0	0	0	0	0	3.66631	3.6883	3.67002	3.67675	3.59584	0	0	0	0	0	0	0	0.000404
424	A0A2D3NVH5	A0A2D3NVH5_9FUSO	Type II site-specific deoxyribonuclease	CTM72_06505	Fusobacterium pseudoperiodonticum				CVLEAYTYLKVVDK	0	0	0	0	0	0	0	0	0	0	0	0	0	0	0	0	0	0	0	0	0	0	0	0	0	0	0	0	3.82916	3.7225	3.90355	3.75905	3.844	0	3.93267	5.1e-05
425	A0A2G9EC16	A0A2G9EC16_9FUSO	Lipoprotein	CTM69_03040	Fusobacterium pseudoperiodonticum				ILSEFDIVEEDEEHIEFQDR	0	0	0	0	0	0	0	0	0	0	0	0	0	0	0	0	0	0	0	0	0	0	0	0	0	3.49128	0	0	0	3.64587	3.72629	3.57934	3.73398	3.61473	0	5.1e-05
426	A0A2G9EFB1	A0A2G9EFB1_9FUSO	Autotransporter domain-containing protein	CTM71_03560	Fusobacterium pseudoperiodonticum		integral component of membrane [GO:0016021]		EKPTDVEIFAKVNPK	0	0	0	0	0	0	0	0	0	0	0	0	0	0	0	0	0	0	0	0	0	0	0	0	0	3.74295	3.7186	3.68638	0	0	0	0	3.77575	3.99811	0	0.000407
427	R7J655	R7J655_9FUSO	Peptidase U32 family protein	BN657_00118	Fusobacterium sp. CAG:439	organic substance metabolic process [GO:0071704]			FAFNMCKSPEK	0	0	0	0	0	0	0	0	0	0	0	0	0	0	0	0	0	0	0	0	0	0	0	3.74756	3.84466	3.83706	3.88359	3.81842	0	0	0	0	0	0	0	0.000404
428	R7JAG8	R7JAG8_9FUSO	Portal protein	BN657_00278	Fusobacterium sp. CAG:439				NWLIVVAARR	0	0	0	0	0	0	0	0	0	0	0	0	0	0	0	0	0	0	0	0	0	0	0	0	0	0	0	0	3.68139	3.87064	3.77357	3.7964	0	3.79709	3.71973	5.1e-05
429	R7JCF2	R7JCF2_9FUSO	N-acetyltransferase domain-containing protein	BN657_02222	Fusobacterium sp. CAG:439			acetyltransferase activity [GO:0016407]	LPQVIKK	0	0	0	0	0	0	0	0	0	0	0	0	0	0	0	0	0	0	0	0	0	0	0	3.62099	0	3.67442	3.43972	3.67797	3.68546	0	0	0	0	0	0	0.000406
430	R7JEH9	R7JEH9_9FUSO	DNA primase (EC 2.7.7.101)	dnaG BN657_00458	Fusobacterium sp. CAG:439		DNA-directed RNA polymerase complex [GO:0000428]; primosome complex [GO:1990077]	DNA binding [GO:0003677]; DNA primase activity [GO:0003896]; zinc ion binding [GO:0008270]	DPDEFIR	0	0	0	0	0	0	0	0	0	0	0	0	0	0	0	0	0	0	0	0	0	0	0	3.58356	3.59966	3.61098	0	3.57699	0	0	3.48997	0	0	0	0	0.000404
431	R5X291	R5X291_9FUSO	FnuDI restriction endonuclease	BN748_00735	Fusobacterium sp. CAG:649	DNA restriction-modification system [GO:0009307]		DNA binding [GO:0003677]; type II site-specific deoxyribonuclease activity [GO:0009036]	YLEIRNVK	0	0	0	0	0	0	0	0	0	0	0	0	0	0	0	0	0	0	0	0	0	0	0	0	0	0	0	0	0	3.69085	3.77411	3.63046	0	3.86985	3.78254	0.000406
432	R7LTN5	R7LTN5_9FUSO	Proline rich protein	BN791_01006	Fusobacterium sp. CAG:815		integral component of membrane [GO:0016021]		RHGKMHR	0	0	0	0	0	0	0	0	0	0	0	0	0	0	0	0	0	0	0	0	0	0	0	0	0	0	0	0	0	3.8476	3.80571	3.9141	3.69109	3.71938	3.84133	5.1e-05
433	R7LUA2	R7LUA2_9FUSO	Glycosyl hydrolase family 8	BN791_00490	Fusobacterium sp. CAG:815	carbohydrate metabolic process [GO:0005975]	integral component of membrane [GO:0016021]		TLFYLAK	0	0	0	0	0	0	0	0	0	0	0	0	0	0	0	0	0	0	0	0	0	0	0	0	0	0	0	0	0	0	3.66262	3.69497	3.6717	3.60571	3.66662	0.000404
434	R7LUK5	R7LUK5_9FUSO	PD-(D/E)XK nuclease superfamily protein	BN791_01188	Fusobacterium sp. CAG:815				VKSILLVR	0	0	0	0	0	0	0	0	0	0	0	0	0	0	0	0	0	0	0	0	0	0	0	0	0	0	0	0	0	3.78722	3.72665	3.76793	3.93356	3.72155	3.81682	5.1e-05
435	R7LY62	R7LY62_9FUSO	DUF4157 domain-containing protein	BN791_01145	Fusobacterium sp. CAG:815				CFRIFGK	0	0	0	0	0	0	0	0	0	0	0	0	0	0	0	0	0	0	0	0	0	0	0	3.95147	4.04708	4.09753	3.9786	0	0	0	0	0	3.41328	0	0	0.000419
436	X8I4L1	X8I4L1_9FUSO	Type IV secretory system Conjugative DNA transfer	HMPREF1498_0339	Fusobacterium sp. CM1		integral component of membrane [GO:0016021]		VKNRSYK	0	0	0	0	0	0	0	0	0	0	0	0	0	0	0	0	0	0	0	0	0	0	0	3.73761	3.79436	3.84303	3.79075	3.76531	0	0	0	0	0	0	0	0.000404
437	A0A6N7V812	A0A6N7V812_9FUSO	Ribosome hibernation promoting factor (HPF)	raiA hpf FYJ54_03065	Fusobacterium sp. FSA-380-WT-2B	primary metabolic process [GO:0044238]; regulation of translation [GO:0006417]	cytoplasm [GO:0005737]		EPMIRKVK	0	0	0	0	0	0	0	0	0	0	0	0	0	0	0	0	0	0	0	0	0	0	0	3.86725	3.888	3.89753	3.94836	3.80715	0	0	0	0	0	0	0	0.000404
438	A0A6N7V9J7	A0A6N7V9J7_9FUSO	Flagella basal body P-ring formation protein FlgA	FYJ54_05865	Fusobacterium sp. FSA-380-WT-2B				KLKFYFPK	0	0	0	0	0	0	0	0	0	0	0	0	0	0	0	0	0	0	0	0	0	0	0	0	0	0	0	0	3.58982	3.46442	3.65971	3.49888	0	0	3.48142	0.000405
439	A0A848C3Q9	A0A848C3Q9_9FUSO	DEAD/DEAH box helicase	HF862_03005	Fusobacterium sp. FSA-380-WT-3A	nucleobase-containing compound metabolic process [GO:0006139]		ATP binding [GO:0005524]; DNA binding [GO:0003677]; DNA helicase activity [GO:0003678]; hydrolase activity, acting on acid anhydrides, in phosphorus-containing anhydrides [GO:0016818]	NFINEHIELFQYGVKYFER	0	0	0	0	0	0	0	0	0	0	0	0	0	0	0	0	0	0	0	0	0	0	0	0	0	0	0	3.49067	0	4.31018	3.87436	0	3.69569	4.13446	4.16351	5.4e-05
440	A0A1E9IMX0	A0A1E9IMX0_9FUSO	Conjugal transfer protein	HMPREF2747_14920	Fusobacterium sp. HMSC073F01				KHTAPEG	0	0	0	0	0	0	0	0	0	0	0	0	0	0	0	0	0	0	0	0	0	0	0	3.69281	3.6536	0	0	0	3.63534	3.61312	0	3.70659	0	0	0	0.000404
441	A0A7G9GWW7	A0A7G9GWW7_9FUSO	Secreted protein	H9Q81_00200	Fusobacterium sp. NSJ-57				LQEIPPK	0	0	0	0	0	0	0	0	0	0	0	0	0	0	0	0	0	0	0	0	0	0	0	4.19585	4.08875	4.09172	4.11721	4.14127	0	0	0	0	0	0	0	0.000404
442	A0A7G9GYT7	A0A7G9GYT7_9FUSO	Polysaccharide deacetylase family protein	H9Q81_03825	Fusobacterium sp. NSJ-57	carbohydrate metabolic process [GO:0005975]		hydrolase activity, acting on carbon-nitrogen (but not peptide) bonds [GO:0016810]	LSAIPLDK	0	0	0	0	0	0	0	0	0	0	0	0	0	0	0	0	0	0	0	0	0	0	0	4.00775	4.1095	4.06622	4.106	4.13894	0	0	0	0	0	0	0	0.000404
443	A0A7G9GZB3	A0A7G9GZB3_9FUSO	BLUF domain-containing protein	H9Q81_04870	Fusobacterium sp. NSJ-57				FFDSINFYYYTVQR	0	0	0	0	0	0	0	0	0	0	0	0	0	0	0	0	0	0	0	0	0	0	0	3.6838	3.69577	0	0	0	0	3.62426	3.63286	3.6832	3.48855	0	0	5.1e-05
444	X8HPZ6	X8HPZ6_9FUSO	ABC transporter, ATP-binding protein	HMPREF1501_0275	Fusobacterium sp. OBRC1			ATP binding [GO:0005524]	LNLELPILE	0	0	0	0	0	0	0	0	0	0	0	0	0	0	0	0	0	0	0	0	0	0	0	0	0	0	0	0	3.67708	3.71604	3.75162	3.74299	3.72788	0	0	0.000404
445	X8HYS8	X8HYS8_9FUSO	NlpC-P60 family hydrolase	HMPREF1501_1700	Fusobacterium sp. OBRC1			hydrolase activity [GO:0016787]	LVKNMGK	0	0	0	0	0	0	0	0	0	0	0	0	0	0	0	0	0	0	0	0	0	0	0	3.69686	3.79971	3.77743	3.7678	3.63328	0	0	0	0	0	0	0	0.000405
446	X8I4J5	X8I4J5_9FUSO	Cell cycle protein, FtsW/RodA/SpoVE family	HMPREF1501_2375	Fusobacterium sp. OBRC1	cell division [GO:0051301]; regulation of cell shape [GO:0008360]	integral component of membrane [GO:0016021]		FGSTIHK	0	0	0	0	0	0	0	0	0	0	0	0	0	0	0	0	0	0	0	0	0	0	0	0	0	0	3.62106	3.76025	0	3.74656	0	0	3.71217	3.83486	3.72572	5.1e-05
447	G6C0T5	G6C0T5_9FUSO	Acetyltransf_6 domain-containing protein	HMPREF9093_00161	Fusobacterium sp. oral taxon 370 str. F0437				YRQYYHYNFTNWLPFYWR	0	0	0	0	0	0	0	0	0	0	0	0	0	0	0	0	0	0	0	0	0	0	0	0	0	0	3.4656	0	0	4.06391	3.84626	3.47511	0	0	3.67754	0.000418
448	A0A2P1S4X6	A0A2P1S4X6_9FUSO	Sensor domain-containing diguanylate cyclase	C4N20_10380	Fusobacterium ulcerans				RIAEILINTFKEDVFR	0	0	0	0	0	0	0	0	0	0	0	0	0	0	0	0	0	0	0	0	0	0	0	0	0	0	3.46543	0	3.71084	0	3.59421	3.34228	0	3.67473	0	0.000409
449	H1PQH9	H1PQH9_9FUSO	N-acetyltransferase domain-containing protein	HMPREF0402_00672	Fusobacterium ulcerans 12-1B				VLKLTGQGR	0	0	0	0	0	0	0	0	0	0	0	0	0	0	0	0	0	0	0	0	0	0	0	3.70011	3.7006	3.76763	3.91375	3.83547	0	0	0	0	0	0	0	0.000405
450	H1PSI8	H1PSI8_9FUSO	Group-specific protein	HMPREF0402_01381	Fusobacterium ulcerans 12-1B		integral component of membrane [GO:0016021]		KLDEQDEEEK	0	0	0	0	0	0	0	0	0	0	0	0	0	0	0	0	0	0	0	0	0	0	0	0	0	0	0	3.53369	0	3.44155	3.50479	3.58882	0	3.57365	0	0.000405
451	H1PSM9	H1PSM9_9FUSO	Nitroreductase	HMPREF0402_01422	Fusobacterium ulcerans 12-1B			oxidoreductase activity [GO:0016491]	TALVSPSGR	0	0	0	0	0	0	0	0	0	0	0	0	0	0	0	0	0	0	0	0	0	0	0	0	0	0	0	0	0	3.58025	3.66921	3.77251	0	3.76097	3.77285	0.000405
452	H1PTK8	H1PTK8_9FUSO	Hydrolyase, tartrate beta subunit/fumarate domain-containing protein, Fe-S type	HMPREF0402_01751	Fusobacterium ulcerans 12-1B			hydro-lyase activity [GO:0016836]	GARSKEVK	0	0	0	0	0	0	0	0	0	0	0	0	0	0	0	0	0	0	0	0	0	0	0	3.84517	3.81607	3.93765	3.88996	3.88823	0	0	0	0	0	0	0	0.000404
453	J4K8X1	J4K8X1_9FIRM	Protein translocase subunit SecA (EC 7.4.2.8)	secA HMPREF1142_2049	Peptostreptococcaceae bacterium AS15	intracellular protein transmembrane transport [GO:0065002]; protein import [GO:0017038]; protein targeting [GO:0006605]	cytoplasm [GO:0005737]; plasma membrane [GO:0005886]	ATP binding [GO:0005524]; metal ion binding [GO:0046872]	ADITYGTNNEFGFDYLRDNMVTYK	0	0	0	0	0	0	0	0	0	0	0	0	0	0	0	0	0	0	0	0	0	0	0	0	0	0	0	0	3.51791	3.72862	3.76289	3.70482	3.87227	0	0	0.000407
454	J4K9M6	J4K9M6_9FIRM	NAD kinase (EC 2.7.1.23) (ATP-dependent NAD kinase)	nadK HMPREF1142_1136	Peptostreptococcaceae bacterium AS15	NAD metabolic process [GO:0019674]; NADP biosynthetic process [GO:0006741]; phosphorylation [GO:0016310]	cytoplasm [GO:0005737]	ATP binding [GO:0005524]; metal ion binding [GO:0046872]; NAD binding [GO:0051287]; NAD+ kinase activity [GO:0003951]	KPSKTIKK	0	0	0	0	0	0	0	0	0	0	0	0	0	0	0	0	0	0	0	0	0	0	0	0	0	0	0	0	0	3.60792	3.65831	3.70187	3.86024	3.73774	0	0.000406
455	J4ULE4	J4ULE4_9FIRM	Copper amine oxidase N-terminal domain protein	HMPREF1142_0917	Peptostreptococcaceae bacterium AS15				TSTVTLTSK	0	0	0	0	0	0	0	0	0	0	0	0	0	0	0	0	0	0	0	0	0	0	0	0	0	0	0	3.50066	3.60592	0	3.60364	0	3.61113	3.84837	3.5642	5.1e-05
456	J5GI08	J5GI08_9FIRM	Release factor glutamine methyltransferase (RF MTase) (EC 2.1.1.297) (N5-glutamine methyltransferase PrmC) (Protein-(glutamine-N5) MTase PrmC) (Protein-glutamine N-methyltransferase PrmC)	prmC HMPREF1142_2272	Peptostreptococcaceae bacterium AS15	peptidyl-glutamine methylation [GO:0018364]		nucleic acid binding [GO:0003676]; protein-(glutamine-N5) methyltransferase activity [GO:0102559]; protein-glutamine N-methyltransferase activity [GO:0036009]	KNAENLGVADR	0	0	0	0	0	0	0	0	0	0	0	0	0	0	0	0	0	0	0	0	0	0	0	0	0	0	0	3.50168	3.57399	0	3.51506	3.8391	3.65761	3.83829	0	5.2e-05
457	J5H338	J5H338_9FIRM	Ion transporter	HMPREF1142_0558	Peptostreptococcaceae bacterium AS15		integral component of membrane [GO:0016021]		IIALILY	0	0	0	0	0	0	0	0	0	0	0	0	0	0	0	0	0	0	0	0	0	0	0	0	0	0	0	3.57803	3.60764	0	3.66966	3.74371	0	3.54034	0	0.000405
458	U2JXJ7	U2JXJ7_9FIRM	FHA domain protein	HMPREF1987_00337	Peptostreptococcaceae bacterium oral taxon 113 str. W5053		integral component of membrane [GO:0016021]		FIIEDLNSANGTYLNGYR	0	0	0	0	0	0	0	0	0	0	0	0	0	0	0	0	0	0	0	0	0	0	0	0	3.70691	3.66665	3.6776	3.72732	3.78155	0	0	0	0	0	0	0.000404
459	U2KUB5	U2KUB5_9FIRM	Efflux ABC transporter, permease protein	HMPREF1987_01847	Peptostreptococcaceae bacterium oral taxon 113 str. W5053		integral component of membrane [GO:0016021]; plasma membrane [GO:0005886]		DDKEGIWIDEDYAK	0	0	0	0	0	0	0	0	0	0	0	0	0	0	0	0	0	0	0	0	0	0	0	0	0	3.30385	0	3.62421	3.69612	3.63244	3.50069	0	3.65066	0	3.58019	4e-06
460	U2L594	U2L594_9FIRM	Uncharacterized protein	HMPREF1987_00487	Peptostreptococcaceae bacterium oral taxon 113 str. W5053				TFFVKQGR	0	0	0	0	0	0	0	0	0	0	0	0	0	0	0	0	0	0	0	0	0	0	0	0	0	0	0	0	3.77137	0	3.64173	3.44938	0	3.7258	3.72311	0.000407
461	A0A2P1G415	A0A2P1G415_9FIRM	50S ribosomal protein L15	rplO C3V37_03940	Peptostreptococcaceae bacterium oral taxon 929	translation [GO:0006412]	large ribosomal subunit [GO:0015934]	rRNA binding [GO:0019843]; structural constituent of ribosome [GO:0003735]	GFTNIFRK	0	0	0	0	0	0	0	0	0	0	0	0	0	0	0	0	0	0	0	0	0	0	0	0	0	0	0	0	0	3.62292	3.64079	3.76235	3.67333	3.58029	3.66023	5.1e-05
462	A0A1I1WZI4	A0A1I1WZI4_9FIRM	Phosphomethylpyrimidine synthase (EC 4.1.99.17) (Hydroxymethylpyrimidine phosphate synthase) (HMP-P synthase) (HMP-phosphate synthase) (HMPP synthase) (Thiamine biosynthesis protein ThiC)	thiC SAMN02910327_00037	Peptostreptococcaceae bacterium pGA-8	thiamine biosynthetic process [GO:0009228]; thiamine diphosphate biosynthetic process [GO:0009229]		4 iron, 4 sulfur cluster binding [GO:0051539]; carbon-carbon lyase activity [GO:0016830]; zinc ion binding [GO:0008270]	NSRMPEEDHSDTCSMCGKFCAVR	0	0	0	0	0	0	0	0	0	0	0	0	0	0	0	0	0	0	0	0	0	0	0	3.64179	3.60084	3.59431	0	3.61221	0	0	3.44963	0	0	0	0	0.000405
463	A0A135YNE8	A0A135YNE8_9FIRM	Uncharacterized protein	HMPREF3195_01623	Peptostreptococcus anaerobius				MRFILIYPK	0	0	0	0	0	0	0	0	0	0	0	0	0	0	0	0	0	0	0	0	0	0	0	0	0	0	0	0	3.75122	3.85626	3.84817	3.8806	3.72057	3.85899	3.83881	4e-06
464	A0A135YXD7	A0A135YXD7_9FIRM	Ribonuclease Z (RNase Z) (EC 3.1.26.11) (tRNA 3 endonuclease) (tRNase Z)	rnz HMPREF3195_00387	Peptostreptococcus anaerobius			3'-tRNA processing endoribonuclease activity [GO:0042781]; zinc ion binding [GO:0008270]	ILIDCGEGTQIAMKR	0	0	0	0	0	0	0	0	0	0	0	0	0	0	0	0	0	0	0	0	0	0	0	3.71054	3.76605	3.78549	3.70933	3.71828	0	0	0	0	0	0	3.71741	5.1e-05
465	A0A135YXZ1	A0A135YXZ1_9FIRM	aRib domain-containing protein	HMPREF3195_00324	Peptostreptococcus anaerobius				EIGKLKPEETVKK	0	0	0	0	0	0	0	0	0	0	0	0	0	0	0	0	0	0	0	0	0	0	0	3.70673	3.78293	3.88109	3.78137	3.80587	3.8655	0	0	0	0	0	0	5.1e-05
466	R5J715	R5J715_9FIRM	DUF2922 domain-containing protein	BN738_00030	Peptostreptococcus anaerobius CAG:621				EKYLVFYFKNEDK	0	0	0	0	0	0	0	0	0	0	0	0	0	0	0	0	0	0	0	0	0	0	0	3.62178	3.62388	3.4692	0	0	0	3.784	0	3.91815	0	0	0	0.00041
467	R5JJD2	R5JJD2_9FIRM	Precorrin-3B C(17)-methyltransferase	BN738_00776	Peptostreptococcus anaerobius CAG:621	cobalamin biosynthetic process [GO:0009236]; methylation [GO:0032259]		methyltransferase activity [GO:0008168]	SKGRPDHLRR	0	0	0	0	0	0	0	0	0	0	0	0	0	0	0	0	0	0	0	0	0	0	0	3.65001	3.73916	3.65724	3.63616	3.62511	0	0	0	0	0	0	0	0.000404
468	R5JN69	R5JN69_9FIRM	Peptidase_S8 domain-containing protein	BN738_01338	Peptostreptococcus anaerobius CAG:621	proteolysis [GO:0006508]		serine-type endopeptidase activity [GO:0004252]	LLVAIIDTGVDFFDEEVK	0	0	0	0	0	0	0	0	0	0	0	0	0	0	0	0	0	0	0	0	0	0	0	3.91715	3.81701	3.95535	3.79866	3.72833	0	0	0	0	0	0	0	0.000405
469	A0A6N7XFR5	A0A6N7XFR5_9FIRM	Fibronectin type III domain-containing protein	FYJ71_03550	Peptostreptococcus porci				KPDLKFVILDK	0	0	0	0	0	0	0	0	0	0	0	0	0	0	0	0	0	0	0	0	0	0	0	3.68415	3.86609	3.62369	0	3.7596	0	0	0	0	0	0	3.6366	0.000406
470	A0A6N7XHX2	A0A6N7XHX2_9FIRM	Glycosyl transferase	FYJ71_08280	Peptostreptococcus porci		integral component of membrane [GO:0016021]		AIPESILSNR	0	0	0	0	0	0	0	0	0	0	0	0	0	0	0	0	0	0	0	0	0	0	0	0	0	0	0	3.81809	3.77492	3.70963	3.82074	3.82033	3.69553	3.75082	0	4e-06
471	A0A1H8FNS4	A0A1H8FNS4_9FIRM	Penicillin-binding protein 2	SAMN05216454_102190	Peptostreptococcus russellii		integral component of membrane [GO:0016021]	penicillin binding [GO:0008658]	NDVLSISDRNLDPVK	0	0	0	0	0	0	0	0	0	0	0	0	0	0	0	0	0	0	0	0	0	0	0	3.58902	0	0	0	3.63485	3.64019	0	3.60803	3.6623	3.62865	0	3.64411	4e-06
472	A0A1H8GKM8	A0A1H8GKM8_9FIRM	MarR family transcriptional regulator, 2-MHQ and catechol-resistance regulon repressor	SAMN05216454_10418	Peptostreptococcus russellii			DNA-binding transcription factor activity [GO:0003700]	MKILIGLHR	0	0	0	0	0	0	0	0	0	0	0	0	0	0	0	0	0	0	0	0	0	0	0	3.59363	3.56748	3.71585	3.65392	3.61892	3.61865	0	0	0	0	0	0	5.1e-05
473	A0A1H8JMK5	A0A1H8JMK5_9FIRM	Cysteine protease, C1A family	SAMN05216454_1157	Peptostreptococcus russellii	proteolysis [GO:0006508]		cysteine-type peptidase activity [GO:0008234]	TTGLPEK	0	0	0	0	0	0	0	0	0	0	0	0	0	0	0	0	0	0	0	0	0	0	0	3.4251	0	3.69191	3.52055	3.67639	0	0	3.5016	0	3.64847	0	0	5.1e-05
474	A0A2P7PZX4	A0A2P7PZX4_9FIRM	Lipoprotein	UF10_06165	Peptostreptococcus russellii				NETTITKLNPDSLEKEDEVYLHPEISGK	0	0	0	0	0	0	0	0	0	0	0	0	0	0	0	0	0	0	0	0	0	0	0	3.79005	3.60258	3.7096	0	3.65989	3.48012	0	0	0	0	0	0	0.000407
475	A0A2P7Q1X0	A0A2P7Q1X0_9FIRM	Ribosomal RNA small subunit methyltransferase E (EC 2.1.1.193)	UF10_04980	Peptostreptococcus russellii	methylation [GO:0032259]; rRNA processing [GO:0006364]	cytoplasm [GO:0005737]	methyltransferase activity [GO:0008168]	VNRESRIK	0	0	0	0	0	0	0	0	0	0	0	0	0	0	0	0	0	0	0	0	0	0	0	0	0	0	0	3.51443	3.7338	3.70136	3.74825	3.72554	3.69949	0	0	5.1e-05
476	A0A095Z9R0	A0A095Z9R0_9FIRM	16S rRNA (cytosine(967)-C(5))-methyltransferase (EC 2.1.1.176) (16S rRNA m5C967 methyltransferase) (rRNA (cytosine-C(5)-)-methyltransferase RsmB)	HMPREF1639_00520	Peptostreptococcus sp. MV1	regulation of DNA-templated transcription [GO:0006355]	cytoplasm [GO:0005737]	RNA binding [GO:0003723]; rRNA methyltransferase activity [GO:0008649]	IKLMKAYANR	0	0	0	0	0	0	0	0	0	0	0	0	0	0	0	0	0	0	0	0	0	0	0	0	0	0	0	3.57875	3.73454	0	0	0	3.75811	3.79091	3.69563	0.000405
477	E0E3I8	E0E3I8_9FIRM	Iron-sulfur cluster carrier protein	HMPREF0634_0482	Peptostreptococcus stomatis DSM 17678	iron-sulfur cluster assembly [GO:0016226]		ATP binding [GO:0005524]; ATP hydrolysis activity [GO:0016887]; ATP-dependent FeS chaperone activity [GO:0140663]; iron-sulfur cluster binding [GO:0051536]; metal ion binding [GO:0046872]	NAGNKNK	0	0	0	0	0	0	0	0	0	0	0	0	0	0	0	0	0	0	0	0	0	0	0	0	0	0	0	0	0	3.66055	3.67069	3.67149	0	3.77195	3.7355	0.000404
478	E0E4G7	E0E4G7_9FIRM	Coenzyme A biosynthesis bifunctional protein CoaBC (DNA/pantothenate metabolism flavoprotein) (Phosphopantothenoylcysteine synthetase/decarboxylase) (PPCS-PPCDC) [Includes: Phosphopantothenoylcysteine decarboxylase (PPC decarboxylase) (PPC-DC) (EC 4.1.1.36) (CoaC); Phosphopantothenate--cysteine ligase (EC 6.3.2.5) (CoaB) (Phosphopantothenoylcysteine synthetase) (PPC synthetase) (PPC-S)]	coaBC HMPREF0634_1344	Peptostreptococcus stomatis DSM 17678	coenzyme A biosynthetic process [GO:0015937]; pantothenate catabolic process [GO:0015941]		FMN binding [GO:0010181]; metal ion binding [GO:0046872]; phosphopantothenate--cysteine ligase activity [GO:0004632]; phosphopantothenoylcysteine decarboxylase activity [GO:0004633]	TDLDVPK	0	0	0	0	0	0	0	0	0	0	0	0	0	0	0	0	0	0	0	0	0	0	0	3.6386	0	3.72339	3.72857	0	3.78228	0	0	0	3.36443	0	0	0.00041
479	E0E4S4	E0E4S4_9FIRM	YhgE/Pip domain protein	HMPREF0634_0057	Peptostreptococcus stomatis DSM 17678		integral component of membrane [GO:0016021]		SLASSKASLDAIK	0	0	0	0	0	0	0	0	0	0	0	0	0	0	0	0	0	0	0	0	0	0	0	3.66858	3.70336	3.6664	3.72504	3.68322	0	0	0	0	0	0	0	0.000404
480	I4Z7A8	I4Z7A8_9BACT	Parvulin-like peptidyl-prolyl isomerase	PrebiDRAFT_0328	Prevotella bivia DSM 20514			peptidyl-prolyl cis-trans isomerase activity [GO:0003755]	YKVVVNKK	0	0	0	0	0	0	0	0	0	0	0	0	0	0	0	0	0	0	0	0	0	0	0	3.77624	3.84256	3.84148	3.79833	3.81597	3.8797	0	0	3.85702	3.82926	0	0	<0.000001
481	D8DUH4	D8DUH4_PREBR	RagB/SusD domain protein (Starch-binding associating with outer membrane)	PBR_0454 SAMN05444375_11238	Prevotella bryantii B14		cell outer membrane [GO:0009279]		LSAPVFNK	0	0	0	0	0	0	0	0	0	0	0	0	0	0	0	0	0	0	0	0	0	0	0	3.76792	0	3.8825	3.91777	0	3.83699	3.78346	0	3.75367	3.90707	0	0	4e-06
482	A0A3E5DGT1	A0A3E5DGT1_9BACT	DUF3108 domain-containing protein	DXB41_16955	Prevotella copri				INKAELMPK	0	0	0	0	0	0	0	0	0	0	0	0	0	0	0	0	0	0	0	0	0	0	0	0	0	0	0	0	0	3.68371	3.58117	3.65769	3.63208	3.68307	3.85308	5.1e-05
483	A0A5P0X121	A0A5P0X121_9BACT	Terminase_6 domain-containing protein	F7D50_10520 F7D91_07045 F7D92_07420 F7D94_02915	Prevotella copri				FFATLNPK	0	0	0	0	0	0	0	0	0	0	0	0	0	0	0	0	0	0	0	0	0	0	0	3.74701	3.72358	3.70625	0	0	3.73877	0	3.79242	3.77855	0	0	0	5.1e-05
484	A0A6A7WC51	A0A6A7WC51_9BACT	Type IX secretion system sortase PorU	porU F7D20_08875	Prevotella copri	proteolysis [GO:0006508]		cysteine-type peptidase activity [GO:0008234]	NSVLRQRK	0	0	0	0	0	0	0	0	0	0	0	0	0	0	0	0	0	0	0	0	0	0	0	3.81547	3.70145	0	0	3.9348	0	3.87706	0	0	3.9285	0	3.86321	5.1e-05
485	A0A6G1TXV3	A0A6G1TXV3_9BACT	TolC family protein	F7D73_01995	Prevotella copri			efflux transmembrane transporter activity [GO:0015562]	MLAKMQR	0	0	0	0	0	0	0	0	0	0	0	0	0	0	0	0	0	0	0	0	0	0	0	3.78633	3.84494	3.73188	0	3.82852	3.84799	3.85259	3.80084	3.84442	3.84574	0	0	<0.000001
486	A0A7K0AXN7	A0A7K0AXN7_9BACT	SusC/RagA family TonB-linked outer membrane protein	F7D31_08995	Prevotella copri				RNIGVLENR	0	0	0	0	0	0	0	0	0	0	0	0	0	0	0	0	0	0	0	0	0	0	0	3.47769	0	3.70298	0	0	0	3.75616	3.64845	3.65533	3.54359	0	0	5.1e-05
487	F0H932	F0H932_9BACT	Peptidase, S41 family (EC 3.4.21.-)	HMPREF9303_2684	Prevotella denticola CRIS 18C-A	proteolysis [GO:0006508]		serine-type peptidase activity [GO:0008236]	GVKGVLPFVVTR	0	0	0	0	0	0	0	0	0	0	0	0	0	0	0	0	0	0	0	0	0	0	0	3.69364	3.89337	3.74854	0	0	3.74278	3.79063	0	3.71331	0	0	0	5.1e-05
488	A0A2D3LAF9	A0A2D3LAF9_PREIN	Restriction endonuclease	CTM62_12430	Prevotella intermedia				YANNIAKK	0	0	0	0	0	0	0	0	0	0	0	0	0	0	0	0	0	0	0	0	0	0	0	3.50306	3.64135	3.7797	0	0	3.78783	0	3.62464	3.65762	3.60468	0	0	4e-06
489	A0A2G8I813	A0A2G8I813_PREIN	AIPR protein	CTI18_12125	Prevotella intermedia				KLDTWKK	0	0	0	0	0	0	0	0	0	0	0	0	0	0	0	0	0	0	0	0	0	0	0	0	3.71517	3.67376	3.72936	0	3.78402	0	3.78269	0	3.76342	0	0	5.1e-05
490	A0A2M8TML2	A0A2M8TML2_PREIN	Membrane-bound O-acyltransferase family protein	CTM59_03470	Prevotella intermedia	alginic acid biosynthetic process [GO:0042121]	integral component of membrane [GO:0016021]; plasma membrane [GO:0005886]	acyltransferase activity [GO:0016746]	LRHGKPR	0	0	0	0	0	0	0	0	0	0	0	0	0	0	0	0	0	0	0	0	0	0	0	0	3.66584	0	3.73487	0	3.72005	3.61483	3.64048	0	3.77327	3.66837	3.70585	<0.000001
491	A0A250KFK0	A0A250KFK0_9BACT	Type IV secretion protein Rhs	PMEL1_00340	Prevotella melaninogenica				IIITKDK	0	0	0	0	0	0	0	0	0	0	0	0	0	0	0	0	0	0	0	0	0	0	0	3.93797	3.98236	4.09933	4.0662	4.0552	4.06263	0	0	0	0	0	0	5.1e-05
492	A0A096AB46	A0A096AB46_9BACT	TetR family transcriptional regulator	HMPREF0661_11555	Prevotella melaninogenica DNF00666				LRAEFFR	0	0	0	0	0	0	0	0	0	0	0	0	0	0	0	0	0	0	0	0	0	0	0	3.60551	3.67456	0	3.71014	3.74041	0	3.91764	3.74036	3.92119	0	0	0	4e-06
493	H1Q313	H1Q313_9BACT	DUF2179 domain-containing protein	HMPREF9140_01301	Prevotella micans F0438		integral component of membrane [GO:0016021]; plasma membrane [GO:0005886]		GFDKLKVK	0	0	0	0	0	0	0	0	0	0	0	0	0	0	0	0	0	0	0	0	0	0	0	3.73583	0	3.82141	0	3.86085	3.8579	0	3.83053	0	3.82147	3.82052	0	4e-06
494	F8N697	F8N697_9BACT	Ribonuclease R (RNase R) (EC 3.1.13.1)	rnr Premu_0710	Prevotella multisaccharivorax DSM 17128		cytoplasm [GO:0005737]	exoribonuclease II activity [GO:0008859]; RNA binding [GO:0003723]	MGKKDHQTK	0	0	0	0	0	0	0	0	0	0	0	0	0	0	0	0	0	0	0	0	0	0	0	3.59106	0	0	0	3.70127	0	0	3.61683	3.68189	3.73245	0	3.67724	5.1e-05
495	L9PRX8	L9PRX8_9BACT	DNA alkylation repair protein	HMPREF0662_02402	Prevotella nigrescens F0103				ILFTYKLATK	0	0	0	0	0	0	0	0	0	0	0	0	0	0	0	0	0	0	0	0	0	0	0	3.83973	3.81793	3.74109	0	0	3.74437	3.77087	3.70985	0	3.67777	0	0	4e-06
496	V8BP71	V8BP71_9BACT	HTH_17 domain-containing protein	HMPREF1199_02232	Prevotella oralis CC98A				GQTPVAPPK	0	0	0	0	0	0	0	0	0	0	0	0	0	0	0	0	0	0	0	0	0	0	0	3.71456	3.76361	3.74566	0	0	0	0	3.81094	3.73881	0	3.73142	0	5.1e-05
497	V8C221	V8C221_9BACT	DUF935 family protein	HMPREF1199_00502	Prevotella oralis CC98A				GFVKARTFK	0	0	0	0	0	0	0	0	0	0	0	0	0	0	0	0	0	0	0	0	0	0	0	0	3.70598	0	3.69468	0	3.68885	3.56194	3.75162	3.81664	0	3.56786	0	4e-06
498	A0A379GA50	A0A379GA50_9BACT	Uncharacterized protein	NCTC13043_02272	Prevotella pallens				QLVVICKILR	0	0	0	0	0	0	0	0	0	0	0	0	0	0	0	0	0	0	0	0	0	0	0	3.78253	3.71483	3.70269	0	0	3.72636	0	0	3.678	3.70452	0	0	5.1e-05
499	U2KTU7	U2KTU7_9BACT	Type I phosphodiesterase/nucleotide pyrophosphatase	HMPREF9145_0178	Prevotella salivae F0493			sulfuric ester hydrolase activity [GO:0008484]	ILIIIFVKMNVELKK	0	0	0	0	0	0	0	0	0	0	0	0	0	0	0	0	0	0	0	0	0	0	0	0	0	0	3.66278	0	3.79004	3.71526	3.92422	3.83155	3.5442	0	3.6837	4e-06
500	A0A318HYE5	A0A318HYE5_9BACT	Beta-galactosidase	EJ73_01344	Prevotella shahii DSM 15611 = JCM 12083	carbohydrate catabolic process [GO:0016052]		hydrolase activity, hydrolyzing O-glycosyl compounds [GO:0004553]	KTLLANGR	0	0	0	0	0	0	0	0	0	0	0	0	0	0	0	0	0	0	0	0	0	0	0	3.99558	3.87172	4.09661	4.03604	4.00829	0	3.90152	0	0	0	0	0	5.1e-05
501	A0A660PCW0	A0A660PCW0_9BACT	DUF4843 domain-containing protein	D8H98_00605	Prevotella sp				QKLLVKVTK	0	0	0	0	0	0	0	0	0	0	0	0	0	0	0	0	0	0	0	0	0	0	0	0	3.70087	3.95172	4.00987	3.77863	3.65701	3.91028	0	0	3.90317	0	0	4e-06
502	A0A3R6HGR4	A0A3R6HGR4_9BACT	DUF3987 domain-containing protein	DW657_09935	Prevotella sp. AM23-5			hydrolase activity, acting on acid anhydrides [GO:0016817]	VYDIHLILKK	0	0	0	0	0	0	0	0	0	0	0	0	0	0	0	0	0	0	0	0	0	0	0	3.69775	3.72386	3.71814	0	0	0	3.79719	3.74917	3.80497	0	3.70971	0	4e-06
503	A0A3R6JWS0	A0A3R6JWS0_9BACT	Phage portal protein	DW657_03950	Prevotella sp. AM23-5				AVKSGKVK	0	0	0	0	0	0	0	0	0	0	0	0	0	0	0	0	0	0	0	0	0	0	0	0	3.60184	0	0	0	3.63298	0	3.80629	0	3.70317	3.79572	3.54904	5.1e-05
504	A0A1H0D2M4	A0A1H0D2M4_9BACT	Beta-xylanase (EC 3.2.1.8)	SAMN04487900_101237	Prevotella sp. BP1-145	xylan catabolic process [GO:0045493]		endo-1,4-beta-xylanase activity [GO:0031176]	PVINEIIKLYK	0	0	0	0	0	0	0	0	0	0	0	0	0	0	0	0	0	0	0	0	0	0	0	3.64408	3.70961	3.6637	0	0	3.68379	0	0	3.62494	3.72317	0	0	5.1e-05
505	R5PEH2	R5PEH2_9BACT	DUF1016_N domain-containing protein	BN679_01811	Prevotella sp. CAG:487				SAVPSIT	0	0	0	0	0	0	0	0	0	0	0	0	0	0	0	0	0	0	0	0	0	0	0	3.70775	3.90357	3.75692	0	3.75638	3.6843	0	3.81811	0	3.62782	3.72906	0	<0.000001
506	R5GDP2	R5GDP2_9BACT	Phosphate transporter	BN773_01439	Prevotella sp. CAG:755	phosphate ion transport [GO:0006817]	integral component of membrane [GO:0016021]	inorganic phosphate transmembrane transporter activity [GO:0005315]	QAQAIIR	0	0	0	0	0	0	0	0	0	0	0	0	0	0	0	0	0	0	0	0	0	0	0	3.80058	3.86817	3.99761	3.96697	3.90671	0	0	0	3.91397	0	0	0	5.1e-05
507	R5GH48	R5GH48_9BACT	Zinc ribbon domain protein	BN773_00586	Prevotella sp. CAG:755				PVVETKPKR	0	0	0	0	0	0	0	0	0	0	0	0	0	0	0	0	0	0	0	0	0	0	0	3.68781	3.70733	3.71364	0	0	3.70707	3.69139	0	3.84689	0	0	0	5.1e-05
508	R7LD12	R7LD12_9BACT	D-alanyl-D-alanine carboxypeptidase/D-alanyl-D-alanine-endopeptidase	BN805_00046	Prevotella sp. CAG:891	proteolysis [GO:0006508]		serine-type carboxypeptidase activity [GO:0004185]	LEKVPADVVCVCRR	0	0	0	0	0	0	0	0	0	0	0	0	0	0	0	0	0	0	0	0	0	0	0	0	0	3.68501	0	0	3.76306	3.86602	3.7046	3.73508	3.67763	0	0	5.1e-05
509	R7LEW7	R7LEW7_9BACT	Serine protease	BN805_01836	Prevotella sp. CAG:891	lipid catabolic process [GO:0016042]; proteolysis [GO:0006508]		peptidase activity [GO:0008233]	ILVIRPIK	0	0	0	0	0	0	0	0	0	0	0	0	0	0	0	0	0	0	0	0	0	0	0	3.90454	3.72188	0	3.84818	3.83501	3.86396	3.74078	0	0	0	0	0	5.1e-05
510	R7LFR4	R7LFR4_9BACT	DUF4091 domain-containing protein	BN805_00274	Prevotella sp. CAG:891				DGSWAYDYSVFDK	0	0	0	0	0	0	0	0	0	0	0	0	0	0	0	0	0	0	0	0	0	0	0	3.89064	4.02064	4.05516	3.96581	0	3.6128	0	0	0	4.05011	0	0	5.2e-05
511	A0A1F0M8M9	A0A1F0M8M9_9BACT	NAGPA domain-containing protein	HMPREF2992_12350	Prevotella sp. HMSC069G02				SQITIGGTVTQLDNINNTR	0	0	0	0	0	0	0	0	0	0	0	0	0	0	0	0	0	0	0	0	0	0	0	0	3.80403	3.58194	3.81573	0	3.74962	3.78554	0	3.6469	3.77304	0	0	4e-06
512	A0A2L2WIM4	A0A2L2WIM4_9BACT	T9SS type A sorting domain-containing protein	PvtlMGM1_0185	Prevotella sp. MGM1				YAEKILLK	0	0	0	0	0	0	0	0	0	0	0	0	0	0	0	0	0	0	0	0	0	0	0	0	0	3.68217	0	0	3.6102	3.60576	3.70765	3.60559	3.66388	0	0	5.1e-05
513	A0A2T4TSL2	A0A2T4TSL2_9BACT	Peptidase M24	C7120_05985	Prevotella sp. oral taxon 376		cellular anatomical entity [GO:0110165]	metalloaminopeptidase activity [GO:0070006]	FVPARTR	0	0	0	0	0	0	0	0	0	0	0	0	0	0	0	0	0	0	0	0	0	0	0	3.49126	3.56183	3.79693	0	0	0	3.59577	3.5626	3.62158	3.72383	0	0	4e-06
514	A0A1I5IJA4	A0A1I5IJA4_9BACT	Carbohydrate-binding domain-containing protein	SAMN04487852_103175	Prevotella sp. tf2-5				TFTVAIDK	0	0	0	0	0	0	0	0	0	0	0	0	0	0	0	0	0	0	0	0	0	0	0	3.68915	3.74576	3.69297	0	3.7081	3.73796	0	3.6618	3.79983	3.75718	3.76402	3.7783	<0.000001
515	A0A352IC76	A0A352IC76_9BACT	Alpha-2-macroglobulin	DC006_05250	Prevotellaceae bacterium				RALPPYR	0	0	0	0	0	0	0	0	0	0	0	0	0	0	0	0	0	0	0	0	0	0	0	3.6607	3.67995	0	3.72092	3.7437	0	0	0	3.72212	3.70323	0	0	5.1e-05
516	A0A416ZA50	A0A416ZA50_9FIRM	Glycosyl transferase	DWV52_08335	Ruminococcaceae bacterium AF10-16				KVPVPLFWR	0	0	0	0	0	0	0	0	0	0	0	0	0	0	0	0	0	0	0	0	0	0	0	3.89129	3.92351	3.8779	3.83627	3.83344	0	0	0	0	0	0	0	0.000404
517	A0A416ZAL6	A0A416ZAL6_9FIRM	DNA ligase (EC 6.5.1.2) (Polydeoxyribonucleotide synthase [NAD(+)])	ligA DWV52_06860	Ruminococcaceae bacterium AF10-16	DNA repair [GO:0006281]; DNA replication [GO:0006260]		DNA ligase (NAD+) activity [GO:0003911]; metal ion binding [GO:0046872]	ERNVTFNAFTLVHTDEVIR	0	0	0	0	0	0	0	0	0	0	0	0	0	0	0	0	0	0	0	0	0	0	0	3.58365	0	0	0	0	0	3.77224	3.70054	3.59042	0	3.82718	3.97764	5.1e-05
518	A0A416ZCZ0	A0A416ZCZ0_9FIRM	Nucleotidyltransferase domain-containing protein	DWV52_02625	Ruminococcaceae bacterium AF10-16			transferase activity [GO:0016740]	ARGDFRR	0	0	0	0	0	0	0	0	0	0	0	0	0	0	0	0	0	0	0	0	0	0	0	0	0	0	0	0	3.95462	3.84758	3.8686	3.81684	0	3.81798	3.8324	5.1e-05
519	A0A417HB55	A0A417HB55_9FIRM	GHKL domain-containing protein	DW741_13380	Ruminococcaceae bacterium AM28-23LB		integral component of membrane [GO:0016021]	phosphorelay sensor kinase activity [GO:0000155]	RLADHSIKLK	0	0	0	0	0	0	0	0	0	0	0	0	0	0	0	0	0	0	0	0	0	0	0	3.72264	3.81397	3.83902	3.80831	3.72003	0	0	0	0	0	0	0	0.000404
520	A0A417HFD9	A0A417HFD9_9FIRM	ComEC family competence protein	DW741_10285	Ruminococcaceae bacterium AM28-23LB		integral component of membrane [GO:0016021]; plasma membrane [GO:0005886]		WAGVQRVIAPK	0	0	0	0	0	0	0	0	0	0	0	0	0	0	0	0	0	0	0	0	0	0	0	0	0	0	0	0	3.73027	3.4838	3.68252	3.64584	3.62258	3.6812	3.68222	4e-06
521	A0A417HH77	A0A417HH77_9FIRM	Histidine kinase (EC 2.7.13.3)	DW741_09350	Ruminococcaceae bacterium AM28-23LB		integral component of membrane [GO:0016021]	phosphorelay sensor kinase activity [GO:0000155]	IVLGFEKQLTDKEIDLTLDIPDK	0	0	0	0	0	0	0	0	0	0	0	0	0	0	0	0	0	0	0	0	0	0	0	3.46227	3.48705	3.65491	3.70218	3.68557	3.75696	0	0	0	3.65442	0	0	4e-06
522	A0A417HLQ6	A0A417HLQ6_9FIRM	DUF5050 domain-containing protein	DW741_05490	Ruminococcaceae bacterium AM28-23LB				EVTPEDTEILR	0	0	0	0	0	0	0	0	0	0	0	0	0	0	0	0	0	0	0	0	0	0	0	3.61478	3.76699	3.75378	3.66281	3.58148	3.65647	0	0	0	0	0	0	5.1e-05
523	A0A417HM03	A0A417HM03_9FIRM	Biotin transporter	DW741_04790	Ruminococcaceae bacterium AM28-23LB		integral component of membrane [GO:0016021]; plasma membrane [GO:0005886]	biotin transmembrane transporter activity [GO:0015225]	MKKPLALGKF	0	0	0	0	0	0	0	0	0	0	0	0	0	0	0	0	0	0	0	0	0	0	0	0	0	3.48517	0	3.68753	3.70185	3.6433	0	0	3.58057	3.47847	3.65229	4e-06
524	A0A417HPD1	A0A417HPD1_9FIRM	DUF932 domain-containing protein	DW741_02400	Ruminococcaceae bacterium AM28-23LB				TLDGTVR	0	0	0	0	0	0	0	0	0	0	0	0	0	0	0	0	0	0	0	0	0	0	0	0	0	0	0	0	0	3.76866	3.79674	3.83124	0	3.7825	3.85508	0.000404
525	A0A417HQ48	A0A417HQ48_9FIRM	DNA sulfur modification protein DndB	dndB DW741_01325	Ruminococcaceae bacterium AM28-23LB				QNSLSSLSITIK	0	0	0	0	0	0	0	0	0	0	0	0	0	0	0	0	0	0	0	0	0	0	0	3.59988	3.70336	3.6664	3.64629	3.71011	0	0	0	0	0	0	0	0.000404
526	A0A6S6XB15	A0A6S6XB15_9FIRM	Ribosomal RNA small subunit methyltransferase E (EC 2.1.1.193)	rsmE CLOSBL4_0491	Ruminococcaceae bacterium BL-4	methylation [GO:0032259]; rRNA processing [GO:0006364]	cytoplasm [GO:0005737]	methyltransferase activity [GO:0008168]	KTARWQK	0	0	0	0	0	0	0	0	0	0	0	0	0	0	0	0	0	0	0	0	0	0	0	0	0	0	0	0	3.69363	3.61186	3.72088	3.70639	3.78484	0	3.71238	5.1e-05
527	A0A6S6XFF5	A0A6S6XFF5_9FIRM	tRNA(Ile)-lysidine synthase (EC 6.3.4.19) (tRNA(Ile)-2-lysyl-cytidine synthase) (tRNA(Ile)-lysidine synthetase)	tilS CLOSBL4_1076	Ruminococcaceae bacterium BL-4	tRNA modification [GO:0006400]	cytoplasm [GO:0005737]	ATP binding [GO:0005524]; ligase activity, forming carbon-nitrogen bonds [GO:0016879]	EGLEACGRYVR	0	0	0	0	0	0	0	0	0	0	0	0	0	0	0	0	0	0	0	0	0	0	0	3.67019	3.83903	3.69112	3.76428	3.79596	0	0	0	0	0	0	0	0.000405
528	A0A6S6XFY9	A0A6S6XFY9_9FIRM	NAD(P)H nitroreductase	CLOSBL4_1623	Ruminococcaceae bacterium BL-4			oxidoreductase activity [GO:0016491]	ELLNIPKGQKLR	0	0	0	0	0	0	0	0	0	0	0	0	0	0	0	0	0	0	0	0	0	0	0	0	0	0	0	0	3.80577	3.79552	3.94759	0	3.97003	4.02944	3.68968	5.1e-05
529	A0A6S6XG45	A0A6S6XG45_9FIRM	Dihydrodipicolinate synthase (EC 4.3.3.7)	CLOSBL4_0459	Ruminococcaceae bacterium BL-4			4-hydroxy-tetrahydrodipicolinate synthase activity [GO:0008840]	EALKQRGIFTSALMR	0	0	0	0	0	0	0	0	0	0	0	0	0	0	0	0	0	0	0	0	0	0	0	0	0	0	0	3.78172	3.86832	3.88074	3.83155	3.95639	3.92272	3.74557	3.92388	<0.000001
530	A0A6S6YB18	A0A6S6YB18_9FIRM	Immunoglobulin	CLOSBL4_1781	Ruminococcaceae bacterium BL-4				SIRSENK	0	0	0	0	0	0	0	0	0	0	0	0	0	0	0	0	0	0	0	0	0	0	0	0	0	0	0	0	3.82012	3.7409	3.7308	3.75116	3.6659	3.94539	3.74513	4e-06
531	A0A6S6YCW6	A0A6S6YCW6_9FIRM	Putative Ferredoxin hydrogenase	CLOSBL4_2149	Ruminococcaceae bacterium BL-4			iron-sulfur cluster binding [GO:0051536]; metal ion binding [GO:0046872]	QAIRIRNGR	0	0	0	0	0	0	0	0	0	0	0	0	0	0	0	0	0	0	0	0	0	0	0	0	0	0	0	0	3.77081	3.63147	3.74683	3.72312	3.54872	0	0	0.000406
532	A0A6S6YDR5	A0A6S6YDR5_9FIRM	RNA-binding protein	CLOSBL4_2318	Ruminococcaceae bacterium BL-4			nucleic acid binding [GO:0003676]	INHPRER	0	0	0	0	0	0	0	0	0	0	0	0	0	0	0	0	0	0	0	0	0	0	0	0	0	0	0	3.64899	3.82412	3.76742	3.7928	3.81182	3.69109	3.71938	3.78321	<0.000001
533	A0A6S6XF80	A0A6S6XF80_9FIRM	Glycosyltransferase family 2 protein	CLOSBL6_1328	Ruminococcaceae bacterium BL-6			transferase activity [GO:0016740]	CPVVLQR	0	0	0	0	0	0	0	0	0	0	0	0	0	0	0	0	0	0	0	0	0	0	0	0	0	3.4198	0	3.52275	3.56426	3.55908	0	0	3.52307	3.60967	0	5.1e-05
534	A0A6S6XFZ1	A0A6S6XFZ1_9FIRM	Glycosidase	CLOSBL6_0679	Ruminococcaceae bacterium BL-6	metabolic process [GO:0008152]		glycosyltransferase activity [GO:0016757]; hydrolase activity, acting on glycosyl bonds [GO:0016798]	GFSHLTK	0	0	0	0	0	0	0	0	0	0	0	0	0	0	0	0	0	0	0	0	0	0	0	0	0	0	0	0	3.69378	3.77623	3.71894	3.7236	0	3.83486	3.72572	5.1e-05
535	A0A6S6XI12	A0A6S6XI12_9FIRM	Formate--tetrahydrofolate ligase (EC 6.3.4.3) (Formyltetrahydrofolate synthetase) (FHS) (FTHFS)	fhs CLOSBL6_1237	Ruminococcaceae bacterium BL-6	tetrahydrofolate interconversion [GO:0035999]		ATP binding [GO:0005524]; formate-tetrahydrofolate ligase activity [GO:0004329]	EKDIREIAETAGVDEK	0	0	0	0	0	0	0	0	0	0	0	0	0	0	0	0	0	0	0	0	0	0	0	0	0	0	0	0	3.79485	3.80755	3.73863	3.85514	3.65022	3.93751	3.76273	4e-06
536	A0A6S6XI30	A0A6S6XI30_9FIRM	Phosphatidylglycerol lysyltransferase (EC 2.3.2.3) (Lysylphosphatidylglycerol synthase)	mprF CLOSBL6_0528	Ruminococcaceae bacterium BL-6	lipid metabolic process [GO:0006629]; response to antibiotic [GO:0046677]	integral component of membrane [GO:0016021]; plasma membrane [GO:0005886]	lysyltransferase activity [GO:0050071]	HPRRLYR	0	0	0	0	0	0	0	0	0	0	0	0	0	0	0	0	0	0	0	0	0	0	0	3.69429	3.78008	3.81039	3.77352	3.76397	0	0	0	0	0	0	0	0.000404
537	A0A6S6XIS9	A0A6S6XIS9_9FIRM	16S rRNA (Guanine(966)-N(2))-methyltransferase RsmD	rsmD CLOSBL6_2106	Ruminococcaceae bacterium BL-6	rRNA methylation [GO:0031167]		methyltransferase activity [GO:0008168]; nucleic acid binding [GO:0003676]	IITGTARGRK	0	0	0	0	0	0	0	0	0	0	0	0	0	0	0	0	0	0	0	0	0	0	0	3.63401	3.63437	3.84299	3.76244	3.79497	3.62635	0	0	0	3.62946	0	0	4e-06
538	A0A6S6XK62	A0A6S6XK62_9FIRM	Phosphoenolpyruvate-protein phosphotransferase (EC 2.7.3.9) (Phosphotransferase system, enzyme I)	ptsI CLOSBL6_2495	Ruminococcaceae bacterium BL-6	phosphoenolpyruvate-dependent sugar phosphotransferase system [GO:0009401]; phosphorylation [GO:0016310]	cytoplasm [GO:0005737]	kinase activity [GO:0016301]; metal ion binding [GO:0046872]; phosphoenolpyruvate-protein phosphotransferase activity [GO:0008965]	RAPEILRMK	0	0	0	0	0	0	0	0	0	0	0	0	0	0	0	0	0	0	0	0	0	0	0	0	0	0	0	0	3.72534	3.69547	3.74315	3.73104	3.70398	0	3.77107	5.1e-05
539	A0A6S6XMG2	A0A6S6XMG2_9FIRM	Lantibiotic transport ATP-binding protein SrtF	srtF CLOSBL6_1247	Ruminococcaceae bacterium BL-6			ATP binding [GO:0005524]	ASQFSLGMK	0	0	0	0	0	0	0	0	0	0	0	0	0	0	0	0	0	0	0	0	0	0	0	3.71109	3.72404	3.67689	3.76668	3.70226	0	0	0	0	0	0	0	0.000404
540	A0A6S6XPU0	A0A6S6XPU0_9FIRM	AbiJ_NTD3 domain-containing protein	CLOSBL6_3085	Ruminococcaceae bacterium BL-6				YNSNGEFAMQINSIFK	0	0	0	0	0	0	0	0	0	0	0	0	0	0	0	0	0	0	0	0	0	0	0	3.6838	3.69577	0	0	3.54897	0	0	3.63286	3.6832	3.48855	0	0	5.1e-05
541	A0A6S6Y304	A0A6S6Y304_9FIRM	Substrate-specific component PanT of predicted pantothenate ECF transporter	CLOSBL6_3348	Ruminococcaceae bacterium BL-6		integral component of membrane [GO:0016021]	transmembrane transporter activity [GO:0022857]	FMKRILK	0	0	0	0	0	0	0	0	0	0	0	0	0	0	0	0	0	0	0	0	0	0	0	3.62408	3.68264	0	3.63919	3.69458	3.70755	0	0	0	0	0	0	0.000404
542	A0A1W6WC07	A0A1W6WC07_9FIRM	Dihydroorotate dehydrogenase (DHOD) (DHODase) (DHOdehase) (EC 1.3.-.-)	pyrD B6259_02195	Ruminococcaceae bacterium CPB6	'de novo' pyrimidine nucleobase biosynthetic process [GO:0006207]; 'de novo' UMP biosynthetic process [GO:0044205]	cytoplasm [GO:0005737]	dihydroorotate dehydrogenase activity [GO:0004152]; orotate reductase (NADH) activity [GO:0004589]	KHCKKPLMVK	0	0	0	0	0	0	0	0	0	0	0	0	0	0	0	0	0	0	0	0	0	0	0	0	0	0	0	0	3.72962	3.76705	0	3.77557	3.70502	3.71459	0	0.000404
543	A0A1W6WCB8	A0A1W6WCB8_9FIRM	CDP-diacylglycerol--glycerol-3-phosphate 3-phosphatidyltransferase (EC 2.7.8.5) (Phosphatidylglycerophosphate synthase)	B6259_02820	Ruminococcaceae bacterium CPB6	phosphatidylglycerol biosynthetic process [GO:0006655]	integral component of membrane [GO:0016021]	CDP-diacylglycerol-glycerol-3-phosphate 3-phosphatidyltransferase activity [GO:0008444]	SNKDKNK	0	0	0	0	0	0	0	0	0	0	0	0	0	0	0	0	0	0	0	0	0	0	0	0	0	0	0	0	0	3.81788	3.81183	3.77439	0	3.9261	3.7793	0.000404
544	A0A1W6WD33	A0A1W6WD33_9FIRM	Uncharacterized protein	B6259_04395	Ruminococcaceae bacterium CPB6				AAAQFIVHLK	0	0	0	0	0	0	0	0	0	0	0	0	0	0	0	0	0	0	0	0	0	0	0	0	0	0	0	0	3.78318	3.72599	3.77337	3.76359	3.67077	3.57529	3.75366	4e-06
545	A0A1W6WE53	A0A1W6WE53_9FIRM	NodB homology domain-containing protein	B6259_06415	Ruminococcaceae bacterium CPB6	carbohydrate metabolic process [GO:0005975]		hydrolase activity, acting on carbon-nitrogen (but not peptide) bonds [GO:0016810]	SGRLGVSKR	0	0	0	0	0	0	0	0	0	0	0	0	0	0	0	0	0	0	0	0	0	0	0	0	0	0	0	0	0	3.84965	3.98718	3.85579	0	3.9231	4.03844	0.000405
546	A0A1W6WEJ2	A0A1W6WEJ2_9FIRM	Uncharacterized protein	B6259_07265	Ruminococcaceae bacterium CPB6		integral component of membrane [GO:0016021]		LLVIITSLTDIK	0	0	0	0	0	0	0	0	0	0	0	0	0	0	0	0	0	0	0	0	0	0	0	0	0	0	0	0	3.48998	3.51728	3.44378	3.50253	3.47063	0	0	0.000404
547	A0A1W6WF86	A0A1W6WF86_9FIRM	50S ribosomal protein L17	rplQ B6259_08670	Ruminococcaceae bacterium CPB6	translation [GO:0006412]	ribonucleoprotein complex [GO:1990904]; ribosome [GO:0005840]	structural constituent of ribosome [GO:0003735]	KDTLHTRR	0	0	0	0	0	0	0	0	0	0	0	0	0	0	0	0	0	0	0	0	0	0	0	0	0	0	0	0	0	3.72685	3.69966	3.71387	3.64104	3.67548	0	0.000404
548	F4X962	F4X962_9FIRM	DNA repair protein RadA	radA HMPREF0866_00987	Ruminococcaceae bacterium D16	proteolysis [GO:0006508]; recombinational repair [GO:0000725]		ATP binding [GO:0005524]; ATP-dependent DNA damage sensor activity [GO:0140664]; ATP-dependent peptidase activity [GO:0004176]; damaged DNA binding [GO:0003684]; metal ion binding [GO:0046872]; serine-type endopeptidase activity [GO:0004252]	AMLLLAVLEK	0	0	0	0	0	0	0	0	0	0	0	0	0	0	0	0	0	0	0	0	0	0	0	3.51123	3.64421	3.6139	0	3.52013	3.5211	0	0	0	0	0	0	0.000405
549	F4X9S6	F4X9S6_9FIRM	DUF4015 domain-containing protein	HMPREF0866_00037	Ruminococcaceae bacterium D16		integral component of membrane [GO:0016021]		RSQFDYHSYR	0	0	0	0	0	0	0	0	0	0	0	0	0	0	0	0	0	0	0	0	0	0	0	3.74756	3.84697	3.85614	3.74737	3.8045	0	0	0	0	0	0	0	0.000404
550	F4XAX0	F4XAX0_9FIRM	Lipoprotein	HMPREF0866_00442	Ruminococcaceae bacterium D16		integral component of membrane [GO:0016021]		IGGITYAAR	0	0	0	0	0	0	0	0	0	0	0	0	0	0	0	0	0	0	0	0	0	0	0	3.70033	3.83423	3.80904	3.78137	3.71549	0	0	0	0	0	0	0	0.000404
551	F4XAY8	F4XAY8_9FIRM	Glycerol-3-phosphate dehydrogenase [NAD(P)+] (EC 1.1.1.94) (NAD(P)H-dependent glycerol-3-phosphate dehydrogenase)	gpsA HMPREF0866_00460	Ruminococcaceae bacterium D16	carbohydrate metabolic process [GO:0005975]; glycerol-3-phosphate biosynthetic process [GO:0046167]; glycerol-3-phosphate catabolic process [GO:0046168]; glycerophospholipid metabolic process [GO:0006650]; phospholipid biosynthetic process [GO:0008654]	glycerol-3-phosphate dehydrogenase complex [GO:0009331]	glycerol-3-phosphate dehydrogenase [NAD+] activity [GO:0004367]; NAD binding [GO:0051287]	FTADLGAVK	0	0	0	0	0	0	0	0	0	0	0	0	0	0	0	0	0	0	0	0	0	0	0	0	0	0	0	0	0	3.80809	3.73425	3.84102	3.74421	0	3.78516	0.000404
552	F4XB90	F4XB90_9FIRM	Permease	HMPREF0866_00563	Ruminococcaceae bacterium D16		integral component of membrane [GO:0016021]; plasma membrane [GO:0005886]		ILGHFHGIR	0	0	0	0	0	0	0	0	0	0	0	0	0	0	0	0	0	0	0	0	0	0	0	3.43441	3.67362	3.53905	3.5372	3.63	0	0	3.48402	0	0	0	3.56454	4e-06
553	F4XBR0	F4XBR0_9FIRM	Segregation and condensation protein A	HMPREF0866_00736	Ruminococcaceae bacterium D16	chromosome segregation [GO:0007059]			LVHLGVTRFR	0	0	0	0	0	0	0	0	0	0	0	0	0	0	0	0	0	0	0	0	0	0	0	0	0	0	0	3.69259	3.78067	0	3.7358	3.7964	0	0	3.79283	0.000404
554	F4XD40	F4XD40_9FIRM	NAD-dependent protein deacetylase (EC 2.3.1.286) (Regulatory protein SIR2 homolog)	cobB HMPREF0866_01758	Ruminococcaceae bacterium D16	protein deacetylation [GO:0006476]	cytoplasm [GO:0005737]	NAD+ binding [GO:0070403]; NAD-dependent protein deacetylase activity [GO:0034979]; transferase activity [GO:0016740]; zinc ion binding [GO:0008270]	RVWELHGSVLRNR	0	0	0	0	0	0	0	0	0	0	0	0	0	0	0	0	0	0	0	0	0	0	0	3.61932	3.64226	3.79784	3.71367	0	3.70431	0	0	0	0	0	0	0.000405
555	F4XEW1	F4XEW1_9FIRM	Septum formation initiator	HMPREF0866_02133	Ruminococcaceae bacterium D16		integral component of membrane [GO:0016021]		RTGILTKVVIVVLLVYLATSLLDLR	0	0	0	0	0	0	0	0	0	0	0	0	0	0	0	0	0	0	0	0	0	0	0	3.55486	0	3.45904	3.60396	3.59383	0	0	0	0	0	3.50686	3.56184	5.1e-05
556	F4XGX0	F4XGX0_9FIRM	50S ribosomal protein L22	rplV HMPREF0866_02871	Ruminococcaceae bacterium D16	translation [GO:0006412]	large ribosomal subunit [GO:0015934]	rRNA binding [GO:0019843]; structural constituent of ribosome [GO:0003735]	RIRPRAQGR	0	0	0	0	0	0	0	0	0	0	0	0	0	0	0	0	0	0	0	0	0	0	0	0	0	0	0	0	3.81625	0	3.93072	3.82456	0	3.87513	3.88049	0.000404
557	F4XHI0	F4XHI0_9FIRM	Amidohydro-rel domain-containing protein	HMPREF0866_03084	Ruminococcaceae bacterium D16			carboxy-lyase activity [GO:0016831]; hydrolase activity [GO:0016787]	LLQFPEI	0	0	0	0	0	0	0	0	0	0	0	0	0	0	0	0	0	0	0	0	0	0	0	0	0	0	0	0	3.76376	0	3.76335	3.76714	3.68447	3.6861	3.76619	5.1e-05
558	F4XHV3	F4XHV3_9FIRM	DUF2958 domain-containing protein	HMPREF0866_03207	Ruminococcaceae bacterium D16				DNPPTHEQK	0	0	0	0	0	0	0	0	0	0	0	0	0	0	0	0	0	0	0	0	0	0	0	0	0	0	0	3.47823	3.43791	0	0	3.88577	0	3.5056	3.57034	0.000412
559	A0A1I3K0W6	A0A1I3K0W6_9FIRM	Lipoprotein	SAMN02910435_00522	Ruminococcaceae bacterium D5				NEDTGGDDEYGNPVVQQYCSLCDAK	0	0	0	0	0	0	0	0	0	0	0	0	0	0	0	0	0	0	0	0	0	0	0	0	0	0	0	0	3.9386	3.71553	3.82664	3.86966	3.82456	3.74526	3.91494	4e-06
560	A0A1I3N4D7	A0A1I3N4D7_9FIRM	Homoserine dehydrogenase (EC 1.1.1.3)	SAMN02910435_01227	Ruminococcaceae bacterium D5	isoleucine biosynthetic process [GO:0009097]; methionine biosynthetic process [GO:0009086]; threonine biosynthetic process [GO:0009088]		homoserine dehydrogenase activity [GO:0004412]; NADP binding [GO:0050661]	SGLIAMVSPALVAK	0	0	0	0	0	0	0	0	0	0	0	0	0	0	0	0	0	0	0	0	0	0	0	0	0	3.44612	0	0	0	3.48776	3.74751	3.49531	3.69966	0	0	0.000408
561	A0A1I3QXD8	A0A1I3QXD8_9FIRM	Cytoplasmic protein	SAMN02910435_01939	Ruminococcaceae bacterium D5				MKHQRIIK	0	0	0	0	0	0	0	0	0	0	0	0	0	0	0	0	0	0	0	0	0	0	0	3.68781	3.70338	3.71364	3.74093	3.71572	3.72708	0	0	0	0	0	0	5.1e-05
562	A0A1I3RKH7	A0A1I3RKH7_9FIRM	Carboxyl-terminal processing protease	SAMN02910435_02116	Ruminococcaceae bacterium D5	proteolysis [GO:0006508]	integral component of membrane [GO:0016021]	serine-type peptidase activity [GO:0008236]	KVEVPTVSSR	0	0	0	0	0	0	0	0	0	0	0	0	0	0	0	0	0	0	0	0	0	0	0	3.6957	3.73393	3.74513	3.78085	0	3.72339	0	0	0	0	0	0	0.000404
563	A0A1I3S220	A0A1I3S220_9FIRM	Multidrug efflux pump subunit AcrB	SAMN02910435_02252	Ruminococcaceae bacterium D5		integral component of membrane [GO:0016021]; plasma membrane [GO:0005886]	transmembrane transporter activity [GO:0022857]	YYVEEEIVPELEK	0	0	0	0	0	0	0	0	0	0	0	0	0	0	0	0	0	0	0	0	0	0	0	0	0	0	0	0	3.85934	3.6672	3.61225	3.6087	3.57502	0	0	0.000407
564	A0A1I3SVW5	A0A1I3SVW5_9FIRM	ABC-2 type transport system ATP-binding protein	SAMN02910435_02472	Ruminococcaceae bacterium D5		membrane [GO:0016020]	ABC-type transporter activity [GO:0140359]; ATP binding [GO:0005524]	ILWLHKGR	0	0	0	0	0	0	0	0	0	0	0	0	0	0	0	0	0	0	0	0	0	0	0	0	3.69408	0	0	3.46083	0	0	3.64403	3.60187	3.68709	0	3.72057	5.1e-05
565	A0A1G6ABN1	A0A1G6ABN1_9FIRM	Chaperone protein DnaJ	dnaJ SAMN02910317_00235	Ruminococcaceae bacterium FB2012	DNA replication [GO:0006260]; protein folding [GO:0006457]; response to heat [GO:0009408]	cytoplasm [GO:0005737]	ATP binding [GO:0005524]; heat shock protein binding [GO:0031072]; unfolded protein binding [GO:0051082]; zinc ion binding [GO:0008270]	LARQYHPDLHPDDK	0	0	0	0	0	0	0	0	0	0	0	0	0	0	0	0	0	0	0	0	0	0	0	0	0	0	0	0	0	3.74105	3.80321	3.67992	3.73804	0	3.75274	0.000404
566	A0A1G6ATY3	A0A1G6ATY3_9FIRM	ABC transporter permease	SAMN02910317_00530	Ruminococcaceae bacterium FB2012		integral component of membrane [GO:0016021]		KTITKNGTR	0	0	0	0	0	0	0	0	0	0	0	0	0	0	0	0	0	0	0	0	0	0	0	0	3.63646	3.64457	3.66157	3.55894	0	3.7646	0	0	0	0	0	0.000405
567	A0A1G6B5J2	A0A1G6B5J2_9FIRM	DUF262 domain-containing protein	SAMN02910317_00803	Ruminococcaceae bacterium FB2012				LLVNFFIR	0	0	0	0	0	0	0	0	0	0	0	0	0	0	0	0	0	0	0	0	0	0	0	0	0	0	0	0	3.58904	3.77734	3.58874	3.71594	3.79804	3.49279	3.53092	4e-06
568	A0A1G6CA35	A0A1G6CA35_9FIRM	Lon protease (EC 3.4.21.53) (ATP-dependent protease La)	lon SAMN02910317_01469	Ruminococcaceae bacterium FB2012	cellular response to heat [GO:0034605]; protein quality control for misfolded or incompletely synthesized proteins [GO:0006515]	cytoplasm [GO:0005737]	ATP binding [GO:0005524]; ATP hydrolysis activity [GO:0016887]; ATP-dependent peptidase activity [GO:0004176]; sequence-specific DNA binding [GO:0043565]; serine-type endopeptidase activity [GO:0004252]	AVKTAMNDNTPVFLVAQK	0	0	0	0	0	0	0	0	0	0	0	0	0	0	0	0	0	0	0	0	0	0	0	0	0	0	0	0	0	3.72633	3.81027	3.5684	3.53783	0	3.57707	0.000407
569	A0A1G6DBV2	A0A1G6DBV2_9FIRM	DUF3987 domain-containing protein	SAMN02910317_02119	Ruminococcaceae bacterium FB2012				SLSSPADADIAWDAMESNEK	0	0	0	0	0	0	0	0	0	0	0	0	0	0	0	0	0	0	0	0	0	0	0	0	0	0	3.58077	0	3.44656	0	3.44798	3.75275	0	0	3.712	0.000409
570	A0A1G6DCA7	A0A1G6DCA7_9FIRM	tRNA(Adenine34) deaminase	SAMN02910317_02132	Ruminococcaceae bacterium FB2012			hydrolase activity [GO:0016787]; zinc ion binding [GO:0008270]	WQSLSPEWQTAFDEAWEAFRNGCIPIGAALFDENGGLLIR	0	0	0	0	0	0	0	0	0	0	0	0	0	0	0	0	0	0	0	0	0	0	0	0	0	0	0	0	3.66222	3.59586	3.55599	3.67898	3.5882	3.89343	3.61258	4e-06
571	A0A1G6E3Z5	A0A1G6E3Z5_9FIRM	Lipoprotein	SAMN02910317_02686	Ruminococcaceae bacterium FB2012				MTEDKSVMCDGGQTTLYVITDK	0	0	0	0	0	0	0	0	0	0	0	0	0	0	0	0	0	0	0	0	0	0	0	0	0	3.49128	0	0	3.74431	3.64587	3.72629	0	3.69213	0	0	0.000406
572	A0A1G6E4I0	A0A1G6E4I0_9FIRM	Cytidylate kinase (CK) (EC 2.7.4.25) (Cytidine monophosphate kinase) (CMP kinase)	cmk SAMN02910317_02660	Ruminococcaceae bacterium FB2012	phosphorylation [GO:0016310]; pyrimidine nucleotide metabolic process [GO:0006220]	cytoplasm [GO:0005737]	acyltransferase activity [GO:0016746]; ATP binding [GO:0005524]; CMP kinase activity [GO:0036430]; dCMP kinase activity [GO:0036431]	FFVWIIKK	0	0	0	0	0	0	0	0	0	0	0	0	0	0	0	0	0	0	0	0	0	0	0	3.50918	3.56748	3.30385	0	0	3.61865	3.63244	0	0	3.65066	0	3.58019	4e-06
573	A0A1I0MAK7	A0A1I0MAK7_9FIRM	ABC transporter permease	SAMN05216413_0240	Ruminococcaceae bacterium KH2T8		integral component of membrane [GO:0016021]		GNAKMKGK	0	0	0	0	0	0	0	0	0	0	0	0	0	0	0	0	0	0	0	0	0	0	0	3.64016	3.77465	0	3.73094	3.73165	0	0	0	0	0	3.75182	0	0.000404
574	A0A1I0NVJ8	A0A1I0NVJ8_9FIRM	Haloacid dehalogenase superfamily, subfamily IA, variant 3 with third motif having DD or ED/haloacid dehalogenase superfamily, subfamily IA, variant 1 with third motif having Dx(3-4)D or Dx(3-4)E	SAMN05216413_1019	Ruminococcaceae bacterium KH2T8				IAIASSTRTARVK	0	0	0	0	0	0	0	0	0	0	0	0	0	0	0	0	0	0	0	0	0	0	0	0	0	0	0	0	3.5958	3.6801	3.6489	3.69822	0	3.52602	3.6156	5.1e-05
575	A0A1I0P558	A0A1I0P558_9FIRM	FtsX-like permease family protein	SAMN05216413_1180	Ruminococcaceae bacterium KH2T8		integral component of membrane [GO:0016021]; plasma membrane [GO:0005886]		CEDEFGEHMISR	0	0	0	0	0	0	0	0	0	0	0	0	0	0	0	0	0	0	0	0	0	0	0	0	0	0	0	0	0	3.82017	3.79741	3.83166	0	3.83628	3.65202	0.000405
576	A0A1I0PD35	A0A1I0PD35_9FIRM	Chromosome partition protein Smc	smc SAMN05216413_1319	Ruminococcaceae bacterium KH2T8	chromosome condensation [GO:0030261]; DNA replication [GO:0006260]; sister chromatid cohesion [GO:0007062]	chromosome [GO:0005694]; cytoplasm [GO:0005737]	ATP binding [GO:0005524]; ATP hydrolysis activity [GO:0016887]; DNA binding [GO:0003677]	EQEDRYIEFRQNNSTLTQR	0	0	0	0	0	0	0	0	0	0	0	0	0	0	0	0	0	0	0	0	0	0	0	0	0	0	0	0	0	3.67577	3.73854	3.70744	3.76299	3.79559	3.96502	5.1e-05
577	A0A1I0QHL0	A0A1I0QHL0_9FIRM	RloB-like protein	SAMN05216413_1749	Ruminococcaceae bacterium KH2T8				WNDRLVIIK	0	0	0	0	0	0	0	0	0	0	0	0	0	0	0	0	0	0	0	0	0	0	0	0	0	0	0	0	0	3.68582	3.50921	3.87645	3.80969	3.84363	3.71964	5.1e-05
578	A0A1G4V2H8	A0A1G4V2H8_9FIRM	DUF4230 domain-containing protein	SAMN02910436_00040	Ruminococcaceae bacterium P7				VIEEQLILLK	0	0	0	0	0	0	0	0	0	0	0	0	0	0	0	0	0	0	0	0	0	0	0	3.7757	3.78981	3.75077	3.68803	3.71547	0	0	0	0	0	0	0	0.000404
579	A0A1G4VEE4	A0A1G4VEE4_9FIRM	Magnesium transporter MgtE	SAMN02910436_00446	Ruminococcaceae bacterium P7		integral component of membrane [GO:0016021]; plasma membrane [GO:0005886]	magnesium ion transmembrane transporter activity [GO:0015095]; metal ion binding [GO:0046872]	DLLLAEDDRIVK	0	0	0	0	0	0	0	0	0	0	0	0	0	0	0	0	0	0	0	0	0	0	0	0	0	0	0	3.47711	3.97014	3.94051	3.8158	4.05112	3.90596	3.59995	3.70156	<0.000001
580	A0A1G4VKX9	A0A1G4VKX9_9FIRM	3-methyladenine DNA glycosylase AlkD	SAMN02910436_00633	Ruminococcaceae bacterium P7				MPALRTLAK	0	0	0	0	0	0	0	0	0	0	0	0	0	0	0	0	0	0	0	0	0	0	0	4.00314	3.97088	4.03973	4.05514	3.80715	0	0	0	0	0	0	0	0.000406
581	A0A1G4VWG9	A0A1G4VWG9_9FIRM	Serine hydroxymethyltransferase (SHMT) (Serine methylase) (EC 2.1.2.1)	glyA SAMN02910436_00940	Ruminococcaceae bacterium P7	glycine biosynthetic process from serine [GO:0019264]; methylation [GO:0032259]; tetrahydrofolate interconversion [GO:0035999]	cytoplasm [GO:0005737]	glycine hydroxymethyltransferase activity [GO:0004372]; methyltransferase activity [GO:0008168]; pyridoxal phosphate binding [GO:0030170]	GGLILCRK	0	0	0	0	0	0	0	0	0	0	0	0	0	0	0	0	0	0	0	0	0	0	0	0	0	0	0	0	0	3.55985	0	3.69416	3.63471	3.66293	3.66569	0.000404
582	A0A1G4WEC3	A0A1G4WEC3_9FIRM	CNA-B domain-containing protein	SAMN02910436_01561	Ruminococcaceae bacterium P7				EDSATWTRVIK	0	0	0	0	0	0	0	0	0	0	0	0	0	0	0	0	0	0	0	0	0	0	0	0	0	0	0	0	3.63286	3.6469	3.71069	3.89374	0	3.66788	3.63517	5.1e-05
583	A0A1G4WMC2	A0A1G4WMC2_9FIRM	Stage 0 sporulation protein A homolog	SAMN02910436_02035	Ruminococcaceae bacterium P7	phosphorelay signal transduction system [GO:0000160]		DNA binding [GO:0003677]	HGNRRVR	0	0	0	0	0	0	0	0	0	0	0	0	0	0	0	0	0	0	0	0	0	0	0	3.77804	3.75695	3.83776	3.73665	3.80504	0	0	0	0	0	0	0	0.000404
584	A0A1G4WSY3	A0A1G4WSY3_9FIRM	Macrophage migration inhibitory factor (MIF)	SAMN02910436_02409	Ruminococcaceae bacterium P7				LSDAISLIPGK	0	0	0	0	0	0	0	0	0	0	0	0	0	0	0	0	0	0	0	0	0	0	0	0	0	0	0	0	3.73987	3.70014	3.62737	3.71028	3.67416	3.66057	3.73152	4e-06
585	A0A1G4WZT2	A0A1G4WZT2_9FIRM	Non-specific serine/threonine protein kinase	SAMN02910436_02833	Ruminococcaceae bacterium P7	phosphorylation [GO:0016310]	cytoplasm [GO:0005737]	ATP binding [GO:0005524]; ATP-dependent chromatin remodeler activity [GO:0140658]; protein serine/threonine kinase activity [GO:0004674]	LKNMIAPFLLR	0	0	0	0	0	0	0	0	0	0	0	0	0	0	0	0	0	0	0	0	0	0	0	0	0	3.4748	0	0	3.83513	3.7402	0	3.69585	3.68169	0	0	0.000408
586	A0A316B8M2	A0A316B8M2_9FIRM	DNA mismatch repair protein MutS	B0O40_1559	Ruminococcaceae bacterium R-25		integral component of membrane [GO:0016021]		DELSYEILSDMLTEAKQGFVNEEGKLIK	0	0	0	0	0	0	0	0	0	0	0	0	0	0	0	0	0	0	0	0	0	0	0	3.89601	3.62362	3.80666	3.75541	0	3.48012	0	0	0	0	0	0	0.00041
587	A0A316B952	A0A316B952_9FIRM	Glycosyltransferase involved in cell wall biosynthesis	B0O40_1607	Ruminococcaceae bacterium R-25			transferase activity [GO:0016740]	IVVPHLQILAISLYYLIRR	0	0	0	0	0	0	0	0	0	0	0	0	0	0	0	0	0	0	0	0	0	0	0	3.66221	3.74149	3.83149	3.80478	3.77031	0	0	0	0	3.58643	0	0	5.1e-05
588	A0A316B9M3	A0A316B9M3_9FIRM	Glycosyltransferase involved in cell wall biosynthesis	B0O40_1710	Ruminococcaceae bacterium R-25			transferase activity [GO:0016740]	ESLLKLLK	0	0	0	0	0	0	0	0	0	0	0	0	0	0	0	0	0	0	0	0	0	0	0	3.83137	3.85999	3.9793	3.96277	3.86219	0	0	0	0	0	0	0	0.000405
589	A0A316BC41	A0A316BC41_9FIRM	Integrase	B0O40_0377	Ruminococcaceae bacterium R-25				ILGKLIRTK	0	0	0	0	0	0	0	0	0	0	0	0	0	0	0	0	0	0	0	0	0	0	0	0	0	0	0	0	3.64398	3.87457	3.6486	3.94916	3.95977	0	3.95462	5.1e-05
590	A0A316BCS0	A0A316BCS0_9FIRM	Heat-inducible transcription repressor HrcA	hrcA B0O40_0178	Ruminococcaceae bacterium R-25	negative regulation of DNA-templated transcription [GO:0045892]		DNA binding [GO:0003677]; DNA-binding transcription factor activity [GO:0003700]	HSFNVSSATLR	0	0	0	0	0	0	0	0	0	0	0	0	0	0	0	0	0	0	0	0	0	0	0	0	0	0	0	0	3.83617	3.84504	3.80173	3.81449	0	0	3.72291	0.000404
591	A0A316BCU9	A0A316BCU9_9FIRM	Uridine phosphorylase	B0O40_0073	Ruminococcaceae bacterium R-25	nucleoside metabolic process [GO:0009116]		catalytic activity [GO:0003824]	GYPYVKGRVWTTDALYR	0	0	0	0	0	0	0	0	0	0	0	0	0	0	0	0	0	0	0	0	0	0	0	0	0	0	0	0	3.72758	3.78554	3.71653	3.76154	3.7143	0	0	0.000404
592	A0A316BE27	A0A316BE27_9FIRM	Transposase	B0O40_0825	Ruminococcaceae bacterium R-25	transposition, DNA-mediated [GO:0006313]		DNA binding [GO:0003677]; transposase activity [GO:0004803]	GQSLRKTK	0	0	0	0	0	0	0	0	0	0	0	0	0	0	0	0	0	0	0	0	0	0	0	3.69966	3.6827	3.71835	3.69876	3.6482	0	0	0	0	0	0	0	0.000404
593	A0A316BUU9	A0A316BUU9_9FIRM	ABC transporter permease	B0O40_1520	Ruminococcaceae bacterium R-25		integral component of membrane [GO:0016021]		MKTLLFLR	0	0	0	0	0	0	0	0	0	0	0	0	0	0	0	0	0	0	0	0	0	0	0	0	0	0	0	0	3.58596	3.54324	3.65833	3.76542	3.8701	3.72614	3.69847	4e-06
594	A0A417N5B8	A0A417N5B8_9FIRM	PrgI family protein	DXC62_14580	Ruminococcaceae bacterium TF06-43		integral component of membrane [GO:0016021]		IKEQEELQLEQQHSKG	0	0	0	0	0	0	0	0	0	0	0	0	0	0	0	0	0	0	0	0	0	0	0	0	0	0	0	0	4.0865	4.06479	4.14751	4.06212	0	3.72123	0	0.000409
595	A0A417N6B9	A0A417N6B9_9FIRM	HIT family protein	DXC62_14350	Ruminococcaceae bacterium TF06-43			catalytic activity [GO:0003824]	HKGRCVVALK	0	0	0	0	0	0	0	0	0	0	0	0	0	0	0	0	0	0	0	0	0	0	0	0	0	0	3.47427	0	3.56355	3.64269	0	3.65938	0	3.53187	3.54894	5.1e-05
596	A0A417N838	A0A417N838_9FIRM	LOB domain-containing protein	DXC62_12335	Ruminococcaceae bacterium TF06-43				LMMQKPK	0	0	0	0	0	0	0	0	0	0	0	0	0	0	0	0	0	0	0	0	0	0	0	0	0	0	0	0	3.83699	3.80622	3.74421	3.87551	3.7368	0	0	0.000404
597	A0A417N8K0	A0A417N8K0_9FIRM	XRE family transcriptional regulator	DXC62_12095	Ruminococcaceae bacterium TF06-43			DNA binding [GO:0003677]	MLGEAKI	0	0	0	0	0	0	0	0	0	0	0	0	0	0	0	0	0	0	0	0	0	0	0	0	0	3.76066	3.79919	3.80138	3.84754	0	0	0	3.64248	0	0	0.000405
598	A0A417N8W6	A0A417N8W6_9FIRM	MBL fold metallo-hydrolase	DXC62_11540	Ruminococcaceae bacterium TF06-43	dodecyl sulfate metabolic process [GO:0018909]		alkyl sulfatase activity [GO:0018741]; protein dimerization activity [GO:0046983]	ANAAVYDELDFDDK	0	0	0	0	0	0	0	0	0	0	0	0	0	0	0	0	0	0	0	0	0	0	0	0	0	3.61006	0	0	3.63672	3.50927	3.6369	3.5516	3.55147	0	0	5.1e-05
599	A0A417NAE4	A0A417NAE4_9FIRM	PcfB family protein	DXC62_09790	Ruminococcaceae bacterium TF06-43				VKGEQTRYLVFFK	0	0	0	0	0	0	0	0	0	0	0	0	0	0	0	0	0	0	0	0	0	0	0	0	0	0	0	3.56986	3.55265	3.66855	0	3.46331	0	3.69558	0	0.000406
600	A0A417NAT2	A0A417NAT2_9FIRM	tRNA (N(6)-L-threonylcarbamoyladenosine(37)-C(2))-methylthiotransferase MtaB	DXC62_09690	Ruminococcaceae bacterium TF06-43		cytoplasm [GO:0005737]	4 iron, 4 sulfur cluster binding [GO:0051539]; metal ion binding [GO:0046872]; N6-threonylcarbomyladenosine methylthiotransferase activity [GO:0035598]	ITAVDGGSLRGELEE	0	0	0	0	0	0	0	0	0	0	0	0	0	0	0	0	0	0	0	0	0	0	0	0	3.87292	0	0	3.48085	3.6633	0	0	3.66293	3.52371	0	3.55545	5.1e-05
601	A0A417NB44	A0A417NB44_9FIRM	Plasmid recombination protein	DXC62_09335	Ruminococcaceae bacterium TF06-43	DNA recombination [GO:0006310]		DNA binding [GO:0003677]	SVRSKLR	0	0	0	0	0	0	0	0	0	0	0	0	0	0	0	0	0	0	0	0	0	0	0	3.75879	3.67763	3.75727	3.70828	3.67365	0	0	0	0	0	0	0	0.000404
602	A0A417NBY1	A0A417NBY1_9FIRM	DUF669 domain-containing protein	DXC62_08630	Ruminococcaceae bacterium TF06-43				VCTGVVRIGLKK	0	0	0	0	0	0	0	0	0	0	0	0	0	0	0	0	0	0	0	0	0	0	0	0	0	0	3.50457	3.63607	3.67243	3.72071	3.67022	3.60654	3.72317	3.76698	3.59618	<0.000001
603	A0A417NCH9	A0A417NCH9_9FIRM	POTRA domain-containing protein	DXC62_07730	Ruminococcaceae bacterium TF06-43	cell cycle [GO:0007049]; cell division [GO:0051301]	integral component of membrane [GO:0016021]; plasma membrane [GO:0005886]		TMASKRR	0	0	0	0	0	0	0	0	0	0	0	0	0	0	0	0	0	0	0	0	0	0	0	0	0	0	0	0	3.62891	3.68454	3.6869	3.69044	3.58423	0	0	0.000404
604	A0A417NF42	A0A417NF42_9FIRM	L-2-amino-thiazoline-4-carboxylic acid hydrolase	DXC62_05610	Ruminococcaceae bacterium TF06-43				TLTDYYAAAMMTPTMKAFCR	0	0	0	0	0	0	0	0	0	0	0	0	0	0	0	0	0	0	0	0	0	0	0	3.77381	0	0	0	3.41665	3.43336	0	3.56838	0	0	0	3.49575	0.000409
605	A0A417NFJ6	A0A417NFJ6_9FIRM	5-methylthioadenosine/S-adenosylhomocysteine deaminase (MTA/SAH deaminase) (EC 3.5.4.28) (EC 3.5.4.31)	mtaD DXC62_04800	Ruminococcaceae bacterium TF06-43			5'-methylthioadenosine deaminase activity [GO:0090614]; metal ion binding [GO:0046872]; S-adenosylhomocysteine deaminase activity [GO:0050270]	IHIDFSIHAEYTCK	0	0	0	0	0	0	0	0	0	0	0	0	0	0	0	0	0	0	0	0	0	0	0	0	3.47247	3.60796	0	3.56882	0	0	3.56826	0	3.71688	0	3.74109	5.1e-05
606	A0A1H3CU87	A0A1H3CU87_9FIRM	Glutamyl-tRNA(Gln) amidotransferase subunit A (Glu-ADT subunit A) (EC 6.3.5.7)	gatA SAMN02910264_00203	Ruminococcaceae bacterium YAD3003	translation [GO:0006412]	glutamyl-tRNA(Gln) amidotransferase complex [GO:0030956]	ATP binding [GO:0005524]; glutaminyl-tRNA synthase (glutamine-hydrolyzing) activity [GO:0050567]; transferase activity [GO:0016740]	AVLDAVEVLKSKGATVETFSMPIIK	0	0	0	0	0	0	0	0	0	0	0	0	0	0	0	0	0	0	0	0	0	0	0	0	0	0	0	0	3.666	3.60669	3.40275	3.64251	3.5843	0	0	0.000406
607	A0A1H3DVG4	A0A1H3DVG4_9FIRM	Glycosyltransferase involved in cell wall bisynthesis	SAMN02910264_00486	Ruminococcaceae bacterium YAD3003			transferase activity [GO:0016740]	KFNLDSYLCGIR	0	0	0	0	0	0	0	0	0	0	0	0	0	0	0	0	0	0	0	0	0	0	0	0	0	0	0	0	0	3.7621	3.81096	3.68437	3.59039	0	3.66493	0.000405
608	A0A1H3GAL3	A0A1H3GAL3_9FIRM	Diguanylate cyclase (GGDEF) domain-containing protein	SAMN02910264_01193	Ruminococcaceae bacterium YAD3003	regulation of DNA-templated transcription [GO:0006355]			FIPGESCGCYEFR	0	0	0	0	0	0	0	0	0	0	0	0	0	0	0	0	0	0	0	0	0	0	0	0	0	0	0	0	0	3.89389	3.84681	3.90063	3.91521	0	3.84083	0.000404
609	A0A1H3HR91	A0A1H3HR91_9FIRM	DNA polymerase II large subunit	SAMN02910264_01612	Ruminococcaceae bacterium YAD3003			iron ion binding [GO:0005506]	WESFIQFGK	0	0	0	0	0	0	0	0	0	0	0	0	0	0	0	0	0	0	0	0	0	0	0	0	0	0	0	0	3.76127	3.73179	3.64165	3.78447	3.70373	0	0	0.000404
610	A0A1H3I8Q1	A0A1H3I8Q1_9FIRM	Transposase	SAMN02910264_01768	Ruminococcaceae bacterium YAD3003				HDVKAQIK	0	0	0	0	0	0	0	0	0	0	0	0	0	0	0	0	0	0	0	0	0	0	0	3.7795	3.66189	3.69788	3.61063	3.61924	0	0	0	0	0	0	0	0.000405
611	A0A1G4P2S9	A0A1G4P2S9_9FIRM	PAP2 superfamily protein	SAMN02910456_00105	Ruminococcaceae bacterium YRB3002		integral component of membrane [GO:0016021]		ITPPEVALK	0	0	0	0	0	0	0	0	0	0	0	0	0	0	0	0	0	0	0	0	0	0	0	3.63092	3.69536	3.75641	3.81588	3.67365	3.74616	0	0	0	0	0	0	5.1e-05
612	A0A1G4QFC4	A0A1G4QFC4_9FIRM	DUF4364 family protein	SAMN02910456_01082	Ruminococcaceae bacterium YRB3002				IHILYLVDR	0	0	0	0	0	0	0	0	0	0	0	0	0	0	0	0	0	0	0	0	0	0	0	0	0	0	0	0	3.72371	0	3.82393	3.87579	3.79685	3.75403	3.75419	5.1e-05
613	A0A1G4QMU4	A0A1G4QMU4_9FIRM	DNA-directed RNA polymerase	SAMN02910456_01230	Ruminococcaceae bacterium YRB3002			nucleic acid binding [GO:0003676]	GNECAIDVIAVIDDDLPGEIATK	0	0	0	0	0	0	0	0	0	0	0	0	0	0	0	0	0	0	0	0	0	0	0	0	0	0	3.61672	3.59228	3.7175	0	3.69992	3.72013	3.38578	3.75394	3.55704	<0.000001
614	A0A1G4QR37	A0A1G4QR37_9FIRM	Helicase ATP-binding domain-containing protein	SAMN02910456_01306	Ruminococcaceae bacterium YRB3002		cytoplasm [GO:0005737]	ATP binding [GO:0005524]; DNA binding [GO:0003677]; hydrolase activity [GO:0016787]	IDYSVEDK	0	0	0	0	0	0	0	0	0	0	0	0	0	0	0	0	0	0	0	0	0	0	0	3.42332	3.29363	0	0	3.43506	0	0	0	0	3.41227	0	3.79978	0.000413
615	A0A1G4QYV8	A0A1G4QYV8_9FIRM	Glycosyltransferase	SAMN02910456_01448	Ruminococcaceae bacterium YRB3002				DQFDCCMPQVLFK	0	0	0	0	0	0	0	0	0	0	0	0	0	0	0	0	0	0	0	0	0	0	0	0	0	0	0	0	3.91948	3.50532	3.64524	3.67648	3.65965	3.89527	0	5.2e-05
616	A0A1G4R3T8	A0A1G4R3T8_9FIRM	L-2-amino-thiazoline-4-carboxylic acid hydrolase	SAMN02910456_01566	Ruminococcaceae bacterium YRB3002			hydrolase activity [GO:0016787]	ELYNKYK	0	0	0	0	0	0	0	0	0	0	0	0	0	0	0	0	0	0	0	0	0	0	0	0	3.74833	3.79333	0	3.71575	4.00518	0	3.75867	0	3.54042	0	0	5.1e-05
617	A0A1G4RIV3	A0A1G4RIV3_9FIRM	DUF58 domain-containing protein	SAMN02910456_01871	Ruminococcaceae bacterium YRB3002				ASGRSGQILIKR	0	0	0	0	0	0	0	0	0	0	0	0	0	0	0	0	0	0	0	0	0	0	0	0	0	0	0	0	3.74375	3.74166	3.72264	3.68666	0	3.77477	3.70283	5.1e-05
618	A0A1G4RLI5	A0A1G4RLI5_9FIRM	RanBP2-type domain-containing protein	SAMN02910456_01940	Ruminococcaceae bacterium YRB3002			metal ion binding [GO:0046872]	GWFEELR	0	0	0	0	0	0	0	0	0	0	0	0	0	0	0	0	0	0	0	0	0	0	0	3.44184	0	3.52897	0	0	3.66238	3.63709	3.48151	3.54195	3.56321	0	0	4e-06
619	A0A1G4S7L2	A0A1G4S7L2_9FIRM	Recombination protein RecR	recR SAMN02910456_02321	Ruminococcaceae bacterium YRB3002	DNA recombination [GO:0006310]; DNA repair [GO:0006281]		DNA binding [GO:0003677]; metal ion binding [GO:0046872]	SKSLEDTTISQLIQRLAANSEVK	0	0	0	0	0	0	0	0	0	0	0	0	0	0	0	0	0	0	0	0	0	0	0	3.77209	3.72481	3.80693	3.70868	3.6557	0	0	0	0	0	0	0	0.000404
620	A0A1Z3CJS7	A0A1Z3CJS7_FUSNP	SNF2 family protein	CBG50_09870	Fusobacterium nucleatum subsp. polymorphum				ILINGENK	0	0	0	0	0	0	0	0	0	0	0	0	0	0	0	3.22858	0	0	0	0	0	0	0	0	0	0	3.61425	0	0	3.87684	3.91332	0	3.90402	3.88939	3.51465	0.000474
621	B9DX60	ATPE_CLOK1	ATP synthase epsilon chain (ATP synthase F1 sector epsilon subunit) (F-ATPase epsilon subunit)	atpC CKR_3252	Clostridium kluyveri (strain NBRC 12016)		plasma membrane [GO:0005886]; proton-transporting ATP synthase complex, catalytic core F(1) [GO:0045261]	ATP binding [GO:0005524]; proton-transporting ATP synthase activity, rotational mechanism [GO:0046933]	AQLALNR	0	0	0	0	0	0	0	3.30496	0	0	0	0	0	0	0	0	0	0	0	0	0	0	0	0	0	0	0	3.3241	0	3.71776	3.63866	3.77598	0	3.60355	3.80102	0.000572
622	A0A414PQ33	A0A414PQ33_FUSMR	Molecular chaperone	DW663_10175	Fusobacterium mortiferum				KHFTYINKPEFYK	0	0	0	0	0	0	0	0	0	0	3.31736	0	0	0	0	0	0	0	0	0	0	0	0	0	0	3.52232	0	3.26538	3.57312	3.82251	3.80341	0	3.79631	0	0	0.000591
623	A0A4Y1VHJ2	A0A4Y1VHJ2_BACUN	Capsule assembly Wzi family protein	Bun01g_27760	Bacteroides uniformis				WFGFFAGSR	0	0	0	0	0	3.33013	0	0	0	0	0	0	0	0	0	0	0	0	0	0	0	0	0	0	0	0	0	0	3.68379	3.767	3.79404	3.54726	3.44595	3.88162	3.54599	6.9e-05
624	E1WWS2	E1WWS2_BACF6	Phage major capsid protein	BF638R_3645	Bacteroides fragilis (strain 638R)				QTLAAAIAQK	0	0	0	0	0	0	0	0	0	0	0	0	3.34633	0	0	0	0	0	0	0	0	0	0	0	0	0	0	3.47711	4.08188	3.8622	3.8158	4.00226	3.90596	0	0	0.000501
625	B0N288	B0N288_9FIRM	PRD domain protein	CLORAM_00724	Erysipelatoclostridium ramosum DSM 1402	regulation of DNA-templated transcription [GO:0006355]			LIILLAIR	3.35164	0	0	0	0	0	0	0	0	0	0	0	0	0	0	0	0	0	0	0	0	0	0	0	0	0	0	0	0	3.50129	3.53305	3.48997	3.60215	3.58657	3.58451	0.000641
626	R7JC89	R7JC89_9FUSO	Lipoprotein	BN657_00583	Fusobacterium sp. CAG:439				SHDYKHPGWK	0	0	0	0	0	0	0	0	0	0	0	0	0	0	0	0	0	0	0	0	0	0	3.35688	3.93742	3.6176	0	3.63581	3.64311	0	0	3.45594	0	0	3.35233	0	0.000623
627	A0A1Y3V5W8	A0A1Y3V5W8_BACUN	4Fe-4S dicluster domain-containing protein	B5G17_03920	Bacteroides uniformis			iron-sulfur cluster binding [GO:0051536]; metal ion binding [GO:0046872]	ARIQSIFK	3.36456	0	0	0	0	0	0	0	0	0	0	0	0	0	0	0	0	0	0	0	0	0	0	0	0	0	0	0	0	3.61235	3.75578	3.8118	3.8156	3.76514	3.75952	0.000544
628	A0A1I3NVZ9	A0A1I3NVZ9_9FIRM	Glucose-1-phosphate adenylyltransferase	SAMN02910435_01419	Ruminococcaceae bacterium D5	glycogen biosynthetic process [GO:0005978]		glucose-1-phosphate adenylyltransferase activity [GO:0008878]	GFGEMEIRGFR	0	0	0	0	0	0	0	0	0	0	0	0	0	0	0	0	0	0	0	3.37324	0	0	0	0	0	0	0	0	3.66045	3.72962	3.70599	3.64141	3.41061	3.72425	0	0.000604
629	B2THB7	RECF_CLOBB	DNA replication and repair protein RecF	recF CLL_A0004	Clostridium botulinum (strain Eklund 17B / Type B)	DNA repair [GO:0006281]; DNA replication [GO:0006260]; SOS response [GO:0009432]	cytoplasm [GO:0005737]	ATP binding [GO:0005524]; single-stranded DNA binding [GO:0003697]	KYYFNLVQYNK	0	0	0	0	0	0	0	0	0	0	0	0	0	0	0	0	0	0	3.37876	0	0	0	0	0	3.35045	3.29697	0	3.36627	3.49995	0	0	0	0	0	3.42313	0.004364
630	A0A1H3KKF5	A0A1H3KKF5_9FIRM	Transposase InsO and inactivated derivatives	SAMN02910264_02418	Ruminococcaceae bacterium YAD3003	DNA integration [GO:0015074]		sequence-specific DNA binding [GO:0043565]	IICLNSRGRK	0	0	0	0	0	0	0	0	0	0	3.38036	0	0	0	0	0	0	0	0	0	0	0	0	4.01329	4.02824	4.05901	3.99725	0	3.67975	3.77476	0	3.40787	0	0	0	6.2e-05
631	A0A4Y1VCD2	A0A4Y1VCD2_BACUN	Patatin	Bun01g_09630	Bacteroides uniformis	lipid catabolic process [GO:0016042]		hydrolase activity [GO:0016787]	DVLLDDR	0	0	0	0	0	0	0	0	0	0	0	0	0	0	0	0	3.38113	0	0	0	0	0	0	0	0	3.60857	0	3.65906	3.71576	3.80585	3.87938	3.63361	0	0	0	0.000571
632	K1GXL1	K1GXL1_9FUSO	Chromosome partition protein Smc	FPOG_00716	Fusobacterium periodonticum D10				KSISKSVDK	3.38665	0	0	0	0	0	0	0	0	0	0	0	0	0	0	0	0	0	0	0	0	0	0	0	0	3.50774	0	3.62398	3.65186	0	3.5773	3.60059	0	0	3.58644	0.000638
633	Q0TP14	QUEA_CLOP1	S-adenosylmethionine:tRNA ribosyltransferase-isomerase (EC 2.4.99.17) (Queuosine biosynthesis protein QueA)	queA CPF_2202	Clostridium perfringens (strain ATCC 13124 / DSM 756 / JCM 1290 / NCIMB 6125 / NCTC 8237 / Type A)	queuosine biosynthetic process [GO:0008616]	cytoplasm [GO:0005737]	S-adenosylmethionine:tRNA ribosyltransferase-isomerase activity [GO:0051075]	GSAAAPTAGLHFTEELLK	0	0	0	0	0	0	0	0	0	0	0	0	0	0	0	0	0	0	0	3.39041	0	0	0	3.44802	0	0	3.75431	0	0	0	3.51037	3.63264	3.61302	0	0	0.003748
634	R9GYN2	R9GYN2_BACT4	SusC/RagA family TonB-linked outer membrane protein	C799_04793	Bacteroides thetaiotaomicron dnLKV9		integral component of membrane [GO:0016021]		RQHCRWK	0	0	0	0	0	0	0	0	0	0	0	0	0	0	0	0	0	3.39138	0	0	0	0	0	3.84445	3.69031	3.68381	3.62382	3.72422	0	0	3.43933	3.54676	0	0	0	7.5e-05
635	B1IKM0	GLSA_CLOBK	Glutaminase (EC 3.5.1.2)	glsA CLD_1766	Clostridium botulinum (strain Okra / Type B1)	glutamine metabolic process [GO:0006541]		glutaminase activity [GO:0004359]	ALAYFMK	0	0	0	3.3969	0	0	0	0	0	0	0	0	0	0	0	0	0	0	0	0	0	0	0	0	0	0	3.55206	3.56986	3.55265	3.86074	0	3.64843	0	3.69558	0	0.000617
636	C1FTE9	OTC_CLOBJ	Ornithine carbamoyltransferase (OTCase) (EC 2.1.3.3)	arcB CLM_2900	Clostridium botulinum (strain Kyoto / Type A2)	arginine catabolic process to ornithine [GO:0019547]; arginine deiminase pathway [GO:0019546]	cytoplasm [GO:0005737]	amino acid binding [GO:0016597]; ornithine carbamoyltransferase activity [GO:0004585]	AKYTGTEVQRLK	0	0	0	0	0	0	0	0	0	0	0	0	0	0	0	0	3.39727	0	0	0	0	0	0	0	3.72173	3.6424	3.51502	3.44285	0	0	0	0	0	3.54647	0	0.003819
637	A0A1G6AY63	A0A1G6AY63_9FIRM	Ribulose-phosphate 3-epimerase (EC 5.1.3.1)	rpe SAMN02910317_00629	Ruminococcaceae bacterium FB2012	pentose catabolic process [GO:0019323]; pentose-phosphate shunt [GO:0006098]		D-ribulose-phosphate 3-epimerase activity [GO:0004750]; metal ion binding [GO:0046872]	AAVDSLRR	0	0	0	0	0	0	0	0	0	0	0	0	0	0	0	0	0	0	0	0	3.40009	0	0	0	3.5645	3.78613	3.6031	0	3.59988	0	0	0	3.5675	0	3.5864	0.000632
638	A6LUQ7	MURQ_CLOB8	N-acetylmuramic acid 6-phosphate etherase (MurNAc-6-P etherase) (EC 4.2.1.126) (N-acetylmuramic acid 6-phosphate hydrolase) (N-acetylmuramic acid 6-phosphate lyase)	murQ Cbei_1917	Clostridium beijerinckii (strain ATCC 51743 / NCIMB 8052) (Clostridium acetobutylicum)	amino sugar catabolic process [GO:0046348]; carbohydrate metabolic process [GO:0005975]; N-acetylmuramic acid catabolic process [GO:0097173]		carbohydrate derivative binding [GO:0097367]; carbon-oxygen lyase activity [GO:0016835]	IHRGGRLIYIGAGTSGR	0	0	0	0	0	0	0	0	0	0	3.40349	0	0	0	0	0	0	0	0	0	0	0	0	3.46497	0	3.49035	3.34568	0	0	0	0	3.47568	3.38451	0	0	0.004288
639	D3MPJ7	D3MPJ7_9FIRM	DUF262 domain-containing protein	HMPREF0631_1720	Peptostreptococcus anaerobius 653-L				IRQFPLNR	0	0	0	0	0	0	3.414	0	0	0	0	0	0	0	0	0	0	0	0	0	0	0	0	0	0	0	0	3.55391	3.81334	3.87523	3.92324	3.82389	0	4.10682	3.89946	6.3e-05
640	A0A3C0KIX9	A0A3C0KIX9_9FIRM	RNA-binding transcriptional accessory protein	DCL24_01510	Erysipelotrichaceae bacterium	nucleobase-containing compound metabolic process [GO:0006139]			GMMNDELKK	3.41603	0	0	0	0	0	0	0	0	0	0	0	0	0	0	0	0	0	0	0	0	0	0	0	0	0	0	3.74919	3.79572	3.75182	3.78356	3.73356	3.68411	0	0	0.000571
641	Q0TMI3	FTHS_CLOP1	Formate--tetrahydrofolate ligase (EC 6.3.4.3) (Formyltetrahydrofolate synthetase) (FHS) (FTHFS)	fhs CPF_2785	Clostridium perfringens (strain ATCC 13124 / DSM 756 / JCM 1290 / NCIMB 6125 / NCTC 8237 / Type A)	tetrahydrofolate interconversion [GO:0035999]		ATP binding [GO:0005524]; formate-tetrahydrofolate ligase activity [GO:0004329]	FITDSDEEVKAIEDFCK	0	0	3.42844	0	0	0	0	0	0	0	0	0	0	0	0	0	0	0	0	0	0	0	0	3.34281	3.72904	0	0	3.65091	3.62411	0	3.45075	0	0	0	0	0.003977
642	R6FED0	R6FED0_9BACE	Peptidase family M23	BN744_01751	Bacteroides sp. CAG:633				TKGSSDKAK	3.44278	0	0	0	0	0	0	0	0	0	0	0	0	0	0	0	0	0	0	0	0	0	0	0	0	0	0	0	3.62521	3.74688	3.57103	3.61432	3.61377	3.58508	3.69487	8e-05
643	A0A1W6WEL8	A0A1W6WEL8_9FIRM	HAD family phosphatase	B6259_07480	Ruminococcaceae bacterium CPB6				LHVYSFR	3.44278	0	0	0	0	0	0	0	0	0	0	0	0	0	0	0	0	0	0	0	0	0	0	0	0	0	0	0	3.62521	3.67959	3.57103	3.8838	3.62122	3.67549	3.57026	7.8e-05
644	R7LUN1	R7LUN1_9FUSO	ATP-binding protein	BN791_01206	Fusobacterium sp. CAG:815				QERDLLIK	0	0	0	0	0	0	3.44404	0	0	0	0	0	0	0	0	0	0	0	0	0	0	0	0	0	0	0	0	3.47711	4.03682	3.86406	3.8158	4.07059	3.90596	0	0	0.000545
645	A0A1G4WN28	A0A1G4WN28_9FIRM	Trp operon repressor family	SAMN02910436_02093	Ruminococcaceae bacterium P7			DNA-binding transcription factor activity [GO:0003700]; sequence-specific DNA binding [GO:0043565]	KVYTEIVR	0	0	0	0	0	0	0	0	0	3.44561	0	0	0	0	0	0	0	0	0	0	0	0	0	3.60567	0	3.61967	3.61991	3.55509	3.71789	0	0	0	3.67505	3.75666	0	7.9e-05
646	A0A1G4VKU8	A0A1G4VKU8_9FIRM	Uncharacterized membrane protein YfhO	SAMN02910436_00628	Ruminococcaceae bacterium P7		integral component of membrane [GO:0016021]		DKSQDTSFVGEDGK	3.44887	0	0	0	0	0	0	0	0	0	0	0	0	0	0	0	0	0	0	0	0	0	0	0	0	3.48963	0	3.54973	3.86202	3.63613	3.59797	0	3.62394	0	0	0.000661
647	Q8XLN8	Y1003_CLOPE	UPF0291 protein CPE1003	CPE1003	Clostridium perfringens (strain 13 / Type A)		cytoplasm [GO:0005737]		EYINRFKSNLR	0	0	0	0	0	0	0	0	3.45034	0	0	0	0	0	0	0	0	0	0	0	0	0	0	0	0	0	0	0	3.8552	3.88584	0	3.72377	3.55639	3.80625	0	0.003462
648	F7LTQ1	F7LTQ1_BACFG	Caudovirus prohead protease	FOC69_15015 HMPREF1018_03494	Bacteroides fragilis				SWNELDK	0	0	0	0	0	0	0	0	0	0	0	3.45187	0	0	0	0	0	0	0	0	0	0	0	3.58356	3.59966	3.61098	3.55488	3.60468	0	0	3.48997	0	0	0	0	0.00069
649	Q8A3Q6	Q8A3Q6_BACTN	Endo-1,4-beta-xylanase D	BT_2898	Bacteroides thetaiotaomicron (strain ATCC 29148 / DSM 2079 / JCM 5827 / CCUG 10774 / NCTC 10582 / VPI-5482 / E50)	xylan catabolic process [GO:0045493]		hydrolase activity, hydrolyzing O-glycosyl compounds [GO:0004553]	VIKPKVIK	3.45477	0	0	0	0	0	0	0	0	0	0	0	0	0	0	0	0	0	0	0	0	0	0	0	0	0	0	0	3.51127	3.57213	3.53305	0	3.60215	3.68496	3.58451	0.000688
650	A0A1G6DNY7	A0A1G6DNY7_9FIRM	NH(3)-dependent NAD(+) synthetase (EC 6.3.1.5)	SAMN02910317_02380	Ruminococcaceae bacterium FB2012	NAD biosynthetic process [GO:0009435]	cytoplasm [GO:0005737]	ATP binding [GO:0005524]; glutaminase activity [GO:0004359]; NAD+ synthase (glutamine-hydrolyzing) activity [GO:0003952]; NAD+ synthase activity [GO:0008795]	RHRANLHK	3.45741	0	0	0	0	0	0	0	0	0	0	0	0	0	0	0	0	0	0	0	0	0	0	0	0	0	3.51201	3.41099	0	3.51901	3.57494	3.52803	0	3.59516	3.50022	9.2e-05
651	A6LWN4	PAND_CLOB8	Aspartate 1-decarboxylase (EC 4.1.1.11) (Aspartate alpha-decarboxylase) [Cleaved into: Aspartate 1-decarboxylase beta chain; Aspartate 1-decarboxylase alpha chain]	panD Cbei_2608	Clostridium beijerinckii (strain ATCC 51743 / NCIMB 8052) (Clostridium acetobutylicum)	alanine biosynthetic process [GO:0006523]; pantothenate biosynthetic process [GO:0015940]	cytoplasm [GO:0005737]	aspartate 1-decarboxylase activity [GO:0004068]	LETYVIPGK	3.45904	0	0	0	0	0	0	0	0	0	0	0	0	0	0	0	0	0	0	0	0	0	0	0	0	0	0	0	3.73273	3.70053	3.80535	3.70918	3.8503	3.76059	0	0.000589
652	Q892B2	SYD_CLOTE	Aspartate--tRNA ligase (EC 6.1.1.12) (Aspartyl-tRNA synthetase) (AspRS)	aspS CTC_02194	Clostridium tetani (strain Massachusetts / E88)	aspartyl-tRNA aminoacylation [GO:0006422]	cytoplasm [GO:0005737]	aspartate-tRNA ligase activity [GO:0004815]; ATP binding [GO:0005524]; nucleic acid binding [GO:0003676]	EEFLEVETPMLTK	3.46574	0	0	0	0	0	0	0	0	0	0	0	0	0	0	0	0	0	0	0	0	0	0	3.77082	3.78765	3.61873	3.69783	3.61605	0	0	0	0	3.48817	0	0	0.000648
653	A0A0M5M614	A0A0M5M614_FUSNU	Helicase	RN98_03885	Fusobacterium nucleatum subsp. animalis			ATP binding [GO:0005524]; DNA binding [GO:0003677]; helicase activity [GO:0004386]; hydrolase activity [GO:0016787]	INIRGNGR	0	0	0	0	0	0	0	0	0	0	0	0	0	0	0	0	0	0	0	0	0	0	3.46914	0	0	0	3.39918	0	0	4.06833	3.75156	4.07058	3.78423	4.05878	0	0.000568
654	H1BAN9	H1BAN9_9FIRM	Phage protein	HMPREF0981_02272	Erysipelotrichaceae bacterium 6_1_45				DGGGEENE	0	0	0	0	0	0	0	0	0	0	0	0	0	0	0	0	0	0	0	0	0	0	3.47251	0	0	0	3.58879	3.70564	3.71245	3.70228	3.6291	3.7785	3.72872	3.66849	3.76781	<0.000001
655	R6NL28	R6NL28_9BACE	SusC/RagA family TonB-linked outer membrane protein	BN659_02514	Bacteroides sp. CAG:443		cell outer membrane [GO:0009279]		VDNSQDTYERK	0	0	0	0	0	0	0	0	0	0	3.47984	0	0	0	0	0	0	0	0	0	0	0	0	0	3.46086	0	0	3.50383	3.61487	3.63579	0	0	0	3.44027	3.48998	0.000746
656	Q05491	MUTL_CLOTT	Protein MutL	mutL	Clostridium tetanomorphum				AEHIKMVPETEEEIKFDEAMAK	0	0	0	0	0	0	0	0	0	0	0	3.48657	0	0	0	0	0	0	0	0	0	0	0	3.7728	3.65911	3.58124	3.77985	3.76284	0	0	0	3.55575	0	0	0	0.000647
657	A0A133ZGG0	A0A133ZGG0_9FIRM	Phage protein F-like protein	HMPREF1866_02343	Lachnoanaerobaculum saburreum			metallopeptidase activity [GO:0008237]	EWEAKIKK	3.4875	0	0	0	0	0	0	0	0	0	0	0	0	0	0	0	0	0	0	0	0	0	0	0	0	0	0	0	3.55906	3.52956	3.52197	3.58211	3.44895	3.49751	3.58117	9.4e-05
658	A0A7G9S0Z4	A0A7G9S0Z4_9FIRM	Phage protein	H9L01_03970	Erysipelothrix inopinata				EWEAKLKK	3.4875	0	0	0	0	0	0	0	0	0	0	0	0	0	0	0	0	0	0	0	0	0	0	0	0	0	0	0	3.55906	3.52956	3.52197	3.5032	3.59862	3.49751	3.58117	9.3e-05
659	R6VJU9	R6VJU9_9FIRM	Stage 0 sporulation protein A homolog	BN746_02293	Erysipelotrichaceae bacterium CAG:64	phosphorelay signal transduction system [GO:0000160]; regulation of DNA-templated transcription [GO:0006355]		DNA binding [GO:0003677]	VHAQLRRHLR	0	0	0	0	0	0	0	0	0	0	0	0	0	0	0	0	0	0	0	0	3.49552	0	0	0	0	0	0	0	3.74375	3.74166	3.72264	3.72346	0	3.65627	3.70283	0.000633
660	Q97EV3	TYSY_CLOAB	Thymidylate synthase (TS) (TSase) (EC 2.1.1.45)	thyA CA_C3003	Clostridium acetobutylicum (strain ATCC 824 / DSM 792 / JCM 1419 / LMG 5710 / VKM B-1787)	dTMP biosynthetic process [GO:0006231]; dTTP biosynthetic process [GO:0006235]; methylation [GO:0032259]	cytoplasm [GO:0005737]	thymidylate synthase activity [GO:0004799]	EFPILTTKFVAFK	0	0	0	0	0	0	0	0	0	0	0	0	0	0	0	0	3.49572	0	0	0	0	0	0	3.67419	3.73193	3.83758	0	3.82178	3.85225	0	0	0	0	0	0	0.003526
661	A6LPS9	RL30_CLOB8	50S ribosomal protein L30	rpmD Cbei_0169	Clostridium beijerinckii (strain ATCC 51743 / NCIMB 8052) (Clostridium acetobutylicum)	translation [GO:0006412]	large ribosomal subunit [GO:0015934]	structural constituent of ribosome [GO:0003735]	AKLRITLVK	0	0	3.49676	0	0	0	0	0	0	0	0	0	0	0	0	0	0	0	0	0	0	0	0	3.42804	0	0	0	0	3.64398	0	3.6486	3.91718	3.95977	0	0	0.003745
662	C3WEE6	C3WEE6_FUSMR	HAD hydrolase, TIGR02254 family	FMAG_01814	Fusobacterium mortiferum ATCC 9817			5'-nucleotidase activity [GO:0008253]	FNRFFTEFNLVGNPIEFNTKYR	0	0	0	0	0	0	0	0	3.497	0	0	0	0	0	0	0	0	0	0	0	0	0	0	0	0	3.52686	0	0	3.75524	3.73847	3.76085	0	0	3.67314	3.78337	0.000641
663	D5RAI0	D5RAI0_FUSN2	MORN repeat protein	HMPREF0397_0215	Fusobacterium nucleatum subsp. nucleatum (strain ATCC 23726 / VPI 4351)		integral component of membrane [GO:0016021]		AFYKNDKK	0	0	0	0	0	0	0	0	0	0	0	0	0	0	0	0	0	0	0	3.49742	0	0	0	3.66542	3.65591	3.70315	3.71192	3.51729	0	0	3.90936	0	3.72291	0	0	8e-05
664	A0A416W1E5	A0A416W1E5_9BACE	Tetratricopeptide repeat protein	DWW69_04995	Bacteroides sp. AF16-49	regulation of DNA-templated transcription [GO:0006355]	integral component of membrane [GO:0016021]	DNA binding [GO:0003677]	FFKDALRINK	3.49974	0	0	0	0	0	0	0	0	0	0	0	0	0	0	0	0	0	0	0	0	0	0	0	0	0	0	0	3.50513	3.71984	3.70377	3.61841	3.69691	3.81966	3.66248	8.2e-05
665	A0A3C0VQD9	A0A3C0VQD9_9FIRM	GHKL domain-containing protein	DCP07_00805	Lachnospiraceae bacterium		integral component of membrane [GO:0016021]	phosphorelay sensor kinase activity [GO:0000155]	EITTALTVYIK	3.49974	0	0	0	0	0	0	0	0	0	0	0	0	0	0	0	0	0	0	0	0	0	0	0	0	0	0	0	0	3.40072	3.7002	3.61841	3.69691	3.52221	3.64165	0.000712
666	F4XA50	F4XA50_9FIRM	ATP-binding cassette, subfamily B, bacterial	HMPREF0866_00166	Ruminococcaceae bacterium D16		integral component of membrane [GO:0016021]	ABC-type transporter activity [GO:0140359]; ATP binding [GO:0005524]	IFNQVFR	0	0	0	3.50503	0	0	0	0	0	0	0	0	0	0	0	0	0	0	0	0	0	0	0	0	0	0	0	3.50683	3.85008	3.79683	3.51517	3.84565	3.85349	0	0	0.00064
667	Q892S2	ERA_CLOTE	GTPase Era	era CTC_02018	Clostridium tetani (strain Massachusetts / E88)	ribosomal small subunit biogenesis [GO:0042274]	cytoplasm [GO:0005737]; plasma membrane [GO:0005886]	GTP binding [GO:0005525]; GTPase activity [GO:0003924]; small ribosomal subunit rRNA binding [GO:0070181]	EKALRLLSEEVPHGIAVEMMTMK	0	0	3.50598	0	0	0	0	0	0	0	0	0	0	0	0	0	0	0	0	0	0	0	0	0	0	0	0	0	3.57086	3.50532	3.64524	3.67648	3.66544	3.82526	0	0.000682
668	Q97LC5	SYY1_CLOAB	Tyrosine--tRNA ligase 1 (EC 6.1.1.1) (Tyrosyl-tRNA synthetase 1) (TyrRS 1)	tyrS1 CA_C0637	Clostridium acetobutylicum (strain ATCC 824 / DSM 792 / JCM 1419 / LMG 5710 / VKM B-1787)	tyrosyl-tRNA aminoacylation [GO:0006437]	cytoplasm [GO:0005737]	ATP binding [GO:0005524]; RNA binding [GO:0003723]; tyrosine-tRNA ligase activity [GO:0004831]	EVLAYEVTK	0	0	0	0	0	0	0	0	3.50608	0	0	0	0	0	0	0	0	0	0	0	0	0	0	0	0	3.68244	0	0	0	3.6914	3.76251	3.68849	3.76039	3.71432	3.66662	7.9e-05
669	A0A414QBZ2	A0A414QBZ2_BACSE	AraC family transcriptional regulator	DW668_01320 DW853_12535 DW889_09080 DWV41_15200 DWV77_00415 DWY65_12830 DWZ78_14715	Bacteroides stercoris			DNA-binding transcription factor activity [GO:0003700]; sequence-specific DNA binding [GO:0043565]	QRISTISTR	0	0	0	0	0	0	0	0	0	0	0	0	0	0	0	0	0	0	0	3.51106	0	0	0	0	0	0	0	0	3.60004	3.78221	3.8944	3.73925	0	4.0112	3.78985	0.000601
670	A0A1G5WR58	A0A1G5WR58_9FIRM	Two-component system, sensor histidine kinase YesM	SAMN02910368_01487	Lachnospiraceae bacterium G11		integral component of membrane [GO:0016021]; plasma membrane [GO:0005886]	phosphorelay sensor kinase activity [GO:0000155]	KKNNTLSTR	0	0	0	0	0	0	0	0	0	0	0	0	0	0	0	0	0	0	0	3.51106	0	0	0	0	0	0	0	0	3.60004	3.78221	3.88686	3.73925	0	4.0112	3.89056	0.000593
671	A0A416Z935	A0A416Z935_9FIRM	YhbY family RNA-binding protein	DWV52_09980	Ruminococcaceae bacterium AF10-16			RNA binding [GO:0003723]	QANDALEAR	0	0	0	0	3.51393	0	0	0	0	0	0	0	0	0	0	0	0	0	0	0	0	0	0	0	0	0	0	3.74659	3.68863	3.77091	3.94647	3.77627	3.49538	0	3.83888	7.7e-05
672	A0A425VUB2	A0A425VUB2_9ACTN	ATP-dependent DNA helicase RecG	DUD33_08345	Coriobacteriaceae bacterium			helicase activity [GO:0004386]	AMRVPVKNAK	3.51475	0	0	0	0	0	0	0	0	0	0	0	0	0	0	0	0	0	0	0	0	0	0	0	0	3.3862	0	0	3.65283	0	3.71638	3.73244	3.66156	3.6421	3.73697	8.6e-05
673	R6DE52	R6DE52_9BACE	DUF4373 domain-containing protein	BN772_03882	Bacteroides sp. CAG:754				FGVLASYIVLR	0	0	0	0	0	0	0	0	0	0	0	0	0	0	0	0	0	0	0	3.52011	0	0	0	3.72083	3.91446	3.73781	3.70548	3.78186	0	0	0	0	0	0	3.62009	0.000632
674	A0A4S2EVZ8	A0A4S2EVZ8_9ACTN	GATA-type domain-containing protein	E5335_02060	Coriobacteriaceae bacterium				AYIRKAFLK	3.52453	0	0	0	0	0	0	0	0	0	0	0	0	0	0	0	0	0	0	0	0	0	0	0	0	3.44957	0	0	3.7488	3.90568	0	3.46558	3.75424	0	3.59241	0.000699
675	A0A417HCL2	A0A417HCL2_9FIRM	IMP dehydrogenase (EC 1.1.1.205)	DW741_12475	Ruminococcaceae bacterium AM28-23LB	GMP biosynthetic process [GO:0006177]		IMP dehydrogenase activity [GO:0003938]; metal ion binding [GO:0046872]	LKYFVFRK	3.5252	0	0	0	0	0	0	0	0	0	0	0	0	0	0	0	0	0	0	0	0	0	0	0	0	0	0	3.66424	3.80667	3.71548	3.82978	3.81716	3.75903	3.76102	3.8936	6e-06
676	A0A413H2Z4	A0A413H2Z4_9BACE	Transposase	DXA68_13980	Bacteroides stercorirosoris	DNA integration [GO:0015074]; DNA recombination [GO:0006310]		DNA binding [GO:0003677]	LILPLIEK	3.52755	0	0	0	0	0	0	0	0	0	0	0	0	0	0	0	0	0	0	0	0	0	0	0	0	0	0	3.42276	3.67796	3.62453	0	3.68189	0	3.67286	3.6881	0.000709
677	A0A7X8CGJ8	A0A7X8CGJ8_9FIRM	Nucleoside kinase	GX343_00435	Erysipelotrichaceae bacterium	phosphorylation [GO:0016310]		aminoacyl-tRNA ligase activity [GO:0004812]; ATP binding [GO:0005524]; kinase activity [GO:0016301]	RVPGRLLK	3.52755	0	0	0	0	0	0	0	0	0	0	0	0	0	0	0	0	0	0	0	0	0	0	0	0	0	0	0	3.67796	3.70943	3.65472	3.71032	0	3.67014	3.6881	0.00067
678	A0A6N7XG49	A0A6N7XG49_9FIRM	ClC family H(+)/Cl(-) exchange transporter	FYJ71_06350	Peptostreptococcus porci	potassium ion transport [GO:0006813]	integral component of membrane [GO:0016021]	cation transmembrane transporter activity [GO:0008324]; voltage-gated chloride channel activity [GO:0005247]	LPIILELK	3.52755	0	0	0	0	0	0	0	0	0	0	0	0	0	0	0	0	0	0	0	0	0	0	0	0	0	0	3.42276	3.67796	3.62453	0	3.68604	0	3.67286	3.70628	0.000707
679	A0A349GT18	A0A349GT18_9FUSO	Biotin carboxyl carrier protein of acetyl-CoA carboxylase	DCR90_04675	Fusobacteriaceae bacterium	fatty acid biosynthetic process [GO:0006633]	acetyl-CoA carboxylase complex [GO:0009317]	acetyl-CoA carboxylase activity [GO:0003989]	VATKTSKK	3.53018	0	0	0	0	0	0	0	0	0	0	0	0	0	0	0	0	0	0	0	0	0	0	0	0	0	0	0	3.83687	3.82138	3.75151	3.77253	3.8037	3.58019	3.85328	7.6e-05
680	A0A1I3IDT1	A0A1I3IDT1_9FIRM	Uroporphyrinogen-III C-methyltransferase (EC 2.1.1.107)	SAMN02910435_00135	Ruminococcaceae bacterium D5	methylation [GO:0032259]; siroheme biosynthetic process [GO:0019354]		uroporphyrin-III C-methyltransferase activity [GO:0004851]; uroporphyrinogen-III synthase activity [GO:0004852]	RGQQVCRLK	3.53158	0	0	0	0	0	0	0	0	0	0	0	0	0	0	0	0	0	0	0	0	0	0	0	0	0	0	0	3.64488	3.60197	3.51335	3.47766	3.44236	3.75945	0	0.000751
681	X8HV51	X8HV51_9FUSO	Methyltransferase	HMPREF1501_0883	Fusobacterium sp. OBRC1				LIHPDRCKHPK	0	0	0	0	0	0	0	0	0	0	0	0	0	0	0	3.5349	0	0	0	0	0	0	0	0	0	0	0	0	3.90498	3.93521	3.8008	3.8278	3.79554	0	3.89785	0.000581
682	A0A1H8EPX9	A0A1H8EPX9_9FIRM	BRCA1 C Terminus (BRCT) domain-containing protein	SAMN05216454_101200	Peptostreptococcus russellii			exonuclease activity [GO:0004527]; nucleic acid binding [GO:0003676]	TKEEVIK	3.53608	0	0	0	0	0	0	0	0	0	0	0	0	0	0	0	0	0	0	0	0	0	0	0	0	0	0	3.60067	3.69238	3.65222	3.64965	3.62611	3.60743	0	3.5914	8.9e-05
683	H1PSE5	H1PSE5_9FUSO	Conserved domain protein	HMPREF0402_01338	Fusobacterium ulcerans 12-1B				DNEIIATTELKFKEDEK	0	0	0	0	0	0	0	0	0	0	0	0	0	0	0	3.54186	0	0	0	0	0	0	0	0	0	0	3.60747	3.6758	3.78218	3.87732	3.77965	3.88256	3.68504	0	0	7.9e-05
684	A0A416VW24	A0A416VW24_9BACE	Lipocalin-like domain-containing protein	DWW69_08375	Bacteroides sp. AF16-49				VYTIITLTAEK	3.54424	0	0	0	0	0	0	0	0	0	0	0	0	0	0	0	0	0	0	0	0	0	0	0	0	0	0	3.32337	0	3.40072	3.7002	0	3.66235	3.54299	3.64165	0.000785
685	F9EK47	F9EK47_FUSNU	NAD(+) kinase (EC 2.7.1.23)	HMPREF9094_0301	Fusobacterium nucleatum subsp. animalis ATCC 51191	NADP biosynthetic process [GO:0006741]; phosphorylation [GO:0016310]		ATP binding [GO:0005524]; NAD binding [GO:0051287]; NAD+ kinase activity [GO:0003951]	ELLKYLKYK	3.54424	0	0	0	0	0	0	0	0	0	0	0	0	0	0	0	0	0	0	0	0	0	0	0	3.51603	3.72417	0	3.74219	3.71126	0	3.6459	0	3.70613	3.81287	3.71222	7e-06
686	D6LG75	D6LG75_9FUSO	DUF3307 domain-containing protein	HMPREF0400_00724	Fusobacterium periodonticum 1_1_41FAA		integral component of membrane [GO:0016021]		KWHGGALLK	3.54524	0	0	0	0	0	0	0	0	0	0	0	0	0	0	0	0	0	0	0	0	0	0	0	0	0	0	3.56975	3.7247	3.66421	3.67312	3.70822	3.73764	3.62191	3.61968	7e-06
687	A0A1G6A8X7	A0A1G6A8X7_9FIRM	GMP synthase [glutamine-hydrolyzing] (EC 6.3.5.2) (GMP synthetase) (Glutamine amidotransferase)	guaA SAMN02910317_00165	Ruminococcaceae bacterium FB2012	glutamine metabolic process [GO:0006541]		ATP binding [GO:0005524]; GMP synthase (glutamine-hydrolyzing) activity [GO:0003922]; pyrophosphatase activity [GO:0016462]	QLTCIFVDHGFMR	0	0	0	0	0	0	0	0	0	0	0	0	0	0	0	0	0	0	0	0	0	0	3.54671	0	3.70138	3.68606	0	3.66717	3.67532	3.66057	0	3.67184	0	0	0	0.000687
688	A0A377GXC0	A0A377GXC0_9FUSO	DNA mismatch repair protein MutS	mutS NCTC10723_01063	Fusobacterium necrogenes	mismatch repair [GO:0006298]		ATP binding [GO:0005524]; ATP-dependent DNA damage sensor activity [GO:0140664]; damaged DNA binding [GO:0003684]; mismatched DNA binding [GO:0030983]	KQTLANAER	3.54673	0	0	0	0	0	0	0	0	0	0	0	0	0	0	0	0	0	0	0	0	0	0	0	0	0	0	0	3.6333	0	3.55785	3.59686	3.61958	3.62167	3.62576	0.000731
689	Q899U3	RECR_CLOTE	Recombination protein RecR	recR CTC_00073	Clostridium tetani (strain Massachusetts / E88)	DNA recombination [GO:0006310]; DNA repair [GO:0006281]		DNA binding [GO:0003677]; metal ion binding [GO:0046872]	ALEGRKEI	0	0	0	0	0	0	0	0	0	0	0	0	0	0	0	0	0	3.54881	0	0	0	0	0	3.71109	3.73969	3.67689	3.76668	3.6628	0	0	0	0	0	0	0	0.003867
690	A0A1I5Y3C2	A0A1I5Y3C2_9FIRM	Probable RNA 2'-phosphotransferase (EC 2.7.1.-)	kptA SAMN02910358_01871	Lachnospiraceae bacterium XBB1006	tRNA splicing, via endonucleolytic cleavage and ligation [GO:0006388]		NAD+ ADP-ribosyltransferase activity [GO:0003950]; transferase activity, transferring phosphorus-containing groups [GO:0016772]	VPIQYLQKL	3.55243	0	0	0	0	0	0	0	0	0	0	0	0	0	0	0	0	0	0	0	0	0	0	0	0	0	0	0	3.65322	3.66108	0	3.67999	3.67347	3.45568	3.63689	0.000726
691	W6PNQ0	W6PNQ0_9BACE	Uncharacterized protein	BN890_32680	Bacteroides xylanisolvens SD CC 1b				ALLYIIYP	3.55524	0	0	0	0	0	0	0	0	0	0	0	0	0	0	0	0	0	0	0	0	0	0	0	0	0	0	0	3.8253	3.75155	3.68801	3.82791	3.59041	3.63847	3.66531	8.4e-05
692	R5J852	R5J852_9FIRM	Non-specific serine/threonine protein kinase (EC 2.7.11.1)	BN738_00639	Peptostreptococcus anaerobius CAG:621	protein phosphorylation [GO:0006468]	integral component of membrane [GO:0016021]	ATP binding [GO:0005524]; protein serine/threonine kinase activity [GO:0004674]	IVEPDTSGSSR	3.55778	0	0	0	0	0	0	0	0	0	0	0	0	0	0	0	0	0	0	0	0	0	0	3.58495	3.58536	3.67579	0	3.71518	3.69774	0	3.63148	3.5327	3.76609	3.53712	3.7074	<0.000001
693	R6AAG4	R6AAG4_9BACT	DUF4339 domain-containing protein	BN693_00330	Prevotella sp. CAG:5226				QQAVEQTIR	0	3.55975	0	0	0	0	0	0	0	0	0	0	0	0	0	0	0	0	0	0	0	0	0	3.6008	3.65902	3.80573	0	0	3.66973	3.58743	3.60727	0	0	3.64957	0	8.9e-05
694	A0A7X7V4L7	A0A7X7V4L7_9FIRM	tRNA threonylcarbamoyladenosine dehydratase	GX478_08805	Erysipelotrichaceae bacterium			ubiquitin-like modifier activating enzyme activity [GO:0008641]	KTEAAKAR	3.56029	0	0	0	0	0	0	0	0	0	0	0	0	0	0	0	0	0	0	0	0	0	0	3.84517	3.81607	3.93765	3.88189	3.91609	3.81331	0	0	0	0	0	0	0.00059
695	G6AIL4	G6AIL4_9BACT	DUF4410 domain-containing protein	HMPREF9138_01941	Prevotella histicola F0411				KIKATMVFK	0	0	0	0	3.56239	0	0	0	0	0	0	0	0	0	0	0	0	0	0	0	0	0	0	3.76203	3.82427	3.58607	0	3.77213	3.76224	3.81994	3.62216	0	0	3.86852	3.66818	<0.000001
696	A0A4S2F0X2	A0A4S2F0X2_9ACTN	Laccase domain-containing protein	E5335_00725	Coriobacteriaceae bacterium			adenosine deaminase activity [GO:0004000]; metal ion binding [GO:0046872]; S-methyl-5-thioadenosine phosphorylase activity [GO:0017061]	HGAVAWLAP	3.5629	0	0	0	0	0	0	0	0	0	0	0	0	0	0	0	0	0	0	0	0	0	0	0	0	0	0	0	3.80815	3.80987	3.7928	3.85643	3.74421	3.76424	3.78516	7.7e-05
697	A0A3C1EA94	A0A3C1EA94_9FIRM	Redox-regulated ATPase YchF	DCP49_05825	Erysipelotrichaceae bacterium			ATP binding [GO:0005524]; ATP hydrolysis activity [GO:0016887]; GTP binding [GO:0005525]	KSKTTNDK	3.5629	0	0	0	0	0	0	0	0	0	0	0	0	0	0	0	0	0	0	0	0	0	0	0	0	0	0	0	3.80815	3.7768	3.74495	3.8099	3.65416	0	3.72809	0.000652
698	A0A425WJA9	A0A425WJA9_9ACTN	TFIIB-type domain-containing protein	DUD39_12385	Coriobacteriaceae bacterium				AFKGWKIK	3.56327	0	0	0	0	0	0	0	0	0	0	0	0	0	0	0	0	0	0	0	0	0	0	0	0	0	0	3.79744	3.94667	3.94175	3.91572	3.95475	3.91486	3.78079	3.91834	5e-06
699	A9KLR1	A9KLR1_LACP7	Ribonuclease 3 (EC 3.1.26.3) (Ribonuclease III) (RNase III)	rnc Cphy_2444	Lachnoclostridium phytofermentans (strain ATCC 700394 / DSM 18823 / ISDg) (Clostridium phytofermentans)	mRNA processing [GO:0006397]; rRNA processing [GO:0006364]; tRNA processing [GO:0008033]	cytoplasm [GO:0005737]	metal ion binding [GO:0046872]; ribonuclease III activity [GO:0004525]; rRNA binding [GO:0019843]	KLLAEFEQK	0	0	0	0	0	0	0	0	0	0	0	0	0	0	3.56479	0	0	0	0	0	0	0	0	0	0	0	0	3.47359	0	3.55498	3.52482	3.49183	3.44772	3.64023	0	0.000812
700	A0A1Y4QIR1	A0A1Y4QIR1_9FIRM	Transcriptional regulator	B5E92_12495	Erysipelatoclostridium sp. An15				VDFNEQRKHHEIYLSDPR	0	0	0	0	0	0	0	0	0	0	0	0	0	0	0	0	0	3.56548	0	0	0	0	0	0	0	0	0	3.65906	0	4.04362	3.93656	3.86769	3.88111	3.93854	0	0.000587
701	A0A417HLK0	A0A417HLK0_9FIRM	PcfJ-like protein	DW741_05230	Ruminococcaceae bacterium AM28-23LB				WLPTLEHGIR	3.56658	0	0	0	0	0	0	0	0	0	0	0	0	0	0	0	0	0	0	0	0	0	0	0	0	0	0	3.72129	3.69583	3.72121	3.75896	3.69134	0	3.65761	3.67484	8.5e-05
702	A0A6S6XJK0	A0A6S6XJK0_9FIRM	DegV family protein	CLOSBL6_1205	Ruminococcaceae bacterium BL-6			lipid binding [GO:0008289]	FLVDDLNTLK	3.5725	0	0	0	0	0	0	0	0	0	0	0	0	0	0	0	0	0	0	0	0	0	0	0	0	0	0	3.65517	3.72241	3.77111	3.76098	3.70332	3.60159	3.79178	3.73904	7e-06
703	A0A7X7B2S8	A0A7X7B2S8_9FIRM	ABC transporter permease	GX753_03075	Erysipelothrix sp		integral component of membrane [GO:0016021]		LNDPTNKNPFAQYVFR	3.57391	0	0	0	0	0	0	0	0	0	0	0	0	0	0	0	0	0	0	0	0	0	0	0	0	0	3.64032	0	3.61719	3.52445	3.54014	4.05327	0	3.92883	4.08607	8.3e-05
704	A0A3D4K1J4	A0A3D4K1J4_9FIRM	Transcriptional regulator	DIW07_04710	Lachnospiraceae bacterium			DNA-binding transcription factor activity [GO:0003700]	KCGLVKGR	3.58211	0	0	0	0	0	0	0	0	0	0	0	0	0	0	0	0	0	0	0	0	0	0	0	0	0	0	0	3.7391	3.72019	3.74585	3.73976	3.71159	3.68472	3.70444	8.5e-05
705	A6LT23	HIS3_CLOB8	Phosphoribosyl-AMP cyclohydrolase (PRA-CH) (EC 3.5.4.19)	hisI Cbei_1323	Clostridium beijerinckii (strain ATCC 51743 / NCIMB 8052) (Clostridium acetobutylicum)	histidine biosynthetic process [GO:0000105]	cytoplasm [GO:0005737]	magnesium ion binding [GO:0000287]; phosphoribosyl-AMP cyclohydrolase activity [GO:0004635]; zinc ion binding [GO:0008270]	RVEQVDFEK	3.58236	0	0	0	0	0	0	0	0	0	0	0	0	0	0	0	0	0	0	0	0	0	0	0	0	0	0	3.41688	3.70444	3.94987	4.0098	3.9566	3.97282	0	0	0.000634
706	G6C2A5	G6C2A5_9FUSO	Restriction endonuclease subunit S	HMPREF9093_00692	Fusobacterium sp. oral taxon 370 str. F0437	DNA restriction-modification system [GO:0009307]		DNA binding [GO:0003677]	AWVNNHAHVLK	0	0	0	0	0	0	0	0	3.58256	0	0	0	0	0	0	0	0	0	0	0	0	0	0	0	0	0	3.30816	0	0	3.82735	3.85502	3.86617	3.93956	3.87181	3.87712	8.1e-05
707	A0A1W6WEX1	A0A1W6WEX1_9FIRM	HD Cas3-type domain-containing protein	B6259_07240	Ruminococcaceae bacterium CPB6	defense response to virus [GO:0051607]	cytoplasm [GO:0005737]	ATP binding [GO:0005524]; helicase activity [GO:0004386]; hydrolase activity [GO:0016787]; metal ion binding [GO:0046872]; nucleic acid binding [GO:0003676]	GFYTLPLK	0	0	0	0	0	0	0	0	0	0	0	0	0	0	0	3.58381	0	0	0	0	0	0	0	3.76298	3.84715	3.84979	3.83555	3.76826	3.78824	0	0	0	0	0	0	0.000633
708	W4PCN9	W4PCN9_9BACE	Biosynthetic arginine decarboxylase (ADC) (EC 4.1.1.19)	speA JCM6294_333	Bacteroides pyogenes DSM 20611 = JCM 6294	arginine catabolic process [GO:0006527]; spermidine biosynthetic process [GO:0008295]		arginine decarboxylase activity [GO:0008792]; metal ion binding [GO:0046872]	HAPDEFR	0	0	0	0	0	0	0	0	0	0	0	0	0	0	0	0	0	0	0	0	3.58384	0	0	0	0	0	0	0	3.73301	3.65478	3.52293	3.60122	0	3.58076	3.90102	0.000725
709	R7LX56	R7LX56_9FUSO	Flavin-dependent thymidylate synthase (FDTS) (EC 2.1.1.148) (FAD-dependent thymidylate synthase) (Thymidylate synthase ThyX) (TS) (TSase)	thyX BN791_00812	Fusobacterium sp. CAG:815	dTMP biosynthetic process [GO:0006231]; dTTP biosynthetic process [GO:0006235]; methylation [GO:0032259]		flavin adenine dinucleotide binding [GO:0050660]; thymidylate synthase (FAD) activity [GO:0050797]	HRHMSFSQK	0	0	0	0	0	0	0	0	0	0	0	0	0	0	0	0	0	0	0	0	3.5855	0	0	0	3.53396	0	0	3.72494	3.62374	3.7466	3.571	0	3.53916	0	0	0.000752
710	C3WEJ1	C3WEJ1_FUSMR	von Willebrand factor type A domain protein	FMAG_01859	Fusobacterium mortiferum ATCC 9817		integral component of membrane [GO:0016021]		VKGIKIPGIKPLK	3.59025	0	0	0	0	0	0	0	0	0	0	0	0	0	0	0	0	0	0	0	0	0	0	0	0	0	0	3.69039	3.58688	0	3.75616	3.79072	3.7559	3.6991	0	0.000694
711	H1D4T5	H1D4T5_9FUSO	RsbR, positive regulator of sigma-B	HMPREF9466_00468	Fusobacterium necrophorum subsp. funduliforme 1_1_36S				DASGNRR	3.59073	0	0	0	0	0	0	0	0	0	0	0	0	0	0	0	0	0	0	0	0	0	0	0	3.51104	3.73583	3.74266	3.70323	3.98245	3.5846	3.93951	3.97985	3.93826	3.9835	3.9754	<0.000001
712	A0A143XAH1	A0A143XAH1_9ACTN	DNA (cytosine-5-)-methyltransferase (EC 2.1.1.37)	dcm BN3658_02208	Coriobacteriaceae bacterium CHKCI002	DNA restriction-modification system [GO:0009307]		DNA (cytosine-5-)-methyltransferase activity [GO:0003886]	HEGIGVFER	0	0	0	0	3.5942	0	0	0	0	0	0	0	0	0	0	0	0	0	0	0	0	0	0	4.00539	3.96341	0	0	3.82863	3.76298	3.64528	3.76627	3.60914	3.55781	0	0	7e-06
713	A0A143XC13	A0A143XC13_9ACTN	Putative dimethyl sulfoxide reductase chain YnfE (EC 1.8.99.-)	ynfE_5 BN3658_02765	Coriobacteriaceae bacterium CHKCI002			4 iron, 4 sulfur cluster binding [GO:0051539]; dimethyl sulfoxide reductase activity [GO:0009389]; molybdenum ion binding [GO:0030151]; molybdopterin cofactor binding [GO:0043546]	LREVIDK	3.59442	0	0	0	0	0	0	0	0	0	0	0	0	0	0	0	0	0	0	0	0	0	0	0	0	0	0	3.71833	3.81195	3.8339	3.75006	3.78532	3.7361	3.82141	3.76464	6e-06
714	Q8XJP6	RIMM_CLOPE	Ribosome maturation factor RimM	rimM CPE1710	Clostridium perfringens (strain 13 / Type A)	ribosomal small subunit biogenesis [GO:0042274]; rRNA processing [GO:0006364]	cytoplasm [GO:0005737]; ribosome [GO:0005840]	ribosome binding [GO:0043022]	MEDLLVVGQIINTHGLR	0	0	0	0	0	0	0	0	0	0	0	0	0	0	0	0	0	0	0	0	3.59497	0	0	0	0	0	0	3.74341	3.77277	3.8058	0	3.81599	0	0	3.80004	0.003788
715	A0A7X6WU15	A0A7X6WU15_9FIRM	Transcriptional regulator	GX760_01370	Erysipelothrix sp				IYASQSYEEALS	0	0	0	0	3.59501	0	0	0	0	0	0	0	0	0	0	0	0	0	0	0	0	0	0	3.54381	0	3.6812	3.6864	3.6796	0	0	0	0	3.53686	3.43973	0	0.000781
716	A0A425VTF8	A0A425VTF8_9ACTN	DUF3825 domain-containing protein	DUD33_09545	Coriobacteriaceae bacterium				SARTAAGKR	3.59563	0	0	0	0	0	0	0	0	0	0	0	0	0	0	0	0	0	0	0	0	0	0	0	0	0	0	0	0	3.75344	3.73532	3.70337	3.7402	3.74717	3.69437	0.000686
717	A0A4R2LMU0	A0A4R2LMU0_9BACE	Signal transduction histidine kinase	EV202_10567	Bacteroides heparinolyticus		integral component of membrane [GO:0016021]	phosphorelay sensor kinase activity [GO:0000155]	RSYKAYEEQK	3.59682	0	0	0	0	0	0	0	0	0	0	0	0	0	0	0	0	0	0	0	0	0	0	0	0	0	0	3.67533	3.71054	3.74964	3.66045	3.73861	3.64692	0	0	0.000707
718	A0A416ZCB7	A0A416ZCB7_9FIRM	Site-specific integrase	DWV52_03695	Ruminococcaceae bacterium AF10-16	DNA integration [GO:0015074]; DNA recombination [GO:0006310]		DNA binding [GO:0003677]	LITFNPMQYVK	0	0	0	0	0	0	0	3.59901	0	0	0	0	0	0	0	0	0	0	0	0	0	0	0	0	0	0	0	0	3.72549	3.69112	3.68619	0	3.69833	3.4486	3.70585	0.000737
719	H1CIF8	H1CIF8_9FIRM	Cobalamin biosynthesis protein CobD	cobD HMPREF0995_04236	Lachnospiraceae bacterium 7_1_58FAA	cobalamin biosynthetic process [GO:0009236]	integral component of membrane [GO:0016021]; plasma membrane [GO:0005886]	ABC-type vitamin B12 transporter activity [GO:0015420]; threonine-phosphate decarboxylase activity [GO:0048472]	LLRRLFPK	3.59978	0	0	0	0	0	0	0	0	0	0	0	0	0	0	0	0	0	0	0	0	0	0	0	0	0	0	0	3.71915	3.75823	3.75552	3.74497	3.74174	3.85978	3.61538	8.5e-05
720	R9HQZ5	R9HQZ5_BACUN	Lactaldehyde reductase	C801_03331	Bacteroides uniformis dnLKV2			metal ion binding [GO:0046872]; oxidoreductase activity, acting on the CH-OH group of donors, NAD or NADP as acceptor [GO:0016616]	EINVREEDLHQLAIDAFNDVCTGGNPRPTSVEDIEALYHK	0	0	0	0	0	0	0	0	0	0	0	0	0	0	0	0	0	0	0	0	3.6007	0	0	0	0	0	0	0	3.65012	3.55409	3.5853	3.70703	3.80118	3.80275	3.74853	9e-05
721	F4XCP1	F4XCP1_9FIRM	Phage protein	HMPREF0866_01608	Ruminococcaceae bacterium D16				EKGITFGPVTEQDAVPDFYPYWFAWAEFSVEETLTRNPK	0	0	0	0	0	0	0	0	0	0	0	0	0	0	0	0	0	0	0	0	3.6007	0	0	0	0	0	0	0	3.65012	3.55409	3.5853	3.70703	3.71464	4.001	3.75033	8.9e-05
722	A0A1G4W8L8	A0A1G4W8L8_9FIRM	Tyrosine--tRNA ligase (EC 6.1.1.1) (Tyrosyl-tRNA synthetase) (TyrRS)	tyrS SAMN02910436_01338	Ruminococcaceae bacterium P7	tyrosyl-tRNA aminoacylation [GO:0006437]	cytoplasm [GO:0005737]	ATP binding [GO:0005524]; RNA binding [GO:0003723]; tyrosine-tRNA ligase activity [GO:0004831]	AAFEKGFVVIK	0	0	0	0	0	0	0	0	0	3.60196	0	0	0	0	0	0	0	0	0	0	0	0	0	0	0	0	0	0	0	3.55523	3.61055	3.6052	3.63875	3.59939	3.6726	0.000768
723	R6V7N0	R6V7N0_9BACE	Transcriptional regulator	BN607_03446	Bacteroides faecis CAG:32				YKQFIPRK	3.60233	0	0	0	0	0	0	0	0	0	0	0	0	0	0	0	0	0	0	0	0	0	0	0	0	0	0	0	3.70041	3.70562	3.58525	3.66589	3.6697	3.57455	3.455	9.8e-05
724	A0A174NPI8	A0A174NPI8_9FIRM	Methyltransferase TRM13	ERS852499_02244	Lachnospira pectinoschiza	methylation [GO:0032259]		methyltransferase activity [GO:0008168]	AVKVRIRPVILK	3.60291	0	0	0	0	0	0	0	0	0	0	0	0	0	0	0	0	0	0	0	0	0	0	0	0	0	0	3.50651	3.79955	3.65213	3.7847	3.74236	3.70499	3.55883	0	9.2e-05
725	A0A2C6AMS5	A0A2C6AMS5_FUSNP	Iron(III) dicitrate-binding protein	CA836_08815	Fusobacterium nucleatum subsp. polymorphum				DLAPDMK	3.60348	0	0	0	0	0	0	0	0	0	0	0	0	0	0	0	0	0	0	0	0	0	0	3.72758	3.68275	3.63676	3.60149	3.53252	0	0	0	0	3.64921	0	0	0.000753
726	C3R2S9	C3R2S9_9BACE	Restriction endonuclease	BSCG_05442	Bacteroides sp. 2_2_4				LTKKQLAK	3.60444	0	0	0	0	0	0	0	0	0	0	0	0	0	0	0	0	0	0	0	0	0	0	0	0	0	0	4.00498	4.05076	4.01552	3.97193	4.0277	0	0	3.5577	0.000588
727	H1LS88	H1LS88_9FIRM	RecQ_Zn_bind domain-containing protein	HMPREF9099_00315	Lachnospiraceae bacterium oral taxon 082 str. F0431				IPEEKQKIPR	0	0	0	0	0	0	0	0	0	0	0	0	0	0	0	0	0	0	0	3.60605	0	0	0	3.76763	3.90443	3.71253	3.67083	3.78186	3.64457	0	3.47909	0	0	0	0	9e-05
728	A5TUU3	A5TUU3_FUSNP	GLPGLI family protein	FNP_0868	Fusobacterium nucleatum subsp. polymorphum ATCC 10953				ELTPEAK	0	0	0	0	0	3.60779	0	0	0	0	0	0	0	0	0	0	0	0	0	0	0	0	0	3.71568	3.61946	3.74137	3.74094	0	3.99269	0	3.92869	0	3.88067	0	0	8.1e-05
729	A0A1Y3TA07	A0A1Y3TA07_9FIRM	Glycosyltransferase	B5G27_12115	Lachnoclostridium sp. An76	biosynthetic process [GO:0009058]		transferase activity [GO:0016740]	VKHFFRK	3.60809	0	0	0	0	0	0	0	0	0	0	0	0	0	0	0	0	0	0	0	0	0	0	0	0	0	0	0	3.7309	3.64631	3.69805	3.75367	3.82031	0	3.78791	0.000689
730	R5SC26	R5SC26_9BACE	Putative DNA metabolism protein	BN750_00333	Bacteroides sp. CAG:661				LVDGRLDEELMDK	3.60996	0	0	0	0	0	0	0	0	0	0	0	0	0	0	0	0	0	0	0	0	0	0	0	0	0	0	0	3.69736	3.61891	3.60644	3.68161	3.73501	3.61241	3.65306	9.4e-05
731	A0A6F9ZN57	A0A6F9ZN57_9BACT	Rhomboid protease AarA (EC 3.4.21.105)	aarA IMSAGC014_02064	Bacteroidaceae bacterium	proteolysis [GO:0006508]	integral component of membrane [GO:0016021]	serine-type endopeptidase activity [GO:0004252]	FKDRNADYDYNR	3.60997	0	0	0	0	0	0	0	0	0	0	0	0	0	0	0	0	0	0	0	0	0	0	0	0	0	0	0	3.60045	3.94676	3.91768	3.82436	3.77275	3.86852	3.73576	8e-05
732	U5F6U1	U5F6U1_9FIRM	LytR_cpsA_psr domain-containing protein	HMPREF0863_02285	Erysipelotrichaceae bacterium 5_2_54FAA		integral component of membrane [GO:0016021]		KSKMFVVVK	3.60997	0	0	0	0	0	0	0	0	0	0	0	0	0	0	0	0	0	0	0	0	0	0	0	0	0	0	0	3.60045	3.82155	3.74591	3.83191	0	3.91415	3.69912	0.000675
733	A0A412RQE1	A0A412RQE1_9BACE	Lipopolysaccharide biosynthesis protein	DWW88_14955	Bacteroides cellulosilyticus		integral component of membrane [GO:0016021]		VLFLWIFSR	3.61104	0	0	0	0	0	0	0	0	0	0	0	0	0	0	0	0	0	0	0	0	0	0	0	0	0	0	0	3.7412	3.75399	3.776	3.74465	3.81405	3.85899	3.77878	8.2e-05
734	A0A349GSN0	A0A349GSN0_9FUSO	Hydratase	DCR90_03950	Fusobacteriaceae bacterium			iron-sulfur cluster binding [GO:0051536]; metal ion binding [GO:0046872]	NTLTYSILKK	3.61104	0	0	0	0	0	0	0	0	0	0	0	0	0	0	0	0	0	0	0	0	0	0	0	0	0	0	0	3.7412	3.88394	3.82786	3.78198	3.74977	3.85899	3.77458	8e-05
735	E0E409	E0E409_9FIRM	Potassium uptake protein, TrkH family	HMPREF0634_0651	Peptostreptococcus stomatis DSM 17678		integral component of membrane [GO:0016021]; plasma membrane [GO:0005886]	potassium:chloride symporter activity [GO:0015379]	KALGIFIIAITIAVLGVYLLSITQDPK	3.61104	0	0	0	0	0	0	0	0	0	0	0	0	0	0	0	0	0	0	0	0	0	0	0	0	0	0	0	3.7412	3.88394	3.82786	3.78198	3.64101	3.85509	3.77878	8.2e-05
736	A0A357GR69	A0A357GR69_9FIRM	Glutathione ABC transporter permease	DEA39_06395	Lachnospiraceae bacterium	transmembrane transport [GO:0055085]	integral component of membrane [GO:0016021]; plasma membrane [GO:0005886]		LVRSKTL	3.61264	0	0	0	0	0	0	0	0	0	0	0	0	0	0	0	0	0	0	0	0	0	0	0	0	0	0	0	3.61215	3.64489	3.60849	3.64844	3.75237	3.80296	0	0.000732
737	A0A1M6XQ05	A0A1M6XQ05_PRERU	DNA mismatch repair protein MutS	mutS SAMN05216463_12172	Prevotella ruminicola (Bacteroides ruminicola)	mismatch repair [GO:0006298]		ATP binding [GO:0005524]; ATP-dependent DNA damage sensor activity [GO:0140664]; damaged DNA binding [GO:0003684]; mismatched DNA binding [GO:0030983]	ELVPPEWVRKQTLANAER	0	0	0	0	0	0	0	0	0	0	3.61324	0	0	0	0	0	0	0	0	0	0	0	0	3.66258	3.72031	0	0	0	3.73189	0	3.6984	3.87055	3.7697	3.50309	0	9e-05
738	R6ZTN5	R6ZTN5_9BACE	TonB-dependent receptor plug domain-containing protein	BN762_01536	Bacteroides sp. CAG:714				ILSPLSRSSRR	3.61328	0	0	0	0	0	0	0	0	0	0	0	0	0	0	0	0	0	0	0	0	0	0	0	0	0	0	0	0	3.7666	3.81963	3.61685	3.70014	3.92653	3.76479	0.000678
739	A0A7U9RW38	A0A7U9RW38_9FIRM	Methyl-accepting chemotaxis protein IV	tap_1 IMSAGC012_00230	Lachnospiraceae bacterium	chemotaxis [GO:0006935]; signal transduction [GO:0007165]	integral component of membrane [GO:0016021]	transmembrane signaling receptor activity [GO:0004888]	KLVDMFRLK	0	0	0	0	0	0	0	0	0	0	0	0	0	0	0	0	0	0	0	3.61399	0	0	0	3.8392	3.82819	3.60615	3.81634	3.75243	3.64705	0	0	3.46485	0	0	0	9.1e-05
740	A0A6A7VLN7	A0A6A7VLN7_9BACT	PhoU domain-containing protein	F7D28_00075 F7D42_08145	Prevotella copri				DVKKELTK	0	0	0	0	0	0	3.61526	0	0	0	0	0	0	0	0	0	0	0	0	0	0	0	0	3.65311	3.75799	3.71737	3.78899	3.71386	3.76189	3.85932	3.72857	3.80051	0	0	0	<0.000001
741	A0A1Y4NWZ8	A0A1Y4NWZ8_9FIRM	Endopeptidase	B5F07_06830	Lachnoclostridium sp. An169				QLNIKHLR	3.61573	0	0	0	0	0	0	0	0	0	0	0	0	0	0	0	0	0	0	0	0	0	0	0	0	0	0	3.47086	3.78685	3.84234	0	0	3.78341	3.61348	3.68817	0.000726
742	A0A425W1A3	A0A425W1A3_9ACTN	Histidine kinase (EC 2.7.13.3)	DUD31_09100	Coriobacteriaceae bacterium		integral component of membrane [GO:0016021]	phosphorelay sensor kinase activity [GO:0000155]	IVLGASPYKK	0	0	0	0	0	0	0	0	0	0	3.61658	0	0	0	0	0	0	0	0	0	0	0	0	3.76421	0	3.80852	0	3.65489	3.8071	0	3.74998	0	0	0	3.75945	0.000683
743	A0A6S6XQV0	A0A6S6XQV0_9FIRM	Glycerol-3-phosphate dehydrogenase	CLOSBL4_0931	Ruminococcaceae bacterium BL-4			oxidoreductase activity [GO:0016491]	HLIPNVNLR	0	0	0	0	0	0	0	0	0	0	3.61658	0	0	0	0	0	0	0	0	0	0	0	0	3.77252	3.92049	3.78127	3.52124	3.74553	3.67043	0	0	0	0	0	3.75945	8.7e-05
744	O05097	ATP6_CLOAB	ATP synthase subunit a (ATP synthase F0 sector subunit a) (F-ATPase subunit 6)	atpB atpA CA_C2871	Clostridium acetobutylicum (strain ATCC 824 / DSM 792 / JCM 1419 / LMG 5710 / VKM B-1787)		integral component of membrane [GO:0016021]; plasma membrane [GO:0005886]; proton-transporting ATP synthase complex, coupling factor F(o) [GO:0045263]	proton-transporting ATP synthase activity, rotational mechanism [GO:0046933]	LGSYNFAITETVVLQWIIMAVIILLAIFLTKNLK	0	0	0	0	0	0	0	0	0	0	0	0	0	0	0	0	0	0	0	0	3.61662	0	0	3.53142	0	0	0	0	0	0	3.68808	3.74607	3.8156	3.66071	0	0.004161
745	A0A425WKE4	A0A425WKE4_9ACTN	Mrr_cat domain-containing protein	DUD39_10675	Coriobacteriaceae bacterium				LRAGKHAPK	3.61699	0	0	0	0	0	0	0	0	0	0	0	0	0	0	0	0	0	0	0	0	0	0	0	0	0	0	3.60399	3.92774	3.78022	3.79553	3.81232	3.82926	3.78707	3.82554	6e-06
746	H1DC46	H1DC46_9FUSO	Glutaminase (EC 3.5.1.2)	HMPREF9466_03029	Fusobacterium necrophorum subsp. funduliforme 1_1_36S	glutamine metabolic process [GO:0006541]		glutaminase activity [GO:0004359]	FGIRMIIK	3.61699	0	0	0	0	0	0	0	0	0	0	0	0	0	0	0	0	0	0	0	0	0	0	0	0	0	0	3.73752	3.96402	3.87634	3.88455	3.90579	3.8409	3.91379	3.8061	6e-06
747	A0A6S6XNY3	A0A6S6XNY3_9FIRM	DNA polymerase III PolC-type (PolIII) (EC 2.7.7.7)	polC CLOSBL6_1510	Ruminococcaceae bacterium BL-6	DNA-templated DNA replication [GO:0006261]	cytoplasm [GO:0005737]	3'-5' exonuclease activity [GO:0008408]; DNA binding [GO:0003677]; DNA-directed DNA polymerase activity [GO:0003887]	HRMNEIRMK	3.61923	0	0	0	0	0	0	0	0	0	0	0	0	0	0	0	0	0	0	0	0	0	0	3.59678	3.73576	3.68886	3.77223	3.61042	0	0	0	0	3.65008	0	0	0.000738
748	H1CFX9	H1CFX9_9FIRM	Helicase ATP-binding domain-containing protein	HMPREF0995_03293	Lachnospiraceae bacterium 7_1_58FAA		cytoplasm [GO:0005737]		TLTRQYR	0	0	0	0	0	0	0	0	0	0	0	0	0	0	0	0	0	0	0	0	3.61969	0	0	0	0	0	0	3.67386	3.72449	3.72126	3.65086	3.66044	3.67712	0	0	0.000731
749	A0A7U9SNZ3	A0A7U9SNZ3_9FIRM	Oligopeptidase B	IMSAGC019_01939	Lachnospiraceae bacterium				NPMYKYERLYR	3.62104	0	0	0	0	0	0	0	0	0	0	0	0	0	0	0	0	0	0	0	0	0	0	0	0	3.65975	3.65035	3.69315	3.69695	3.56555	3.47883	3.7425	3.64289	3.61241	3.73673	<0.000001
750	A0A1Y4QR49	A0A1Y4QR49_9FIRM	4Fe-4S ferredoxin	B5E92_07415	Erysipelatoclostridium sp. An15			iron-sulfur cluster binding [GO:0051536]; metal ion binding [GO:0046872]	HDVVVFGMPVYGGR	3.62104	0	0	0	0	0	0	0	0	0	0	0	0	0	0	0	0	0	0	0	0	0	0	0	0	3.65975	3.65035	3.69315	3.69695	3.62352	3.63094	3.7425	3.64289	3.61241	3.73673	<0.000001
751	A0A7X8AR15	A0A7X8AR15_9FIRM	Ribosome biogenesis GTPase A	ylqF GX377_01030	Erysipelotrichaceae bacterium		cytoplasm [GO:0005737]	GTP binding [GO:0005525]	KPNLYVLTK	0	0	0	0	0	0	0	0	0	0	3.62175	0	0	0	0	0	0	0	0	0	0	0	0	3.74755	3.75369	0	3.73017	0	3.8071	0	0	0	3.77848	0	3.68846	0.00069
752	C3WBQ1	C3WBQ1_FUSMR	Sodium/glutamate symporter	gltS FMAG_00850	Fusobacterium mortiferum ATCC 9817	L-glutamate transmembrane transport [GO:0015813]	integral component of membrane [GO:0016021]; plasma membrane [GO:0005886]	glutamate:sodium symporter activity [GO:0015501]	FLNNKFKFLK	3.6249	0	0	0	0	0	0	0	0	0	0	0	0	0	0	0	0	0	0	0	0	0	0	3.27958	0	3.48818	0	3.71884	3.59598	0	0	0	3.63043	3.85456	0	0.000815
753	A0A1I3I4Y8	A0A1I3I4Y8_9FIRM	DNA repair photolyase	SAMN02910435_00018	Ruminococcaceae bacterium D5			4 iron, 4 sulfur cluster binding [GO:0051539]; lyase activity [GO:0016829]; metal ion binding [GO:0046872]	ALHDAGCK	3.6267	0	0	0	0	0	0	0	0	0	0	0	0	0	0	0	0	0	0	0	0	0	0	0	0	0	0	0	3.76396	3.74423	3.79418	3.71877	3.73564	3.67386	3.70051	8.8e-05
754	R5AQ51	R5AQ51_9BACT	Calcium-translocating P-type ATPase PMCA-type	BN456_00327	Prevotella sp. CAG:1031		integral component of membrane [GO:0016021]	ATP binding [GO:0005524]; ATP hydrolysis activity [GO:0016887]	AFRILNR	0	0	3.6274	0	0	0	0	0	0	0	0	0	0	0	0	0	0	0	0	0	0	0	0	3.66259	0	3.68854	3.84637	3.70634	3.71322	3.71646	3.63817	3.68555	3.68433	0	0	<0.000001
755	A0A1G4WHI7	A0A1G4WHI7_9FIRM	Mobilisation protein (MobC)	SAMN02910436_01716	Ruminococcaceae bacterium P7				KIYDAILSLTA	3.63163	0	0	0	0	0	0	0	0	0	0	0	0	0	0	0	0	0	0	0	0	0	0	0	0	0	0	3.65399	3.78095	3.80563	3.74106	3.72031	3.72642	3.71251	3.73012	7e-06
756	A0A1I3MTE8	A0A1I3MTE8_9FIRM	Phosphinothricin acetyltransferase	SAMN02910435_01172	Ruminococcaceae bacterium D5			acetyltransferase activity [GO:0016407]	GIPVTIRMAR	3.63433	0	0	0	0	0	0	0	0	0	0	0	0	0	0	0	0	0	0	0	0	0	0	0	0	3.57877	0	0	3.77121	3.71065	3.7196	3.80568	3.7519	3.67262	3.76652	7e-06
757	E1WTP0	E1WTP0_BACF6	Putative acyl carrier protein	BF638R_3141.1	Bacteroides fragilis (strain 638R)				QLQSIFRNILK	3.63471	0	0	0	0	0	0	0	0	0	0	0	0	0	0	0	0	0	0	0	0	0	0	0	0	0	0	0	3.64381	3.77871	3.75661	3.64196	3.67634	3.93268	3.66486	9e-05
758	A0A7J5JZV6	A0A7J5JZV6_BACT4	Coproporphyrinogen III oxidase	GAN75_06980	Bacteroides thetaiotaomicron				WNKFLPKFK	3.63507	0	0	0	0	0	0	0	0	0	0	0	0	0	0	0	0	0	0	0	0	0	0	0	0	0	0	0	3.73337	3.73057	3.53082	3.64476	3.70743	3.77702	3.82755	9.2e-05
759	E2SN95	E2SN95_9FIRM	DNA_binding_1 domain-containing protein	HMPREF0983_02625	Erysipelotrichaceae bacterium 3_1_53	DNA repair [GO:0006281]		catalytic activity [GO:0003824]	VMRRIPYGK	3.63725	0	0	0	0	0	0	0	0	0	0	0	0	0	0	0	0	0	0	0	0	0	0	0	0	0	0	3.65756	3.80141	3.87144	3.7375	0	3.77164	0	3.71585	0.000696
760	I9STZ7	I9STZ7_9BACE	DUF3352 domain-containing protein	HMPREF1071_03225	Bacteroides salyersiae CL02T12C01		integral component of membrane [GO:0016021]		VKTVHYK	3.63818	0	0	0	0	0	0	0	0	0	0	0	0	0	0	0	0	0	0	0	0	0	0	3.84517	3.81607	3.93765	3.92602	3.91609	3.8509	0	0	0	0	0	0	0.000625
761	A0A350C0X1	A0A350C0X1_9FIRM	B12-binding domain-containing radical SAM protein	DCX23_06430	Lachnospiraceae bacterium			catalytic activity [GO:0003824]; cobalamin binding [GO:0031419]; iron-sulfur cluster binding [GO:0051536]; metal ion binding [GO:0046872]	ALHIHKSR	3.63878	0	0	0	0	0	0	0	0	0	0	0	0	0	0	0	0	0	0	0	0	0	0	0	0	0	0	0	3.65391	3.65119	3.65742	3.61225	3.70671	3.62386	3.7173	9.7e-05
762	A0A848C0F2	A0A848C0F2_9FUSO	Nitrite/sulfite reductase	HF862_07315	Fusobacterium sp. FSA-380-WT-3A			heme binding [GO:0020037]; iron-sulfur cluster binding [GO:0051536]; oxidoreductase activity [GO:0016491]	GGGGNFPR	3.63878	0	0	0	0	0	0	0	0	0	0	0	0	0	0	0	0	0	0	0	0	0	0	0	0	0	0	0	3.65391	3.69361	3.69805	3.65148	3.70671	0	3.75991	0.000738
763	G6B1D0	G6B1D0_9BACT	Rubis-subs-bind domain-containing protein	HMPREF0673_02701	Prevotella stercorea DSM 18206				KMTSAAYGIQQAVDELAK	0	0	0	0	3.6456	0	0	0	0	0	0	0	0	0	0	0	0	0	0	0	0	0	0	3.47427	3.51439	3.69225	0	0	3.70845	0	0	4.03867	3.91777	0	4.11533	8.9e-05
764	A0A3D1E8B6	A0A3D1E8B6_9FIRM	Diphosphate--fructose-6-phosphate 1-phosphotransferase (EC 2.7.1.90)	DEQ72_00015	Lachnospiraceae bacterium	fructose 6-phosphate metabolic process [GO:0006002]		6-phosphofructokinase activity [GO:0003872]; diphosphate-fructose-6-phosphate 1-phosphotransferase activity [GO:0047334]; metal ion binding [GO:0046872]	ARYEYAPKLPGMLR	0	0	0	0	0	0	0	0	0	0	0	0	0	0	0	0	0	0	0	0	0	0	3.64738	3.69024	3.77599	3.64251	0	3.76637	3.71294	0	0	0	0	0	3.77377	0.000722
765	A0A4P8LUW9	A0A4P8LUW9_BACFG	Glycosyltransferase family 2 protein	IA74_022725	Bacteroides fragilis			transferase activity [GO:0016740]	LPVPIRIKLTIIK	3.65025	0	0	0	0	0	0	0	0	0	0	0	0	0	0	0	0	0	0	0	0	0	0	0	0	0	0	0	3.71957	3.62715	3.79979	3.70699	3.68803	0	3.73599	0.000733
766	A0A3C2AW68	A0A3C2AW68_9FIRM	NAD-dependent malic enzyme	DCQ39_02560	Lachnospiraceae bacterium			malate dehydrogenase (decarboxylating) (NAD+) activity [GO:0004471]; metal ion binding [GO:0046872]; NAD binding [GO:0051287]	ALRLHKEWK	3.65237	0	0	0	0	0	0	0	0	0	0	0	0	0	0	0	0	0	0	0	0	0	0	0	3.64841	0	3.62178	3.70053	3.75122	3.84169	0	0	3.74977	0	0	0.000732
767	A0A357R1H9	A0A357R1H9_9FIRM	Nitronate monooxygenase	DEA51_04160	Erysipelotrichaceae bacterium			nitronate monooxygenase activity [GO:0018580]	KQIHTWLVR	3.65237	0	0	0	0	0	0	0	0	0	0	0	0	0	0	0	0	0	0	0	0	0	0	0	3.64841	3.73586	3.62178	3.72003	3.75122	3.84169	0	0	3.78004	3.76067	0	7e-06
768	A0A377H016	A0A377H016_9FUSO	Smr domain	NCTC10723_01885	Fusobacterium necrogenes				IRAYFLRNK	3.65237	0	0	0	0	0	0	0	0	0	0	0	0	0	0	0	0	0	0	0	0	0	0	0	3.64841	0	3.62027	0	3.75122	3.84169	3.74625	3.73238	3.78004	3.76827	3.77878	<0.000001
769	S3YHP9	S3YHP9_BACSE	HU-HIG domain-containing protein	HMPREF1181_00203	Bacteroides stercoris CC31F			DNA binding [GO:0003677]	LHARILPR	3.6543	0	0	0	0	0	0	0	0	0	0	0	0	0	0	0	0	0	0	0	0	0	0	0	0	0	0	3.66211	3.85929	3.82861	3.8299	3.83646	0	3.92673	3.86169	8.2e-05
770	H1PQJ3	H1PQJ3_9FUSO	Lambda family phage portal protein	HMPREF0402_00686	Fusobacterium ulcerans 12-1B	virion assembly [GO:0019068]		structural molecule activity [GO:0005198]	IRAETSLK	3.65607	0	0	0	0	0	0	0	0	0	0	0	0	0	0	0	0	0	0	0	0	0	0	0	0	0	0	3.68216	3.78042	3.79324	3.73532	3.71707	3.70975	0	3.73418	9.1e-05
771	A0A1H8KBV0	A0A1H8KBV0_9BACE	DUF3871 family protein	SAMN02910431_03104	Bacteroides sp. AR20				DLLDEDK	3.65729	0	0	0	0	0	0	0	0	0	0	0	0	0	0	0	0	0	0	0	0	0	0	0	0	0	0	0	3.77447	3.73579	3.73567	3.78116	3.86519	3.83071	3.78303	8.6e-05
772	A0A6I0XM17	A0A6I0XM17_9BACE	Group II intron reverse transcriptase/maturase	GAZ26_16560	Bacteroides xylanisolvens	mRNA processing [GO:0006397]		RNA-directed DNA polymerase activity [GO:0003964]	DIWWSKPRR	3.65738	0	0	0	0	0	0	0	0	0	0	0	0	0	0	0	0	0	0	0	0	0	0	0	0	3.73412	0	0	3.76093	3.78752	0	0	3.78945	3.71556	3.76076	0.000708
773	A0A413NQK4	A0A413NQK4_BACUN	Phenylacetate-coenzyme A ligase (EC 6.2.1.30) (Phenylacetyl-CoA ligase)	DW988_03160 GAQ34_10245 GAQ70_11100 GAQ72_12500 GAQ75_09860 HUV07_12185	Bacteroides uniformis	phenylacetate catabolic process [GO:0010124]		nucleotide binding [GO:0000166]; phenylacetate-CoA ligase activity [GO:0047475]	ESLRKIQSIR	3.66043	0	0	0	0	0	0	0	0	0	0	0	0	0	0	0	0	0	0	0	0	0	0	0	0	0	0	0	3.75128	3.62698	3.70557	3.76777	3.80194	3.67728	3.749	9.2e-05
774	Q97HL9	MOAC_CLOAB	Cyclic pyranopterin monophosphate synthase (EC 4.6.1.17) (Molybdenum cofactor biosynthesis protein C)	moaC CA_C1992	Clostridium acetobutylicum (strain ATCC 824 / DSM 792 / JCM 1419 / LMG 5710 / VKM B-1787)	Mo-molybdopterin cofactor biosynthetic process [GO:0006777]		cyclic pyranopterin monophosphate synthase activity [GO:0061799]	IKEGTISKGDVLAVAQVGGIMGAK	0	0	0	0	0	0	0	0	0	0	0	0	0	0	0	0	0	0	3.66071	0	0	0	0	0	3.46792	0	0	3.43693	3.5301	0	0	0	0	3.50934	3.45515	0.005094
775	A0A1V1RFU3	A0A1V1RFU3_9ACTN	Probable lipid II flippase MurJ	mviN murJ emb_1d0569	Coriobacteriaceae bacterium EMTCatB1	cell wall organization [GO:0071555]; peptidoglycan biosynthetic process [GO:0009252]; regulation of cell shape [GO:0008360]	integral component of plasma membrane [GO:0005887]	lipid-linked peptidoglycan transporter activity [GO:0015648]	RMFVRGLR	3.66282	0	0	0	0	0	0	0	0	0	0	0	0	0	0	0	0	0	0	0	0	0	0	0	0	0	0	3.50188	0	3.69831	3.62649	0	3.5947	3.82362	3.59826	0.000798
776	A0A351UUA5	A0A351UUA5_9FIRM	ATPase	DCZ20_06750	Lachnospiraceae bacterium			ATP binding [GO:0005524]; ATP hydrolysis activity [GO:0016887]	EQLLREMDEIEK	3.66413	0	0	0	0	0	0	0	0	0	0	0	0	0	0	0	0	0	0	0	0	0	0	0	0	0	0	0	3.69736	3.62424	3.69891	3.65938	3.73501	3.57314	3.65306	0.0001
777	A0A6G7WZ96	A0A6G7WZ96_9FIRM	Phosphohydrolase	G7059_07305	Erysipelothrix sp. HDW6A			hydrolase activity [GO:0016787]	LEGIAPENIEEYR	3.66413	0	0	0	0	0	0	0	0	0	0	0	0	0	0	0	0	0	0	0	0	0	0	0	0	0	0	0	3.6671	3.62424	3.69891	3.65938	3.73501	3.58572	3.69332	9.9e-05
778	A0A255TV68	A0A255TV68_9BACT	MACPF domain-containing protein	CIK98_02550	Prevotella sp. P2-180				QVSVPHVKK	0	0	0	3.66522	0	0	0	0	0	0	0	0	0	0	0	0	0	0	0	0	0	0	0	3.71808	0	0	0	3.73588	3.78685	3.84234	3.71029	3.63643	3.76396	0	0	9.1e-05
779	A0A1I1Y747	A0A1I1Y747_9FIRM	DUF4256 domain-containing protein	SAMN02910327_00479	Peptostreptococcaceae bacterium pGA-8				GFRCKVK	0	0	0	0	0	0	0	0	0	0	0	0	0	0	0	0	0	0	0	0	3.66638	0	0	0	0	0	0	3.74952	3.81825	3.72646	0	3.87383	3.73654	3.81379	3.7922	8.7e-05
780	C3R3E9	C3R3E9_9BACE	NACHT domain-containing protein	BSCG_05662	Bacteroides sp. 2_2_4				EKERQNLIIR	3.66713	0	0	0	0	0	0	0	0	0	0	0	0	0	0	0	0	0	0	0	0	0	0	0	0	0	0	0	3.57021	3.73672	3.61876	3.59164	3.65738	0	3.56376	0.000811
781	A0A7U9XJP1	A0A7U9XJP1_9FIRM	Transposase from transposon Tn916	Int-Tn_1 IMSAGC020_00870	Lachnospiraceae bacterium	DNA integration [GO:0015074]; DNA recombination [GO:0006310]		DNA binding [GO:0003677]	RALTSIEK	0	0	0	0	0	0	0	0	0	0	0	0	0	0	0	0	0	0	0	0	3.66861	0	0	0	3.79476	3.80547	0	3.77373	3.88093	0	3.82674	3.91251	0	3.88204	0	8.2e-05
782	A0A7G9GWC4	A0A7G9GWC4_9FUSO	ATP-dependent DNA helicase RecQ	H9Q81_09365	Fusobacterium sp. NSJ-57				YELLINHIKR	3.66972	0	0	0	0	0	0	0	0	0	0	0	0	0	0	0	0	0	0	0	0	0	0	0	0	0	0	0	3.61261	3.68733	3.74948	3.63745	0	3.9207	3.63073	0.000755
783	A0A6S6XEC0	A0A6S6XEC0_9FIRM	RidA family protein	CLOSBL4_0858	Ruminococcaceae bacterium BL-4				KIEELSLEIPK	3.66972	0	0	0	0	0	0	0	0	0	0	0	0	0	0	0	0	0	0	0	0	0	0	0	0	0	0	0	3.61261	3.68733	3.74948	3.63745	0	3.90976	3.77318	0.000739
784	R7CVK8	R7CVK8_9BACE	Type-2 restriction enzyme HaeIII	BN666_01059	Bacteroides sp. CAG:462				DVYIPLLK	3.66989	0	0	0	0	0	0	0	0	0	0	0	0	0	0	0	0	0	0	0	0	0	0	0	0	0	0	0	3.71261	3.76143	3.68663	3.68001	3.72713	3.7141	3.75934	9.4e-05
785	J5W2Z8	J5W2Z8_9FUSO	Recombinase	HMPREF1127_1072	Fusobacterium necrophorum subsp. funduliforme Fnf 1007				MKEARIWR	3.6749	0	0	0	0	0	0	0	0	0	0	0	0	0	0	0	0	0	0	0	0	0	0	0	0	0	0	0	3.72858	3.68052	3.69307	3.62612	3.65354	3.79273	3.63157	9.8e-05
786	H1PNM5	H1PNM5_9FUSO	Peptidase_M15_3 domain-containing protein	HMPREF0402_00018	Fusobacterium ulcerans 12-1B				SSRVNRR	3.6756	0	0	0	0	0	0	0	0	0	0	0	0	0	0	0	0	0	0	0	0	0	0	0	0	0	0	3.73265	3.9218	3.91857	3.94696	3.98204	0	3.88213	0	0.00064
787	R5J863	R5J863_9FIRM	50S ribosomal protein L28	rpmB BN738_00646	Peptostreptococcus anaerobius CAG:621	translation [GO:0006412]	ribonucleoprotein complex [GO:1990904]; ribosome [GO:0005840]	structural constituent of ribosome [GO:0003735]	GKVSGNQVSHSNKHNK	3.67672	0	0	0	0	0	0	0	0	0	0	0	0	0	0	0	0	0	0	0	0	0	0	0	0	0	0	0	3.85264	3.79176	3.73174	3.76854	0	3.80846	3.81584	0.000697
788	A0A7C6WIT6	A0A7C6WIT6_9FIRM	DAK2 domain-containing protein	GX741_01740	Erysipelothrix sp	glycerol metabolic process [GO:0006071]		glycerone kinase activity [GO:0004371]	LDESGQRR	0	0	0	0	0	0	0	0	0	0	0	0	0	0	0	0	0	0	0	0	3.67836	0	0	0	0	0	0	0	3.7045	3.64227	3.7322	3.78677	3.84932	3.81055	3.81	9.1e-05
789	R9HFQ6	R9HFQ6_BACT4	Bac_transf domain-containing protein	C799_00791	Bacteroides thetaiotaomicron dnLKV9		integral component of membrane [GO:0016021]		LIFMTFK	3.67887	0	0	0	0	0	0	0	0	0	0	0	0	0	0	0	0	0	0	0	0	0	0	0	0	0	0	0	3.69834	3.60658	3.6893	3.69109	3.69929	3.60609	3.68507	0.000101
790	A0A2D3LX90	A0A2D3LX90_9FUSO	M18 family aminopeptidase (EC 3.4.11.-)	CTM64_03750	Fusobacterium pseudoperiodonticum	proteolysis [GO:0006508]		aminopeptidase activity [GO:0004177]; metallopeptidase activity [GO:0008237]; zinc ion binding [GO:0008270]	FSLIALLAK	3.67971	0	0	0	0	0	0	0	0	0	0	0	0	0	0	0	0	0	0	0	0	0	0	0	0	0	0	3.59703	3.58475	3.79747	3.62979	3.81902	3.83775	0	3.78251	9.6e-05
791	A0A6S6XMK6	A0A6S6XMK6_9FIRM	ABC exporter	CLOSBL6_3481	Ruminococcaceae bacterium BL-6		integral component of membrane [GO:0016021]		LILGYGLVK	3.67971	0	0	0	0	0	0	0	0	0	0	0	0	0	0	0	0	0	0	0	0	0	0	0	0	0	0	3.59703	3.80265	3.86246	3.7131	3.857	3.93424	4.04974	3.9003	7e-06
792	A0A7U9R7W7	A0A7U9R7W7_9FIRM	IS1182 family transposase	IMSAGC007_01738	Lachnospiraceae bacterium	transposition, DNA-mediated [GO:0006313]		DNA binding [GO:0003677]; transposase activity [GO:0004803]	FKYKNITADAGYESEENYVFLEENGQLSYIKPANYEISK	3.68173	0	0	0	0	0	0	0	0	0	0	0	0	0	0	0	0	0	0	0	0	0	0	0	0	0	0	0	3.671	3.67866	3.73308	3.64546	3.80118	3.90011	3.75033	9.3e-05
793	A0A7J5JRS3	A0A7J5JRS3_BACT4	Lipoprotein	GAN75_17350	Bacteroides thetaiotaomicron				VPFYCRSKGDR	3.6834	0	0	0	0	0	0	0	0	0	0	0	0	0	0	0	0	0	0	0	0	0	0	0	0	0	0	0	0	3.52685	3.84391	3.62546	3.52716	3.60151	3.57117	0.000834
794	A0A1G6B1M9	A0A1G6B1M9_9FIRM	Serine/threonine protein kinase	SAMN02910317_00711	Ruminococcaceae bacterium FB2012	protein phosphorylation [GO:0006468]	integral component of membrane [GO:0016021]	ATP binding [GO:0005524]; protein serine/threonine kinase activity [GO:0004674]	GKTVKTTK	3.68357	0	0	0	0	0	0	0	0	0	0	0	0	0	0	0	0	0	0	0	0	0	0	0	0	0	0	0	0	3.76328	3.67322	3.77087	3.77235	3.8943	3.79993	0.000713
795	D3IJR6	D3IJR6_9BACT	Glycosyltransferase, family 11	HMPREF0670_01735	Prevotella sp. oral taxon 317 str. F0108	carbohydrate metabolic process [GO:0005975]	membrane [GO:0016020]	galactoside 2-alpha-L-fucosyltransferase activity [GO:0008107]	VKLLVMVLK	0	3.68366	0	0	0	0	0	0	0	0	0	0	0	0	0	0	0	0	0	0	0	0	0	3.68466	0	3.81642	0	0	3.88419	3.86873	3.87596	0	3.74174	3.81975	3.91011	7e-06
796	A0A6S6XQZ6	A0A6S6XQZ6_9FIRM	Carbon-phosphorus lyase complex subunit	phnK CLOSBL6_2613	Ruminococcaceae bacterium BL-6			ATP binding [GO:0005524]; lyase activity [GO:0016829]	RQQKWVR	3.68429	0	0	0	0	0	0	0	0	0	0	0	0	0	0	0	0	0	0	0	0	0	0	0	0	0	0	3.81154	4.09123	3.86283	3.9977	3.90377	3.97016	3.95285	3.86321	6e-06
797	A0A7G9GWN0	A0A7G9GWN0_9FUSO	Lysine 5,6-aminomutase subunit alpha	H9Q81_09930	Fusobacterium sp. NSJ-57			catalytic activity [GO:0003824]; cobalamin binding [GO:0031419]	RPVDGGK	3.6847	0	0	0	0	0	0	0	0	0	0	0	0	0	0	0	0	0	0	0	0	0	0	0	0	0	0	0	3.85097	3.72756	3.76897	3.84289	0	3.77906	3.7733	0.000706
798	R7JBC8	R7JBC8_9FUSO	Pyrroline-5-carboxylate reductase (P5C reductase) (P5CR) (EC 1.5.1.2) (PCA reductase)	proC BN657_02001	Fusobacterium sp. CAG:439	L-proline biosynthetic process [GO:0055129]	cytoplasm [GO:0005737]	pyrroline-5-carboxylate reductase activity [GO:0004735]	KIEKIIGMHR	0	0	0	0	0	0	0	0	3.68477	0	0	0	0	0	0	0	0	0	0	0	0	0	0	0	0	0	0	0	3.67978	3.70512	3.70165	3.70001	0	3.76839	3.66579	0.000763
799	A0A4R2LI83	A0A4R2LI83_9BACE	Phorbol-ester/DAG-type domain-containing protein	EV202_11713	Bacteroides heparinolyticus				TKKTQSLK	3.68557	0	0	0	0	0	0	0	0	0	0	0	0	0	0	0	0	0	0	0	0	0	0	0	0	0	0	0	3.92421	3.94933	3.93971	3.96209	3.91264	3.91857	3.92436	7.6e-05
800	A0A1G6DMP9	A0A1G6DMP9_9FIRM	Isoleucine--tRNA ligase (EC 6.1.1.5) (Isoleucyl-tRNA synthetase) (IleRS)	ileS SAMN02910317_02343	Ruminococcaceae bacterium FB2012	isoleucyl-tRNA aminoacylation [GO:0006428]	cytoplasm [GO:0005737]	aminoacyl-tRNA editing activity [GO:0002161]; ATP binding [GO:0005524]; isoleucine-tRNA ligase activity [GO:0004822]; tRNA binding [GO:0000049]; zinc ion binding [GO:0008270]	LYYKIIDRNK	3.68861	0	0	0	0	0	0	0	0	0	0	0	0	0	0	0	0	0	0	0	0	0	0	0	0	0	0	0	0	3.66719	3.77539	3.61545	3.62618	3.88184	3.62393	0.000774
801	A0A2B7YHE3	A0A2B7YHE3_FUSNP	TPR_REGION domain-containing protein	RN96_12405	Fusobacterium nucleatum subsp. polymorphum				DFEEVEDEFQNGTIKLK	0	0	0	0	0	0	3.68895	0	0	0	0	0	0	0	0	0	0	0	0	0	0	0	0	3.60277	3.41122	0	0	0	0	3.84651	3.72671	3.68353	3.87227	3.70709	3.7733	8e-06
802	A0A1G6G171	A0A1G6G171_BACOV	TonB-linked outer membrane protein, SusC/RagA family	SAMN05192581_100312	Bacteroides ovatus				VSSRSLIK	3.68972	0	0	0	0	0	0	0	0	0	0	0	0	0	0	0	0	0	0	0	0	0	0	0	0	0	0	0	3.8664	3.90216	3.92084	3.88196	3.94674	3.90625	3.81819	8e-05
803	A0A1I0PQV9	A0A1I0PQV9_9FIRM	Predicted integral membrane protein	SAMN05216413_1352	Ruminococcaceae bacterium KH2T8		integral component of membrane [GO:0016021]		TLKNKASK	3.68972	0	0	0	0	0	0	0	0	0	0	0	0	0	0	0	0	0	0	0	0	0	0	0	0	0	0	0	3.97614	3.92187	3.96614	3.96365	0	3.89996	3.90953	0.000623
804	A0A3E5B535	A0A3E5B535_9BACE	Asparagine synthase (Glutamine-hydrolyzing) (EC 6.3.5.4)	asnB DXB65_18115	Bacteroides oleiciplenus	asparagine biosynthetic process [GO:0006529]; glutamine metabolic process [GO:0006541]		asparagine synthase (glutamine-hydrolyzing) activity [GO:0004066]; ATP binding [GO:0005524]	RLAILDLDPR	0	0	0	0	0	0	0	0	0	3.6901	0	0	0	0	0	0	0	0	0	0	0	0	0	3.67428	3.72969	3.74483	3.68604	3.61905	3.67434	0	0	0	3.65334	0	0	0.0001
805	A0A829KUE7	A0A829KUE7_FUSNU	Autotransporter domain-containing protein	HMPREF1768_02056	Fusobacterium nucleatum CTI-7				DTEITGKGEITLHPENVSKVR	0	0	0	0	0	0	0	0	0	0	0	0	0	0	0	0	0	0	3.69398	0	0	0	0	0	3.50458	3.58192	3.66091	0	0	0	3.37019	3.58534	3.59387	3.47946	0	0.00012
806	A0A3A6DSM3	A0A3A6DSM3_9FIRM	RNA ligase	DWW36_01415	Erysipelotrichaceae bacterium AF15-26LB				LFIPTEIK	3.69768	0	0	0	0	0	0	0	0	0	0	0	0	0	0	0	0	0	0	0	0	0	0	0	0	0	0	0	3.74261	3.87453	3.77347	3.6921	3.83116	3.74121	3.76673	9.1e-05
807	A0A095XMH8	A0A095XMH8_9FIRM	Nucleoside triphosphate hydrolase	HMPREF1639_07780	Peptostreptococcus sp. MV1			ATP binding [GO:0005524]; hydrolase activity [GO:0016787]	QLDVERLK	3.6977	0	0	0	0	0	0	0	0	0	0	0	0	0	0	0	0	0	0	0	0	0	0	0	0	0	0	0	3.85747	3.80614	3.81612	3.86932	3.81164	3.77843	3.84215	8.6e-05
808	A0A349GSV7	A0A349GSV7_9FUSO	50S ribosomal subunit assembly factor BipA (EC 3.6.5.-) (GTP-binding protein BipA)	typA bipA DCR90_04340	Fusobacteriaceae bacterium	ribosomal large subunit assembly [GO:0000027]	cytoplasm [GO:0005737]	GTP binding [GO:0005525]; GTPase activity [GO:0003924]; ribosome binding [GO:0043022]; rRNA binding [GO:0019843]; tRNA binding [GO:0000049]	IFGAEGMNR	3.69906	0	0	0	0	0	0	0	0	0	0	0	0	0	0	0	0	0	0	0	0	0	0	3.90597	0	0	0	0	3.81509	3.80453	3.79543	3.79255	3.81643	4.02926	3.8151	7e-06
809	R7J945	R7J945_9FUSO	SprT-like domain-containing protein	BN657_02113	Fusobacterium sp. CAG:439				GHQGFFLK	3.70011	0	0	0	0	0	0	0	0	0	0	0	0	0	0	0	0	0	0	0	0	0	0	0	0	0	0	0	0	4.05488	3.97291	3.82786	4.13872	4.01836	4.03844	0.000597
810	A0A3P1V0N3	A0A3P1V0N3_9FUSO	D-glycero-beta-D-manno-heptose-7-phosphate kinase	rfaE1 EII27_03970	Fusobacterium canifelinum	carbohydrate metabolic process [GO:0005975]; phosphorylation [GO:0016310]		kinase activity [GO:0016301]; nucleotidyltransferase activity [GO:0016779]; phosphotransferase activity, alcohol group as acceptor [GO:0016773]	IINLCRK	3.70055	0	0	0	0	0	0	0	0	0	0	0	0	0	0	0	0	0	0	0	0	0	0	0	0	0	0	0	3.88608	3.89938	3.8466	3.90063	3.96496	3.90618	3.92883	8e-05
811	D4WMQ3	D4WMQ3_BACOV	Secreted protein	CUY_2769	Bacteroides ovatus SD CMC 3f		integral component of membrane [GO:0016021]		RAGDFRR	3.70153	0	0	0	0	0	0	0	0	0	0	0	0	0	0	0	0	0	0	0	0	0	0	0	0	3.6912	0	3.81718	3.8882	3.8558	3.8451	3.83028	3.829	3.8099	3.84917	<0.000001
812	Q897L3	COBD_CLOTE	Cobalamin biosynthesis protein CobD	cobD CTC_00721	Clostridium tetani (strain Massachusetts / E88)	cobalamin biosynthetic process [GO:0009236]	integral component of membrane [GO:0016021]; plasma membrane [GO:0005886]	ABC-type vitamin B12 transporter activity [GO:0015420]; threonine-phosphate decarboxylase activity [GO:0048472]	VMLRDRK	3.70461	0	0	0	0	0	0	0	0	0	0	0	0	0	0	0	0	0	0	0	0	0	0	0	0	0	0	0	0	3.8408	3.83014	3.77575	3.7079	3.81629	3.75214	0.000721
813	A0A7G7ASB7	A0A7G7ASB7_9FUSO	DUF3397 domain-containing protein	H5V36_08565	Fusobacterium hwasookii				GILVFLFFK	3.70556	0	0	0	0	0	0	0	0	0	0	0	0	0	0	0	0	0	0	0	0	0	0	0	0	0	0	3.6629	3.90949	3.79647	3.73636	3.78549	3.86402	3.75157	3.87918	7e-06
814	A0A1H3FY31	A0A1H3FY31_9FIRM	Phosphate uptake regulator PhoU	SAMN02910264_01126	Ruminococcaceae bacterium YAD3003				RMSIFQIIR	3.70582	0	0	0	0	0	0	0	0	0	0	0	0	0	0	0	0	0	0	0	0	0	0	0	0	0	0	0	0	3.76931	3.63127	3.58278	3.72264	3.81287	3.7074	0.00078
815	A0A6S6XI19	A0A6S6XI19_9FIRM	Asparagine--tRNA ligase (EC 6.1.1.22) (Asparaginyl-tRNA synthetase) (AsnRS)	asnS CLOSBL4_1982	Ruminococcaceae bacterium BL-4	asparaginyl-tRNA aminoacylation [GO:0006421]	cytoplasm [GO:0005737]	asparagine-tRNA ligase activity [GO:0004816]; ATP binding [GO:0005524]; nucleic acid binding [GO:0003676]	HSLEYLRTIAHLRPR	3.70617	0	0	0	0	0	0	0	0	0	0	0	0	0	0	0	0	0	0	0	0	0	0	0	0	3.79747	0	0	3.90866	0	3.90701	3.88809	3.86177	3.83714	0	0.000673
816	A0A1G6CYA1	A0A1G6CYA1_9FIRM	Fibronectin type-III domain-containing protein	SAMN02910317_01855	Ruminococcaceae bacterium FB2012	cellulose catabolic process [GO:0030245]			ISGKLVTSTTINK	0	0	0	0	0	0	0	0	3.70619	0	0	0	0	0	0	0	0	0	0	0	0	0	0	3.76715	3.71919	3.76311	3.78389	3.79608	0	0	0	3.55987	3.49839	0	0	0.000101
817	A0A3A6DXQ4	A0A3A6DXQ4_9FIRM	Alpha/beta fold hydrolase	DWW36_00245	Erysipelotrichaceae bacterium AF15-26LB			hydrolase activity [GO:0016787]	NCDGFIEECSENVWLCSDMDVVR	3.70674	0	0	0	0	0	0	0	0	0	0	0	0	0	0	0	0	0	0	0	0	0	0	0	0	0	0	0	3.9386	3.6392	3.8194	3.7785	3.91608	3.637	3.90052	9e-05
818	A0A414PRC1	A0A414PRC1_FUSMR	Conserved domain protein	DW663_09245	Fusobacterium mortiferum				CSCGEETLLKIK	0	0	0	0	0	0	0	0	0	0	0	0	0	0	0	0	0	3.70786	0	0	0	0	0	3.68044	3.60421	3.53582	3.5135	3.59295	0	0	0	0	3.51038	0	0	0.000887
819	K1GFG4	K1GFG4_9FUSO	HTH gntR-type domain-containing protein	FPOG_01161	Fusobacterium periodonticum D10			DNA-binding transcription factor activity [GO:0003700]	TFFVLFK	0	0	0	0	0	0	0	0	0	0	0	0	0	0	0	0	0	0	0	3.70889	0	0	0	3.61396	0	3.70975	0	0	0	3.78797	3.76416	3.76991	3.67491	0	0	0.00077
820	R7JHF7	R7JHF7_9FUSO	50S ribosomal protein L5	rplE BN657_00970	Fusobacterium sp. CAG:439	translation [GO:0006412]	ribonucleoprotein complex [GO:1990904]; ribosome [GO:0005840]	rRNA binding [GO:0019843]; structural constituent of ribosome [GO:0003735]; tRNA binding [GO:0000049]	TTKTKNLK	3.71372	0	0	0	0	0	0	0	0	0	0	0	0	0	0	0	0	0	0	0	0	0	0	0	0	0	0	3.95739	3.92421	3.92768	3.9282	3.96235	3.976	3.9049	3.91479	6e-06
821	A0A6S6XME3	A0A6S6XME3_9FIRM	B12-binding domain-containing radical SAM protein	CLOSBL4_1919	Ruminococcaceae bacterium BL-4			catalytic activity [GO:0003824]; iron-sulfur cluster binding [GO:0051536]; metal ion binding [GO:0046872]	KEFLISECK	0	0	0	0	0	0	0	0	0	0	0	0	0	0	0	0	0	0	0	0	0	3.71588	0	3.56483	0	0	0	3.49142	3.6113	3.41125	0	3.62008	3.48557	0	0	0.000934
822	A0A1H0HMS9	A0A1H0HMS9_9BACT	Ribonuclease G	SAMN04487900_111105	Prevotella sp. BP1-145	RNA processing [GO:0006396]		metal ion binding [GO:0046872]; ribonuclease activity [GO:0004540]; RNA binding [GO:0003723]	NFGVIVR	0	0	3.71769	0	0	0	0	0	0	0	0	0	0	0	0	0	0	0	0	0	0	0	0	3.73699	3.73098	0	0	3.73841	0	3.64023	3.67445	3.76694	0	3.94085	3.77029	8e-06
823	A0A4S2FAY6	A0A4S2FAY6_9FIRM	N-acetyltransferase	E5336_04785	Erysipelotrichaceae bacterium			acetyltransferase activity [GO:0016407]	LVERARVWAK	3.71844	0	0	0	0	0	0	0	0	0	0	0	0	0	0	0	0	0	0	0	0	0	0	0	0	0	0	3.81783	3.67756	3.76032	3.86345	3.70424	3.67608	0	3.70903	9.7e-05
824	A0A416ZCD5	A0A416ZCD5_9FIRM	SIR2 family protein	DWV52_03855	Ruminococcaceae bacterium AF10-16				ALLPLFTPDIK	3.71844	0	0	0	0	0	0	0	0	0	0	0	0	0	0	0	0	0	0	0	0	0	0	0	0	0	0	3.71046	0	3.60086	3.8373	3.81791	3.69841	3.95712	3.73663	9.5e-05
825	B0N107	B0N107_9FIRM	DNA mismatch repair protein MutS	mutS CLORAM_00013	Erysipelatoclostridium ramosum DSM 1402	mismatch repair [GO:0006298]		ATP binding [GO:0005524]; ATP-dependent DNA damage sensor activity [GO:0140664]; damaged DNA binding [GO:0003684]; mismatched DNA binding [GO:0030983]	QWLAQFEQNER	3.71878	0	0	0	0	0	0	0	0	0	0	0	0	0	0	0	0	0	0	0	0	0	0	3.7059	0	3.53031	0	3.69118	3.64784	0	3.7841	3.63215	3.60229	0	3.69118	9e-06
826	Q1T7A1	Q1T7A1_ERYRH	Surface protective antigen SpaB	spaB	Erysipelothrix rhusiopathiae				IGALPILPR	3.72137	0	0	0	0	0	0	0	0	0	0	0	0	0	0	0	0	0	0	0	0	0	0	0	0	0	0	3.65428	3.7126	0	3.63595	3.66899	3.74895	0	3.53953	0.000825
827	A0A143X1T0	A0A143X1T0_9ACTN	Diacetyl reductase [(S)-acetoin forming] (EC 1.1.1.304)	butA_1 BN3658_00812	Coriobacteriaceae bacterium CHKCI002			diacetyl reductase ((S)-acetoin forming) activity [GO:0052588]	VLNEAGFK	3.72174	0	0	0	0	0	0	0	0	0	0	0	0	0	0	0	0	0	0	0	0	0	0	0	0	3.63695	0	0	4.01334	3.78783	0	3.76462	3.86719	3.7955	3.78864	9.1e-05
828	C1FVB2	COBQ_CLOBJ	Cobyric acid synthase	cobQ CLM_1061	Clostridium botulinum (strain Kyoto / Type A2)	cobalamin biosynthetic process [GO:0009236]; glutamine metabolic process [GO:0006541]		ABC-type vitamin B12 transporter activity [GO:0015420]; catalytic activity [GO:0003824]	IMIQGTASSVGKSLIVAALCR	3.72186	0	0	0	0	0	0	0	0	0	0	0	0	0	0	0	0	0	0	0	0	0	0	0	0	0	0	3.6864	3.76853	3.8612	3.92818	3.83027	3.85842	3.98512	3.75507	7e-06
829	A0A0E2V4G2	A0A0E2V4G2_9FUSO	FrhB_FdhB_C domain-containing protein	FUSO8_02185	Fusobacterium necrophorum DJ-2				DYNEFWEEFEER	3.72186	0	0	0	0	0	0	0	0	0	0	0	0	0	0	0	0	0	0	0	0	0	0	3.42785	0	0	0	3.6864	3.813	3.88334	3.83667	3.78493	3.70894	3.72403	3.7169	<0.000001
830	A0A2D3PT70	A0A2D3PT70_9FUSO	DUF4375 domain-containing protein	CTM98_09675	Fusobacterium pseudoperiodonticum				ELDLSVDDNIVENTLMK	0	0	0	0	0	0	0	0	0	0	0	0	0	0	0	0	0	0	0	3.72292	0	0	0	0	0	3.57194	0	3.78669	3.67968	3.6741	3.70491	0	3.48999	0	0	0.000835
831	F3ZR09	F3ZR09_9BACE	OMP_b-brl_3 domain-containing protein	Bcop_1690	Bacteroides coprosuis DSM 18011				ASDTVKIVK	3.7253	0	0	0	0	0	0	0	0	0	0	0	0	0	0	0	0	0	0	0	0	0	0	0	0	0	0	0	3.88023	3.96368	3.883	3.81544	3.94382	3.96427	3.80747	8.3e-05
832	A0A143XBK9	A0A143XBK9_9ACTN	N-6 DNA Methylase	BN3658_02428	Coriobacteriaceae bacterium CHKCI002	DNA methylation [GO:0006306]		DNA binding [GO:0003677]; N-methyltransferase activity [GO:0008170]	AFLWEDLLKR	0	0	0	0	0	0	0	0	0	0	0	0	0	0	0	0	0	0	0	0	3.72544	0	0	3.59988	3.58168	3.75562	3.72504	3.71011	0	3.39547	0	0	0	0	0	0.000859
833	A0A6N7XI71	A0A6N7XI71_9FIRM	Glycine reductase	FYJ71_09085	Peptostreptococcus porci	fatty acid biosynthetic process [GO:0006633]		acyltransferase activity, transferring groups other than amino-acyl groups [GO:0016747]	QFAELKSKK	3.72595	0	0	0	0	0	0	0	0	0	0	0	0	0	0	0	0	0	0	0	0	0	0	0	0	0	0	3.77846	3.67629	3.71657	3.74037	3.63765	0	3.89606	3.62063	0.0001
834	A0A3D2TU77	A0A3D2TU77_9FIRM	Glyco_trans_2-like domain-containing protein	DHW28_03900	Lachnospiraceae bacterium				RLLARQTSK	3.72609	0	0	0	0	0	0	0	0	0	0	0	0	0	0	0	0	0	0	0	0	0	0	0	0	0	0	3.83382	3.6496	3.89127	3.83025	3.67565	4.00236	3.76792	3.83368	7e-06
835	A0A354LT15	A0A354LT15_9FIRM	AAA family ATPase	DDY60_00205	Erysipelotrichaceae bacterium	DNA replication [GO:0006260]		ATP binding [GO:0005524]; ATP hydrolysis activity [GO:0016887]; DNA binding [GO:0003677]	QNPKGGK	3.72805	0	0	0	0	0	0	0	0	0	0	0	0	0	0	0	0	0	0	0	0	0	0	0	0	0	0	0	3.85097	3.72756	3.76897	3.84289	0	3.77906	3.78885	0.000732
836	A0A1Y4QE94	A0A1Y4QE94_9FIRM	ATP-binding protein	B5E92_13845	Erysipelatoclostridium sp. An15		integral component of membrane [GO:0016021]	ATP binding [GO:0005524]; DNA binding [GO:0003677]	ESISLLSQLKKIVMLGR	3.7313	0	0	0	0	0	0	0	0	0	0	0	0	0	0	0	0	0	0	0	0	0	0	0	0	0	0	3.6836	3.87517	3.86387	3.80834	3.73139	3.8102	0	0	0.000734
837	H1PX67	H1PX67_9FUSO	DUF2232 domain-containing protein	HMPREF0402_03010	Fusobacterium ulcerans 12-1B		integral component of membrane [GO:0016021]		VIFIFFGLK	3.73141	0	0	0	0	0	0	0	0	0	0	0	0	0	0	0	0	0	0	0	0	0	0	0	0	0	0	3.71945	3.92831	3.8577	3.88452	3.83492	0	3.8261	3.85634	8.8e-05
838	C3WD23	C3WD23_FUSMR	Polygalacturonase (Pectinase)	FMAG_01341	Fusobacterium mortiferum ATCC 9817	carbohydrate metabolic process [GO:0005975]		polygalacturonase activity [GO:0004650]	ENWWKNPKVK	3.7324	0	0	0	0	0	0	0	0	0	0	0	0	0	0	0	0	0	0	0	0	0	0	0	3.98998	0	0	0	3.69184	3.76981	3.7572	3.68844	0	3.93941	3.5925	9.6e-05
839	A0A1G6E3F9	A0A1G6E3F9_9FIRM	Repeat domain (List_Bact_rpt)	SAMN02910317_02665	Ruminococcaceae bacterium FB2012	polysaccharide catabolic process [GO:0000272]		hydrolase activity, hydrolyzing O-glycosyl compounds [GO:0004553]	DGFYYTYQLK	3.73383	0	0	0	0	0	0	0	0	0	0	0	0	0	0	0	0	0	0	0	0	0	0	0	3.34058	0	0	3.61366	0	3.70486	3.64551	3.3807	0	3.94291	3.54046	0.00012
840	C3W9E2	C3W9E2_FUSMR	Transcriptional regulator, LacI family	FMAG_00041	Fusobacterium mortiferum ATCC 9817	regulation of DNA-templated transcription [GO:0006355]		DNA binding [GO:0003677]	VLISLIKTSEEK	3.73395	0	0	0	0	0	0	0	0	0	0	0	0	0	0	0	0	0	0	0	0	0	0	0	0	0	0	3.69055	3.64381	3.77871	3.76922	3.56741	3.77413	3.98149	0	9.9e-05
841	A0A660P2M1	A0A660P2M1_9BACT	DEAD/DEAH box helicase	D8H98_10730	Prevotella sp			ATP binding [GO:0005524]; helicase activity [GO:0004386]; nucleic acid binding [GO:0003676]	ARSAKQTR	0	0	3.7351	0	0	0	0	0	0	0	0	0	0	0	0	0	0	0	0	0	0	0	0	3.69966	3.68902	0	3.68881	3.76054	0	3.70533	3.69892	3.70337	3.74012	3.68211	0	<0.000001
842	R6YQT0	R6YQT0_9BACE	3-deoxy-8-phosphooctulonate synthase (EC 2.5.1.55)	BN669_01475	Bacteroides fragilis CAG:47	lipopolysaccharide biosynthetic process [GO:0009103]	cytoplasm [GO:0005737]	3-deoxy-8-phosphooctulonate synthase activity [GO:0008676]	LVKIREAIM	3.73807	0	0	0	0	0	0	0	0	0	0	0	0	0	0	0	0	0	0	0	0	0	0	0	0	0	0	0	0	3.85205	3.7861	3.67565	3.86573	3.87229	3.76562	0.000734
843	A0A7C6SHI6	A0A7C6SHI6_9FIRM	ABC transporter permease subunit	GX741_03020	Erysipelothrix sp	transmembrane transport [GO:0055085]	integral component of membrane [GO:0016021]; plasma membrane [GO:0005886]		AITTRLNRK	3.73807	0	0	0	0	0	0	0	0	0	0	0	0	0	0	0	0	0	0	0	0	0	0	0	0	0	0	0	3.85057	3.93091	3.94273	3.87546	3.98909	0	3.83368	0.000671
844	A0A3E3EC53	A0A3E3EC53_9FIRM	Exported protein	DXB93_10185	Erysipelatoclostridium ramosum				AVSGISTRSAGK	3.73882	0	0	0	0	0	0	0	0	0	0	0	0	0	0	0	0	0	0	0	0	0	0	0	0	0	0	0	0	3.66565	3.77172	3.64649	3.5405	3.7774	3.71362	0.000819
845	R5MHF9	R5MHF9_9BACE	RND transporter HAE1 family	BN461_01921	Bacteroides sp. CAG:1076	xenobiotic transport [GO:0042908]	integral component of membrane [GO:0016021]; plasma membrane [GO:0005886]	efflux transmembrane transporter activity [GO:0015562]	INLIPELQR	3.73901	0	0	0	0	0	0	0	0	0	0	0	0	0	0	0	0	0	0	0	0	0	0	3.66879	3.60249	0	0	3.61873	0	0	3.72877	0	3.60336	3.7398	0	0.000838
846	A0A0S1YSZ0	A0A0S1YSZ0_FUSNP	Chromosome partition protein Smc	RN93_06625	Fusobacterium nucleatum subsp. polymorphum				KYRGLLVSYR	3.73937	0	0	0	0	0	0	0	0	0	0	0	0	0	0	0	0	0	0	0	0	0	0	0	0	0	0	3.77852	0	3.68367	3.83372	3.66093	0	3.57565	3.75004	0.000798
847	A0Q1J2	PUR5_CLONN	Phosphoribosylformylglycinamidine cyclo-ligase (EC 6.3.3.1) (AIR synthase) (AIRS) (Phosphoribosyl-aminoimidazole synthetase)	purM NT01CX_2421	Clostridium novyi (strain NT)	'de novo' IMP biosynthetic process [GO:0006189]	cytoplasm [GO:0005737]	ATP binding [GO:0005524]; phosphoribosylformylglycinamidine cyclo-ligase activity [GO:0004641]	IENGDVLIGIESTGIHSNGYSLVRKLIK	0	0	0	0	0	0	0	0	0	0	0	0	0	0	0	0	0	0	0	3.73957	0	0	0	3.83137	3.85999	3.9793	3.93659	3.86219	0	0	0	0	3.53593	0	0	0.000721
848	A0A349YH23	A0A349YH23_9FIRM	Non-ribosomal peptide synthetase	DCW90_03495	Lachnospiraceae bacterium	antibiotic biosynthetic process [GO:0017000]; organic substance biosynthetic process [GO:1901576]		catalytic activity [GO:0003824]; phosphopantetheine binding [GO:0031177]	NPYQLLK	3.74007	0	0	0	0	0	0	0	0	0	0	0	0	0	0	0	0	0	0	0	0	0	0	0	0	0	0	3.63323	3.79772	3.71742	3.77585	0	3.75272	0	3.78411	0.000775
849	A0A3C1N2E9	A0A3C1N2E9_9FIRM	Oxidoreductase	DCQ45_05225	Erysipelotrichaceae bacterium			oxidoreductase activity [GO:0016491]	LLFKMAGSKYDK	0	0	0	0	0	0	0	3.74286	0	0	0	0	0	0	0	0	0	0	0	0	0	0	0	0	3.70697	0	0	0	3.56199	3.8101	3.77885	3.86625	3.8541	0	0	0.000767
850	A0A143X5U3	A0A143X5U3_9ACTN	M48 family peptidase	BN3658_01303	Coriobacteriaceae bacterium CHKCI002				VGGRGGIASR	3.74328	0	0	0	0	0	0	0	0	0	0	0	0	0	0	0	0	0	0	0	0	0	0	0	0	3.50581	0	0	3.72452	3.66644	3.73675	3.55941	3.57232	3.86428	3.69443	9e-06
851	A0A6S6XK70	A0A6S6XK70_9FIRM	Homoserine dehydrogenase (EC 1.1.1.3)	CLOSBL6_1858	Ruminococcaceae bacterium BL-6	isoleucine biosynthetic process [GO:0009097]; methionine biosynthetic process [GO:0009086]; threonine biosynthetic process [GO:0009088]		homoserine dehydrogenase activity [GO:0004412]; NADP binding [GO:0050661]	RAREEIR	3.74328	0	0	0	0	0	0	0	0	0	0	0	0	0	0	0	0	0	0	0	0	0	0	0	0	3.50581	0	0	3.8351	3.72764	3.74182	3.64644	0	3.80986	3.7045	0.000104
852	A0A3C1EBT9	A0A3C1EBT9_9FIRM	Inorganic diphosphatase (EC 3.6.1.1) (Pyrophosphate phospho-hydrolase)	DCP49_05135	Erysipelotrichaceae bacterium		cytoplasm [GO:0005737]	inorganic diphosphate phosphatase activity [GO:0004427]; metal ion binding [GO:0046872]	DVRVKDVAATLDGNILVDCDTLHLNGK	3.7451	0	0	0	0	0	0	0	0	0	0	0	0	0	0	0	0	0	0	0	0	0	0	0	0	3.53142	0	3.73122	3.80069	3.6885	3.67836	3.80288	3.79061	0	3.69559	8e-06
853	A0A3D2MWM1	A0A3D2MWM1_9FIRM	Exonuclease domain-containing protein	DHV37_05405	Erysipelotrichaceae bacterium			exonuclease activity [GO:0004527]; nucleic acid binding [GO:0003676]	ITLSTAKR	3.7451	0	0	0	0	0	0	0	0	0	0	0	0	0	0	0	0	0	0	0	0	0	0	0	0	0	0	0	3.80651	3.93771	3.9091	3.86617	3.93956	3.86622	3.80952	8.6e-05
854	P26836	LYS_CLOPE	Probable autolytic lysozyme (EC 3.2.1.17) (1,4-beta-N-acetylmuramidase) (Autolysin)	lyc CPE0382	Clostridium perfringens (strain 13 / Type A)	cell wall macromolecule catabolic process [GO:0016998]; cytolysis [GO:0019835]; defense response to bacterium [GO:0042742]; peptidoglycan catabolic process [GO:0009253]		lysozyme activity [GO:0003796]	MEGRNSNNLK	0	0	0	0	0	0	0	0	0	0	0	0	0	0	0	0	0	0	0	3.74666	0	0	0	3.76895	3.84693	3.83917	3.88408	3.79563	0	0	0	0	0	0	0	0.004131
855	A0A3A6DYN0	A0A3A6DYN0_9FIRM	Uncharacterized protein	DWW36_01310	Erysipelotrichaceae bacterium AF15-26LB				LFFWQMFPRK	0	0	0	0	0	0	0	0	0	0	0	0	0	0	0	0	0	0	0	0	3.74871	0	0	0	0	0	0	0	3.9178	3.9405	3.9024	3.84149	3.80578	3.91312	3.90523	8.5e-05
856	A0A3C1E762	A0A3C1E762_9FIRM	Amino acid transporter	DCP49_00255	Erysipelotrichaceae bacterium		integral component of membrane [GO:0016021]		ISQLRPNKK	3.74875	0	0	0	0	0	0	0	0	0	0	0	0	0	0	0	0	0	0	0	0	0	0	0	0	0	0	3.71945	3.64945	3.79647	3.88452	3.91224	3.86402	3.77402	3.8351	8e-06
857	R5J0X4	R5J0X4_9FIRM	Rubrerythrin	BN738_00339	Peptostreptococcus anaerobius CAG:621			metal ion binding [GO:0046872]; oxidoreductase activity [GO:0016491]	LTRNNLKPK	3.74875	0	0	0	0	0	0	0	0	0	0	0	0	0	0	0	0	0	0	0	0	0	0	0	0	0	0	3.77965	3.8322	3.8577	3.88452	3.88509	0	0	3.87918	0.000707
858	C6JIG2	C6JIG2_FUSVA	Methylenetetrahydrofolate reductase (EC 1.5.1.20)	metF FVAG_02059	Fusobacterium varium ATCC 27725	methionine biosynthetic process [GO:0009086]; tetrahydrofolate interconversion [GO:0035999]	cytosol [GO:0005829]	methylenetetrahydrofolate reductase NADH activity [GO:0106312]; methylenetetrahydrofolate reductase NADPH activity [GO:0106313]	KIMANIAHIR	3.75146	0	0	0	0	0	0	0	0	0	0	0	0	0	0	0	0	0	0	0	0	0	0	0	0	3.60857	0	3.65906	3.71576	3.80585	3.60914	3.67566	0	3.96512	0	0.000104
859	A0A3D2SEG8	A0A3D2SEG8_9BACE	Methyltransferase (EC 2.1.1.-)	DHW31_02995	Bacteroides graminisolvens	DNA methylation [GO:0006306]		DNA binding [GO:0003677]; N-methyltransferase activity [GO:0008170]	FHFVKKK	3.75388	0	0	0	0	0	0	0	0	0	0	0	0	0	0	0	0	0	0	0	0	0	0	0	0	0	0	0	4.00509	3.91787	3.94715	4.08188	3.79771	3.83251	3.91973	8.3e-05
860	Q892Q8	HRCA_CLOTE	Heat-inducible transcription repressor HrcA	hrcA CTC_02033	Clostridium tetani (strain Massachusetts / E88)	negative regulation of DNA-templated transcription [GO:0045892]		DNA binding [GO:0003677]	LMNIQKLSSMEECAIK	0	0	0	0	0	0	0	0	0	0	0	0	0	0	0	3.75398	0	0	0	0	0	0	0	0	0	0	0	0	0	0	3.76098	3.70954	3.63031	3.71561	3.6842	0.004577
861	R7JDL1	R7JDL1_9FUSO	Putative hopanoid biosynthesis associated protein HpnK	BN657_00645	Fusobacterium sp. CAG:439	carbohydrate metabolic process [GO:0005975]		metal ion binding [GO:0046872]	APMLTNKR	3.7568	0	0	0	0	0	0	0	0	0	0	0	0	0	0	0	0	0	0	0	0	0	0	0	0	0	0	0	3.78421	3.65621	3.67524	3.70245	3.83962	3.76885	0	0.000792
862	A0A239RLZ1	A0A239RLZ1_9BACT	Integrase catalytic domain-containing protein	SAMN06298210_11276	Prevotellaceae bacterium KH2P17				PWGKGKR	0	0	0	3.75695	0	0	0	0	0	0	0	0	0	0	0	0	0	0	0	0	0	0	0	3.71388	0	0	3.78245	0	0	3.85574	3.91494	3.90678	0	3.94437	3.86884	9e-05
863	A0A017H7P2	A0A017H7P2_9FUSO	AAA family ATPase	C095_03135 FNF_01455	Fusobacterium necrophorum subsp. funduliforme B35				IIVITGAPGTGKTTTASAVAK	0	0	0	0	0	0	0	0	0	0	0	0	0	0	0	0	0	0	0	0	3.75823	0	0	3.56269	0	0	3.65887	3.78725	0	0	3.6794	3.782	3.70546	3.75164	3.64292	9e-06
864	Q8XKU7	SSRP_CLOPE	SsrA-binding protein (Small protein B)	smpB CPE1295	Clostridium perfringens (strain 13 / Type A)	trans-translation [GO:0070929]	cytoplasm [GO:0005737]	RNA binding [GO:0003723]	LIGIVQQQGVALIPLSLYLKNGR	3.75867	0	0	0	0	0	0	0	0	0	0	0	0	0	0	0	0	0	0	0	0	0	0	0	0	0	0	0	3.90646	3.85543	4.0085	4.03436	3.85457	3.89867	3.9264	8.3e-05
865	A0A654S0S7	A0A654S0S7_9FUSO	Uncharacterized protein	EGX98_04865	Fusobacterium necrophorum				HYAGMIRACKNACYYR	0	0	0	0	0	0	0	0	0	0	0	0	0	0	0	0	0	0	3.76089	0	0	0	0	0	0	0	0	0	3.8428	3.6774	3.75929	3.84869	3.57894	3.54498	3.7333	0.000106
866	A0A847QBG0	A0A847QBG0_9FIRM	Transcriptional regulator	GX368_06745	Erysipelotrichaceae bacterium				VSTSKNNK	0	0	0	0	0	0	0	0	0	0	0	0	0	0	0	0	0	0	0	0	3.76214	0	0	0	0	0	0	3.73077	3.85759	3.54067	3.83167	3.69478	3.75806	3.63686	0	0.000105
867	Q97KM3	AROB_CLOAB	3-dehydroquinate synthase (DHQS) (EC 4.2.3.4)	aroB CA_C0894	Clostridium acetobutylicum (strain ATCC 824 / DSM 792 / JCM 1419 / LMG 5710 / VKM B-1787)	aromatic amino acid family biosynthetic process [GO:0009073]; cellular amino acid biosynthetic process [GO:0008652]; chorismate biosynthetic process [GO:0009423]	cytoplasm [GO:0005737]	3-dehydroquinate synthase activity [GO:0003856]; metal ion binding [GO:0046872]; nucleotide binding [GO:0000166]	IVIKAGEKSK	0	0	0	0	0	0	0	0	0	0	0	0	0	0	0	0	0	0	0	0	0	0	3.76271	3.73948	3.65194	4.0444	3.82763	3.84036	0	0	0	0	0	0	0	0.004224
868	A0A1I3I777	A0A1I3I777_9FIRM	Cell shape-determining protein MreB	mreB SAMN02910435_00045	Ruminococcaceae bacterium D5	cell morphogenesis [GO:0000902]; regulation of cell shape [GO:0008360]	cytoplasm [GO:0005737]	ATP binding [GO:0005524]	DGVIADFDITANMMQR	0	0	0	0	0	0	0	3.76636	0	0	0	0	0	0	0	0	0	0	0	0	0	0	0	0	0	0	0	0	3.74342	3.69751	3.74607	3.77407	3.75124	4.1315	3.76352	9.7e-05
869	A0A1Q6GEE3	A0A1Q6GEE3_9BACE	TonB-dependent receptor	BHV75_11865	Bacteroides oleiciplenus		integral component of membrane [GO:0016021]		GVDKRNVR	3.76687	0	0	0	0	0	0	0	0	0	0	0	0	0	0	0	0	0	0	0	0	0	0	0	0	0	0	3.69416	3.78267	3.84237	3.79773	3.80325	3.85983	3.87364	3.8753	8e-06
870	A0A143X2I9	A0A143X2I9_9ACTN	Malate-2H(+)/Na(+)-lactate antiporter	mleN_1 BN3658_00873	Coriobacteriaceae bacterium CHKCI002		integral component of membrane [GO:0016021]; plasma membrane [GO:0005886]		GSEGAKTKTVR	3.76822	0	0	0	0	0	0	0	0	0	0	0	0	0	0	0	0	0	0	0	0	0	0	0	0	0	0	3.70355	0	3.77859	3.77172	3.68885	0	3.75714	3.71362	0.000801
871	A0A4S2F9D7	A0A4S2F9D7_9FIRM	Secreted protein	E5336_07175	Erysipelotrichaceae bacterium				HAHRAKSLR	3.76862	0	0	0	0	0	0	0	0	0	0	0	0	0	0	0	0	0	0	0	0	0	0	0	0	0	0	0	3.82735	3.88549	3.83693	3.81159	0	3.90846	3.80932	0.000724
872	A0A412GGA1	A0A412GGA1_BACT4	Glycosyltransferase	DWY18_12145	Bacteroides thetaiotaomicron			glycosyltransferase activity [GO:0016757]	YILHPIIWR	3.76918	0	0	0	0	0	0	0	0	0	0	0	0	0	0	0	0	0	0	0	0	0	0	0	0	0	0	3.61314	0	3.66067	3.63107	0	3.67692	3.95727	3.83126	0.000813
873	B2THF2	PSD_CLOBB	Phosphatidylserine decarboxylase proenzyme (EC 4.1.1.65) [Cleaved into: Phosphatidylserine decarboxylase alpha chain; Phosphatidylserine decarboxylase beta chain]	psd CLL_A0050	Clostridium botulinum (strain Eklund 17B / Type B)	phosphatidylethanolamine biosynthetic process [GO:0006646]	plasma membrane [GO:0005886]	phosphatidylserine decarboxylase activity [GO:0004609]	FHFVDSGIPCETHK	0	0	0	0	0	0	0	0	0	0	0	0	0	3.7725	0	0	0	0	0	0	0	0	0	0	0	0	0	0	3.85435	3.82232	3.76177	3.82977	3.7575	0	3.81982	0.000752
874	A0A1E9EPS5	A0A1E9EPS5_9FUSO	Sodium:proton antiporter	HMPREF2775_07330	Fusobacterium sp. HMSC064B12		integral component of membrane [GO:0016021]; plasma membrane [GO:0005886]		HNLIVLIK	3.77371	0	0	0	0	0	0	0	0	0	0	0	0	0	0	0	0	0	0	0	0	0	0	0	0	0	0	3.65428	3.77597	3.82267	3.73734	3.79203	3.85148	3.82162	3.88205	8e-06
875	A0A417HQC4	A0A417HQC4_9FIRM	DUF3991 domain-containing protein	DW741_01820	Ruminococcaceae bacterium AM28-23LB				GVARHAHKR	3.77564	0	0	0	0	0	0	0	0	0	0	0	0	0	0	0	0	0	0	0	0	0	0	0	0	0	0	0	3.85192	3.94438	3.79733	3.78315	0	3.90647	3.82147	0.000727
876	Q892U0	LDH_CLOTE	L-lactate dehydrogenase (L-LDH) (EC 1.1.1.27)	ldh CTC_01998	Clostridium tetani (strain Massachusetts / E88)	glycolytic process [GO:0006096]	cytoplasm [GO:0005737]	L-lactate dehydrogenase activity [GO:0004459]	DICKGCEGNFKNR	0	0	0	0	0	0	0	0	0	3.77608	0	0	0	0	0	0	0	0	0	0	0	0	0	3.73096	0	3.75297	3.67107	0	0	0	0	0	3.81289	3.52099	0	0.004679
877	F4X9K9	F4X9K9_9FIRM	50S ribosomal protein L7	HMPREF0866_01297	Ruminococcaceae bacterium D16				HRPGPGGR	0	3.7767	0	0	0	0	0	0	0	0	0	0	0	0	0	0	0	0	0	0	0	0	0	0	0	0	0	3.50412	3.80012	3.79974	3.75994	3.92827	3.78423	3.92064	3.67453	8e-06
878	A0A3D0LFA9	A0A3D0LFA9_9FIRM	ABC transporter ATP-binding protein	DEO87_06790	Lachnospiraceae bacterium			ATP binding [GO:0005524]	DGVVRKNR	3.77683	0	0	0	0	0	0	0	0	0	0	0	0	0	0	0	0	0	0	0	0	0	0	0	0	0	0	0	3.80681	3.84237	3.83793	3.83026	3.88499	3.87726	3.86847	9.2e-05
879	A0A6A4UWD1	A0A6A4UWD1_9FIRM	Pyrroline-5-carboxylate reductase (P5C reductase) (P5CR) (EC 1.5.1.2) (PCA reductase)	proC FD179_1084	Erysipelotrichaceae bacterium	proline biosynthetic process [GO:0006561]	cytoplasm [GO:0005737]	pyrroline-5-carboxylate reductase activity [GO:0004735]	AKALGKI	3.7783	0	0	0	0	0	0	0	0	0	0	0	0	0	0	0	0	0	0	0	0	0	0	0	0	3.77959	0	3.74659	0	3.69111	3.65968	3.73185	3.69312	3.72299	0	0.000106
880	R7JEE3	R7JEE3_9FUSO	Putative transcriptional regulator	BN657_00857	Fusobacterium sp. CAG:439			DNA-binding transcription factor activity [GO:0003700]	ILRTAKLVK	3.77849	0	0	0	0	0	0	0	0	0	0	0	0	0	0	0	0	0	0	0	0	0	0	0	0	0	0	3.63075	3.85696	3.87457	3.6486	3.91718	3.95977	0	3.95462	9.5e-05
881	A0A416GCX3	A0A416GCX3_9BACE	Metallophos domain-containing protein	DXA74_07070	Bacteroides sp. OF04-15BH			hydrolase activity [GO:0016787]	ALYGIVTLTDK	3.77884	0	0	0	0	0	0	0	0	0	0	0	0	0	0	0	0	0	0	0	0	0	0	0	3.48265	3.57855	0	3.5058	0	3.716	3.68874	0	0	3.5363	0	0.000941
882	F4XA84	F4XA84_9FIRM	3-hydroxybutyryl-CoA dehydrogenase	HMPREF0866_00202	Ruminococcaceae bacterium D16	fatty acid metabolic process [GO:0006631]		NAD+ binding [GO:0070403]; oxidoreductase activity, acting on the CH-OH group of donors, NAD or NADP as acceptor [GO:0016616]	KMVAAGYLGRK	3.77884	0	0	0	0	0	0	0	0	0	0	0	0	0	0	0	0	0	0	0	0	0	0	0	0	0	0	3.72787	3.78361	3.83136	3.91765	3.83878	3.76898	4.05213	3.76263	8e-06
883	A0A7C1HXR6	A0A7C1HXR6_9BACT	ZnF_CDGSH domain-containing protein	ENN61_02670	Bacteroidaceae bacterium		cytoplasm [GO:0005737]; intracellular membrane-bounded organelle [GO:0043231]	2 iron, 2 sulfur cluster binding [GO:0051537]; metal ion binding [GO:0046872]	SMHMTSFCRCGGSKSMPFCDGTHR	0	0	0	0	0	0	0	0	0	0	0	0	0	0	0	0	0	0	0	0	3.78109	0	0	0	0	0	0	0	4.02974	3.71553	3.82664	3.86966	3.82456	3.74986	3.91494	9.3e-05
884	J6H004	J6H004_9FUSO	Glutaconate CoA-transferase subunit A (EC 2.8.3.12)	gctA HMPREF1127_1648	Fusobacterium necrophorum subsp. funduliforme Fnf 1007			glutaconate CoA-transferase activity [GO:0018730]	VVAVPVPR	3.78198	0	0	0	0	0	0	0	0	0	0	0	0	0	0	0	0	0	0	0	0	0	0	0	0	0	0	3.73244	3.69291	3.79398	3.67154	3.70908	3.7368	3.76749	0	0.000105
885	A0A1H3DRT1	A0A1H3DRT1_9FIRM	Aspartate aminotransferase	SAMN02910264_00449	Ruminococcaceae bacterium YAD3003	biosynthetic process [GO:0009058]		pyridoxal phosphate binding [GO:0030170]; transaminase activity [GO:0008483]	HNLLLVK	3.78198	0	0	0	0	0	0	0	0	0	0	0	0	0	0	0	0	0	0	0	0	0	0	0	0	0	0	3.73244	3.87593	3.73881	3.84889	3.84029	0	3.85962	3.92218	9.4e-05
886	R9R963	R9R963_FUSNU	Prepilin-type N-terminal cleavage/methylation domain-containing protein	HMPREF0409_01914	Fusobacterium nucleatum subsp. animalis 4_8		integral component of membrane [GO:0016021]		DLVTSYIKWNESAEIR	3.7848	0	0	0	0	0	0	0	0	0	0	0	0	0	0	0	0	0	0	0	0	0	0	0	0	0	0	0	4.22739	3.60915	3.74457	3.63788	4.02278	3.89577	0	0.000747
887	F2N6Y4	F2N6Y4_CORGP	Transcriptional regulator, MarR family	Corgl_0054	Coriobacterium glomerans (strain ATCC 49209 / DSM 20642 / JCM 10262 / PW2)			DNA-binding transcription factor activity [GO:0003700]	EDYLEDL	3.78505	0	0	0	0	0	0	0	0	0	0	0	0	0	0	0	0	0	0	0	0	0	0	0	0	0	0	0	3.99847	3.98355	3.99791	4.01113	4.04905	3.9754	3.85715	8.1e-05
888	A0A1G4SL82	A0A1G4SL82_9FIRM	Phage head-tail adapter protein	SAMN02910456_02664	Ruminococcaceae bacterium YRB3002				RMQQLIK	3.78817	0	0	0	0	0	0	0	0	0	0	0	0	0	0	0	0	0	0	0	0	0	0	0	0	0	0	0	3.82247	3.87891	3.78666	3.8297	3.89336	3.7599	3.87783	9.4e-05
889	A0A1K1M6Q1	A0A1K1M6Q1_9BACT	Tetratricopeptide repeat-containing protein	SAMN02910409_0779	Prevotellaceae bacterium HUN156				NKAQIVR	0	0	0	0	0	3.7893	0	0	0	0	0	0	0	0	0	0	0	0	0	0	0	0	0	3.98865	3.9209	3.89807	3.9688	3.97114	0	3.96177	0	3.89569	0	0	0	8.4e-05
890	A0A417CJR3	A0A417CJR3_9FIRM	UvrABC system protein C (Protein UvrC) (Excinuclease ABC subunit C)	uvrC DW911_01235	Erysipelatoclostridium sp. AM42-17	nucleotide-excision repair [GO:0006289]; SOS response [GO:0009432]	cytoplasm [GO:0005737]; excinuclease repair complex [GO:0009380]	DNA binding [GO:0003677]; excinuclease ABC activity [GO:0009381]	LNMPLPR	0	0	0	0	0	0	0	0	3.78941	0	0	0	0	0	0	0	0	0	0	0	0	0	0	0	0	0	0	3.58458	3.74165	3.59036	3.65093	3.63236	3.67368	0	0	0.000891
891	A0A425VUI0	A0A425VUI0_9ACTN	Pyridoxamine 5'-phosphate oxidase family protein	DUD33_08060	Coriobacteriaceae bacterium				LHLIKVAPSR	0	0	0	0	0	0	0	0	0	0	0	0	0	0	0	0	0	0	0	0	0	3.79146	0	3.80874	0	0	0	0	0	3.82017	3.91481	3.77605	3.73742	3.83443	0	0.000761
892	A0A7C1E7Q3	A0A7C1E7Q3_9BACE	Replication-associated recombination protein A	ENO05_10400	Bacteroides sp	DNA replication [GO:0006260]		ATP binding [GO:0005524]; ATP hydrolysis activity [GO:0016887]; DNA binding [GO:0003677]	NAPTRLMK	3.79684	0	0	0	0	0	0	0	0	0	0	0	0	0	0	0	0	0	0	0	0	0	0	0	0	0	0	0	3.78421	3.84237	3.8288	3.76284	3.73237	3.66071	3.78943	0.000102
893	A0A3D4X8G5	A0A3D4X8G5_9FIRM	V-type ATP synthase subunit A	DF613_08475	Lachnospiraceae bacterium	ATP metabolic process [GO:0046034]	proton-transporting ATP synthase complex [GO:0045259]	ATP binding [GO:0005524]; proton-transporting ATPase activity, rotational mechanism [GO:0046961]	TGQPLMKR	3.79684	0	0	0	0	0	0	0	0	0	0	0	0	0	0	0	0	0	0	0	0	0	0	0	0	0	0	0	3.88167	3.8116	3.8288	3.81712	0	3.96892	3.89323	0.00073
894	A0A1G6A4R0	A0A1G6A4R0_9FIRM	Carboxynorspermidine/carboxyspermidine decarboxylase (EC 4.1.1.96)	SAMN02910317_00058	Ruminococcaceae bacterium FB2012	nor-spermidine biosynthetic process [GO:0045312]	cytoplasm [GO:0005737]	carboxy-lyase activity [GO:0016831]	FGKYLFR	3.79684	0	0	0	0	0	0	0	0	0	0	0	0	0	0	0	0	0	0	0	0	0	0	0	0	0	0	0	3.897	3.92606	3.86	3.93725	3.73237	3.96892	3.83191	9.1e-05
895	R5C3K1	R5C3K1_9BACE	DEAD/DEAH box helicase domain-containing protein	BN727_00542	Bacteroides sp. CAG:598			ATP binding [GO:0005524]; hydrolase activity [GO:0016787]; nucleic acid binding [GO:0003676]; RNA helicase activity [GO:0003724]	KTEKPER	0	3.79826	0	0	0	0	0	0	0	0	0	0	0	0	0	0	0	0	0	0	0	0	0	0	0	0	0	0	3.73908	3.76344	3.75786	3.79339	0	3.76081	3.8581	0.000791
896	A0A1H8B7F7	A0A1H8B7F7_9BACT	PMT_2 domain-containing protein	SAMN04487902_103256	Prevotella sp. ne3005		integral component of membrane [GO:0016021]		AEKQRQEEMR	0	0	0	0	0	0	0	0	0	0	0	0	0	0	0	0	3.80308	0	0	0	0	0	0	3.61331	3.93736	3.88489	3.9016	3.9108	3.9518	3.92534	3.91751	3.95384	0	0	0	<0.000001
897	A0A7G9GXC6	A0A7G9GXC6_9FUSO	Acetyl-CoA C-acetyltransferase	H9Q81_01060	Fusobacterium sp. NSJ-57			acyltransferase activity, transferring groups other than amino-acyl groups [GO:0016747]	RAGIPAEK	3.80915	0	0	0	0	0	0	0	0	0	0	0	0	0	0	0	0	0	0	0	0	0	0	0	0	0	0	0	3.81447	3.48227	3.82068	3.68953	3.87326	0	3.66507	0.000848
898	A0A6S6XK15	A0A6S6XK15_9FIRM	High affinity arginine ABC transporter (ATP-binding protein)	artR CLOSBL4_0186	Ruminococcaceae bacterium BL-4			ABC-type amino acid transporter activity [GO:0015424]; ATP binding [GO:0005524]	DISFEVEK	0	0	0	0	0	0	0	0	0	0	0	0	0	0	0	0	0	0	0	0	3.813	0	0	0	0	0	0	3.77868	3.8737	3.79911	3.89291	0	3.63916	0	3.71365	0.000801
899	A0A3A6HY88	A0A3A6HY88_9FIRM	Alpha-mannosidase	DXC97_06190	Lachnospiraceae bacterium TF09-5	mannose metabolic process [GO:0006013]		alpha-mannosidase activity [GO:0004559]; carbohydrate binding [GO:0030246]; metal ion binding [GO:0046872]	IFYGCYSSDR	0	0	0	0	0	0	0	0	0	0	0	0	0	0	0	0	0	0	0	0	3.8173	0	0	0	0	0	0	0	3.86118	3.82948	3.87841	3.91803	0	3.76749	3.87756	0.000751
900	R5YDD7	R5YDD7_9BACE	FHA domain-containing protein	BN496_00680	Bacteroides sp. CAG:144				RHCIIHVRR	0	0	0	0	0	0	0	0	0	0	0	0	0	0	3.81798	0	0	0	0	0	0	0	0	0	0	3.4662	0	3.42936	0	3.57074	3.52227	3.5359	3.56635	3.52194	0	0.000143
901	A0A3D0JA52	A0A3D0JA52_9FIRM	Indole-3-glycerol phosphate synthase (IGPS) (EC 4.1.1.48)	trpC DEO81_01970	Erysipelotrichaceae bacterium	tryptophan biosynthetic process [GO:0000162]		indole-3-glycerol-phosphate synthase activity [GO:0004425]	STEKRIQR	3.81896	0	0	0	0	0	0	0	0	0	0	0	0	0	0	0	0	0	0	0	0	0	0	0	0	0	0	0	3.74885	3.81207	0	3.74818	3.59083	3.96126	3.75956	0.000817
902	A0A2D3Q031	A0A2D3Q031_9FUSO	Acyltransferase	CTN00_10240	Fusobacterium pseudoperiodonticum			acyltransferase activity [GO:0016746]	GFNFIKTR	0	0	0	0	0	0	0	0	0	0	0	3.82052	0	0	0	0	0	0	0	0	0	0	0	0	0	0	0	0	0	3.75094	3.64079	3.76235	3.69617	3.63601	3.66023	0.000878
903	A0A1H9FLI2	A0A1H9FLI2_9FIRM	Polar amino acid transport system ATP-binding protein	SAMN02910369_01670	Lachnospiraceae bacterium NE2001			ATP binding [GO:0005524]	TKNFIYRIR	3.8207	0	0	0	0	0	0	0	0	0	0	0	0	0	0	0	0	0	0	0	0	0	0	0	0	0	0	0	3.74252	3.7003	3.83768	0	3.51071	3.93471	3.75432	0.000839
904	U2JVZ4	U2JVZ4_9FIRM	Regulatory protein RecX	recX HMPREF1987_00668	Peptostreptococcaceae bacterium oral taxon 113 str. W5053	regulation of DNA repair [GO:0006282]	cytoplasm [GO:0005737]		DKLKLNHYGPIR	3.8207	0	0	0	0	0	0	0	0	0	0	0	0	0	0	0	0	0	0	0	0	0	0	0	0	3.55212	0	0	3.65453	3.75265	3.68365	3.6056	3.6583	3.70962	3.72617	1e-05
905	W4UY84	W4UY84_9BACE	Glycosyltransferase	JCM10512_3992	Bacteroides reticulotermitis JCM 10512			transferase activity [GO:0016740]	RNLRGTR	3.82162	0	0	0	0	0	0	0	0	0	0	0	0	0	0	0	0	0	0	0	0	0	0	0	0	0	0	0	3.82006	3.98797	3.84319	3.87272	3.86271	0	3.82803	0.000745
906	A0A6N7VN98	A0A6N7VN98_9FUSO	Uncharacterized protein	FYJ54_04910	Fusobacterium sp. FSA-380-WT-2B				KFFIFSTK	3.82174	0	0	0	0	0	0	0	0	0	0	0	0	0	0	0	0	0	0	0	0	0	0	0	0	0	0	0	3.74885	3.87431	3.84918	3.74818	3.67053	0	3.75306	0.000813
907	R6KQ03	R6KQ03_9BACE	RagB/SusD family nutrient uptake outer membrane protein	BN506_00634	Bacteroides cellulosilyticus CAG:158		cell outer membrane [GO:0009279]		AFDPNDDFKLPR	0	0	0	0	0	0	0	0	0	0	0	0	0	0	0	0	0	0	0	0	0	3.82584	0	3.94715	0	3.6319	0	3.71453	3.7815	3.65663	0	0	3.82856	0	3.8317	0.000106
908	D3IK51	D3IK51_9BACT	LlaJI restriction endonuclease	HMPREF0670_01870	Prevotella sp. oral taxon 317 str. F0108			endonuclease activity [GO:0004519]	ILIIHNK	0	0	0	0	0	0	0	0	0	0	0	0	0	0	0	0	0	0	0	0	3.83132	0	0	3.90685	3.87371	3.81091	0	3.39902	3.85702	0	3.68375	3.7238	0	0	0	0.000111
909	H1CAM8	H1CAM8_9FIRM	DUF4781 domain-containing protein	HMPREF0995_01506	Lachnospiraceae bacterium 7_1_58FAA				EAFWRAVR	0	0	0	0	0	0	0	0	0	0	0	0	0	3.83353	0	0	0	0	0	0	0	0	0	3.53686	0	3.48517	3.51257	3.61611	3.71221	0	0	0	3.61482	3.47652	3.65229	1.2e-05
910	F7JXZ9	F7JXZ9_9FIRM	PfkB domain-containing protein	HMPREF0991_01914	Lachnospiraceae bacterium 2_1_58FAA				IARGGDR	3.8357	0	0	0	0	0	0	0	0	0	0	0	0	0	0	0	0	0	0	0	0	0	0	0	0	0	0	0	3.71996	3.87027	3.91151	3.8065	0	3.93651	3.93745	0.00076
911	A0A401LXC0	A0A401LXC0_9BACE	Serine protease	KGMB02408_31160	Bacteroides faecalis	proteolysis [GO:0006508]		aminopeptidase activity [GO:0004177]; serine-type endopeptidase activity [GO:0004252]	VSVKLIR	3.8375	0	0	0	0	0	0	0	0	0	0	0	0	0	0	0	0	0	0	0	0	0	0	3.52795	0	0	0	0	0	3.62456	3.54714	3.55056	3.75527	0	3.67985	0.000965
912	A0A7X7V390	A0A7X7V390_9FIRM	NAD(P)/FAD-dependent oxidoreductase	GX478_04550	Erysipelotrichaceae bacterium			oxidoreductase activity [GO:0016491]	VLGVAELMPYSNGLPRNMK	0	0	0	0	0	0	0	0	0	0	0	0	0	0	0	0	0	0	0	0	3.84244	0	0	3.5342	3.68121	0	3.64026	3.72695	3.62402	0	3.60484	0	0	0	0	0.000948
913	A0A1I0PC26	A0A1I0PC26_9FIRM	Aminoacetone oxidase family FAD-binding enzyme	SAMN05216413_1301	Ruminococcaceae bacterium KH2T8				IDISGSLDMDRAQVTIGGIK	0	0	0	0	0	0	0	0	0	0	0	0	0	0	0	0	0	0	0	0	3.84244	0	0	3.5342	3.68121	0	3.64026	3.72695	3.62402	0	3.60484	0	0	3.62654	0	0.000127
914	A0A417NIV3	A0A417NIV3_9FIRM	TSPc domain-containing protein	DXC62_00200	Ruminococcaceae bacterium TF06-43	proteolysis [GO:0006508]		serine-type peptidase activity [GO:0008236]	RAIPLLCK	3.84336	0	0	0	0	0	0	0	0	0	0	0	0	0	0	0	0	0	0	0	0	0	0	0	0	0	0	3.76004	4.03289	3.96399	3.88222	0	0	3.82411	4.01517	0.000734
915	A0A1I3T548	A0A1I3T548_9FIRM	Uncharacterized phage protein gp47/JayE	SAMN02910435_02555	Ruminococcaceae bacterium D5				QNITVTLK	3.8435	0	0	0	0	0	0	0	0	0	0	0	0	0	0	0	0	0	0	0	0	0	0	0	0	0	0	0	4.00548	4.03207	4.04244	4.07577	4.01884	3.97115	4.01992	8.2e-05
916	U2JRG3	U2JRG3_9FIRM	ABC transporter, permease protein	HMPREF1987_01403	Peptostreptococcaceae bacterium oral taxon 113 str. W5053	transmembrane transport [GO:0055085]	integral component of membrane [GO:0016021]; plasma membrane [GO:0005886]		RILCNHILK	3.84895	0	0	0	0	0	0	0	0	0	0	0	0	0	0	0	0	0	0	0	0	0	0	0	0	0	0	3.58278	3.68363	3.80307	3.91754	3.65291	0	3.95695	3.66791	0.000112
917	B9DYW1	FTHS_CLOK1	Formate--tetrahydrofolate ligase (EC 6.3.4.3) (Formyltetrahydrofolate synthetase) (FHS) (FTHFS)	fhs CKR_0385	Clostridium kluyveri (strain NBRC 12016)	tetrahydrofolate interconversion [GO:0035999]		ATP binding [GO:0005524]; formate-tetrahydrofolate ligase activity [GO:0004329]	CVDMNDRQLR	3.85096	0	0	0	0	0	0	0	0	0	0	0	0	0	0	0	0	0	0	0	0	0	0	0	0	0	0	3.58999	0	3.63069	3.89913	3.74602	3.75864	3.82443	3.49413	0.000119
918	A0A6G7XXU1	A0A6G7XXU1_9FIRM	Histidine kinase (EC 2.7.13.3)	G7062_02245	Erysipelothrix sp. HDW6C		integral component of membrane [GO:0016021]	phosphorelay sensor kinase activity [GO:0000155]	ITIVVPK	3.85258	0	0	0	0	0	0	0	0	0	0	0	0	0	0	0	0	0	0	0	0	0	0	0	0	0	0	0	3.85295	3.8648	3.94304	0	3.82881	3.90535	3.92411	0.000754
919	Q89ZI4	Q89ZI4_BACTN	Uncharacterized protein	BT_4393	Bacteroides thetaiotaomicron (strain ATCC 29148 / DSM 2079 / JCM 5827 / CCUG 10774 / NCTC 10582 / VPI-5482 / E50)				ELWQTYHEISK	3.8529	0	0	0	0	0	0	0	0	0	0	0	0	0	0	0	0	0	0	0	0	0	0	0	0	0	0	0	3.75111	3.87288	3.89841	3.94572	3.82127	3.67117	3.64307	0.000106
920	A0A2G9EK33	A0A2G9EK33_9FUSO	Peptidylprolyl isomerase	CTM71_09955	Fusobacterium pseudoperiodonticum			peptidyl-prolyl cis-trans isomerase activity [GO:0003755]	DVILSNLVPVQEGFHIVYLK	3.85342	0	0	0	0	0	0	0	0	0	0	0	0	0	0	0	0	0	0	0	0	0	0	0	0	3.34227	0	3.75654	0	0	0	3.48509	3.82557	3.89156	3.63042	0.000956
921	A0A417NJ72	A0A417NJ72_9FIRM	KH domain-containing protein	DXC62_00865	Ruminococcaceae bacterium TF06-43	cell wall organization [GO:0071555]; regulation of cell shape [GO:0008360]	cytoplasm [GO:0005737]	RNA binding [GO:0003723]	TERGDRPAR	0	0	0	0	3.85501	0	0	0	0	0	0	0	0	0	0	0	0	0	0	0	0	0	0	0	0	0	0	0	3.87076	3.92608	3.89652	3.87055	0	3.88608	3.73276	0.000772
922	A0A6G7WWH6	A0A6G7WWH6_9FIRM	CBS domain-containing protein	G7059_00795	Erysipelothrix sp. HDW6A				ITGIITPWDILGSSSL	3.85551	0	0	0	0	0	0	0	0	0	0	0	0	0	0	0	0	0	0	0	0	0	0	0	0	3.6319	3.7474	3.86939	3.77782	0	3.66432	0	0	3.84833	0	0.000854
923	A0A6F9ZFA2	A0A6F9ZFA2_9BACT	Prolyl tripeptidyl peptidase (EC 3.4.14.12)	ptpA_4 IMSAGC004_03293	Bacteroidaceae bacterium	proteolysis [GO:0006508]		serine-type peptidase activity [GO:0008236]	STKDAKPK	3.8575	0	0	0	0	0	0	0	0	0	0	0	0	0	0	0	0	0	0	0	0	0	0	0	0	0	0	0	3.86932	3.90877	3.75675	3.92458	0	3.88213	4.03213	0.000753
924	A0A6S6XM53	A0A6S6XM53_9FIRM	ABC transporter permease	CLOSBL4_1220	Ruminococcaceae bacterium BL-4		integral component of membrane [GO:0016021]		VGDSITLQK	0	0	0	0	0	0	0	0	0	3.85818	0	0	0	0	0	0	0	0	0	0	0	0	0	0	0	0	0	3.61543	3.85743	3.78366	3.75445	3.74696	3.7583	0	0	0.000858
925	A0A416GJ29	A0A416GJ29_9BACE	AsmA family protein	DXA74_00390	Bacteroides sp. OF04-15BH	protein secretion [GO:0009306]	integral component of plasma membrane [GO:0005887]		TLLPMLKLK	3.8587	0	0	0	0	0	0	0	0	0	0	0	0	0	0	0	0	0	0	0	0	0	0	0	0	0	0	0	3.73078	3.82079	3.74336	3.96824	3.96756	0	3.93026	0.000779
926	A0A4S2F2J5	A0A4S2F2J5_9ACTN	Oleate hydratase (EC 4.2.1.53)	E5334_03960	Coriobacteriaceae bacterium	fatty acid metabolic process [GO:0006631]		FAD binding [GO:0071949]; oleate hydratase activity [GO:0050151]	KVATQIKLR	3.8587	0	0	0	0	0	0	0	0	0	0	0	0	0	0	0	0	0	0	0	0	0	0	0	0	0	0	0	3.72659	3.75948	3.68577	3.81033	3.97424	3.57483	3.84214	0.000111
927	A6LTM6	RUVA_CLOB8	Holliday junction ATP-dependent DNA helicase RuvA (EC 3.6.4.12)	ruvA Cbei_1530	Clostridium beijerinckii (strain ATCC 51743 / NCIMB 8052) (Clostridium acetobutylicum)	DNA recombination [GO:0006310]; DNA repair [GO:0006281]; SOS response [GO:0009432]	Holliday junction helicase complex [GO:0009379]	ATP binding [GO:0005524]; ATP hydrolysis activity [GO:0016887]; DNA binding [GO:0003677]; four-way junction helicase activity [GO:0009378]	GKYIGINKDYVIVENSGIGYK	0	0	0	0	0	0	0	3.86098	0	0	0	0	0	0	0	0	0	0	0	0	0	0	0	3.88001	3.8815	3.86652	3.8538	3.96946	0	0	0	0	0	0	0	0.004295
928	A0A6S6XHI6	A0A6S6XHI6_9FIRM	Asparagine synthetase [glutamine-hydrolyzing] 1 (EC 6.3.5.4)	asnB CLOSBL6_0435	Ruminococcaceae bacterium BL-6	asparagine biosynthetic process [GO:0006529]; glutamine metabolic process [GO:0006541]		asparagine synthase (glutamine-hydrolyzing) activity [GO:0004066]; ATP binding [GO:0005524]	LYHKLPQGLR	3.8623	0	0	0	0	0	0	0	0	0	0	0	0	0	0	0	0	0	0	0	0	0	0	0	0	3.58573	0	0	0	3.72182	3.78613	3.69226	0	3.89606	3.68715	0.000884
929	F7LZ14	F7LZ14_9BACE	Phosphotransferase	HMPREF0127_00447	Bacteroides sp. 1_1_30				QENSAEDYLR	0	0	0	0	0	3.86627	0	0	0	0	0	0	0	0	0	0	0	0	0	0	0	0	0	0	0	0	0	0	0	3.80809	3.7928	3.81182	3.75813	3.76424	3.7663	0.000838
930	A0A125MGE7	A0A125MGE7_BACSE	GDP-mannose-dependent alpha-mannosyltransferase (EC 2.4.1.-) (Glycosyltransferase)	mgtA AA415_00419 DWY58_04630 DXC34_03785	Bacteroides stercoris			glycosyltransferase activity [GO:0016757]	TFTTLLATEIK	3.86637	0	0	0	0	0	0	0	0	0	0	0	0	0	0	0	0	0	0	0	0	0	0	0	0	0	0	0	3.567	3.8675	3.87564	3.72454	3.59167	0	3.77607	0.000885
931	A0A1I3MYZ0	A0A1I3MYZ0_9FIRM	Threonylcarbamoyladenosine tRNA methylthiotransferase MtaB	SAMN02910435_01215	Ruminococcaceae bacterium D5	tRNA modification [GO:0006400]	cytoplasm [GO:0005737]	4 iron, 4 sulfur cluster binding [GO:0051539]; metal ion binding [GO:0046872]; methylthiotransferase activity [GO:0035596]	SRPPGEITAEVRR	0	3.86714	0	0	0	0	0	0	0	0	0	0	0	0	0	0	0	0	0	0	0	0	0	0	0	0	0	0	0	3.80407	3.73568	3.78556	3.77139	3.76009	3.79279	0.000845
932	A0A847CJV4	A0A847CJV4_9FIRM	DNA-binding protein	GX675_04650	Erysipelotrichaceae bacterium				LEIEYDD	3.86848	0	0	0	0	0	0	0	0	0	0	0	0	0	0	0	0	0	0	0	0	0	0	0	0	0	0	0	0	3.85436	3.99791	4.0294	3.48396	3.9754	3.65422	0.000819
933	B0N1T7	B0N1T7_9FIRM	Uncharacterized protein	CLORAM_00589	Erysipelatoclostridium ramosum DSM 1402				LMAIIKIK	3.87004	0	0	0	0	0	0	0	0	0	0	0	0	0	0	0	0	0	0	0	0	0	0	0	0	0	0	0	3.93423	3.77289	3.82983	3.81134	4.00875	4.01019	3.7668	9.9e-05
934	A0A1E9IM75	A0A1E9IM75_9FUSO	Glycos_transf_1 domain-containing protein	HMPREF2747_15305	Fusobacterium sp. HMSC073F01			glycosyltransferase activity [GO:0016757]	IIEKPIRLLFLRNVK	3.87004	0	0	0	0	0	0	0	0	0	0	0	0	0	0	0	0	0	0	0	0	0	0	0	0	0	0	0	3.56896	3.7202	3.56789	3.54195	3.73442	3.73774	3.74713	0.000127
935	H1D8S3	H1D8S3_9FUSO	Polyribonucleotide nucleotidyltransferase (EC 2.7.7.8)	HMPREF9466_01856	Fusobacterium necrophorum subsp. funduliforme 1_1_36S	mRNA catabolic process [GO:0006402]; RNA processing [GO:0006396]	cytoplasm [GO:0005737]	polyribonucleotide nucleotidyltransferase activity [GO:0004654]; RNA binding [GO:0003723]	IQQIMIPK	3.87095	0	0	0	0	0	0	0	0	0	0	0	0	0	0	0	0	0	0	0	0	0	0	0	0	0	0	3.76004	4.04899	3.98033	4.00366	4.02202	0	3.94767	0	0.000721
936	A0A1G4R9B9	A0A1G4R9B9_9FIRM	Acetyl-CoA carboxylase, carboxyltransferase component	SAMN02910456_01706	Ruminococcaceae bacterium YRB3002	fatty acid biosynthetic process [GO:0006633]	acetyl-CoA carboxylase complex [GO:0009317]	acetyl-CoA carboxylase activity [GO:0003989]; transferase activity [GO:0016740]	NLKHVRPIR	0	0	0	0	0	0	0	0	0	3.87192	0	0	0	0	0	0	0	0	0	0	0	0	0	3.51211	3.59155	3.69853	3.7153	3.61611	0	0	0	0	3.61482	0	0	0.000985
937	A0A1G6BNY3	A0A1G6BNY3_9FIRM	Phosphoglycerate kinase (EC 2.7.2.3)	pgk SAMN02910317_01128	Ruminococcaceae bacterium FB2012	glycolytic process [GO:0006096]	cytoplasm [GO:0005737]	ATP binding [GO:0005524]; phosphoglycerate kinase activity [GO:0004618]	VLPGIDVIADK	3.87517	0	0	0	0	0	0	0	0	0	0	0	0	0	0	0	0	0	0	0	0	0	0	0	0	0	0	0	3.71392	3.76664	3.8376	3.72454	3.59167	3.97853	3.77607	0.000113
938	C3WGB0	C3WGB0_FUSMR	Initiator RepB protein	FMAG_02478	Fusobacterium mortiferum ATCC 9817	DNA replication initiation [GO:0006270]		DNA-directed DNA polymerase activity [GO:0003887]	LILKPAFK	3.87519	0	0	0	0	0	0	0	0	0	0	0	0	0	0	0	0	0	0	0	0	0	0	0	0	0	0	0	3.90365	3.97802	3.77675	3.85553	0	4.21502	4.01142	0.00073
939	A0A264Y7H5	A0A264Y7H5_9BACT	Por_Secre_tail domain-containing protein	CHL74_09920	Prevotella sp. 885				APVRYIK	0	0	0	0	0	0	0	0	0	0	0	0	0	0	3.88017	0	0	0	0	0	0	0	0	3.71576	0	3.91549	3.90498	3.79065	3.78306	3.63325	0	3.7725	0	3.40494	0	1e-05
940	H1C6K7	H1C6K7_9FIRM	SDR family NAD(P)-dependent oxidoreductase	HMPREF0995_00085	Lachnospiraceae bacterium 7_1_58FAA	steroid metabolic process [GO:0008202]		oxidoreductase activity [GO:0016491]	RALRNSR	3.8845	0	0	0	0	0	0	0	0	0	0	0	0	0	0	0	0	0	0	0	0	0	0	0	0	0	0	0	4.06061	4.12595	4.11382	4.12932	0	4.09981	4.06754	0.000647
941	A0A7C6CVT2	A0A7C6CVT2_9FIRM	DNA topoisomerase 1 (EC 5.6.2.1) (DNA topoisomerase I)	topA GX010_04970	Erysipelotrichaceae bacterium	DNA topological change [GO:0006265]	chromosome [GO:0005694]	DNA binding [GO:0003677]; DNA topoisomerase type I (single strand cut, ATP-independent) activity [GO:0003917]; metal ion binding [GO:0046872]	IRARSGGR	3.8845	0	0	0	0	0	0	0	0	0	0	0	0	0	0	0	0	0	0	0	0	0	0	0	0	0	0	0	4.06061	4.06608	4.07891	4.1331	0	4.05678	4.06754	0.000659
942	A0A1G6AGP5	A0A1G6AGP5_9FIRM	Lipoprotein	SAMN02910317_00347	Ruminococcaceae bacterium FB2012				IDITKAYELK	3.8875	0	0	0	0	0	0	0	0	0	0	0	0	0	0	0	0	0	0	0	0	0	0	0	0	0	0	3.58608	0	3.74856	3.68874	3.62987	3.69287	3.5363	3.55303	0.000134
943	R9R934	R9R934_FUSNU	Helix-turn-helix domain-containing protein	HMPREF0409_01085	Fusobacterium nucleatum subsp. animalis 4_8				GVIIIDDI	3.90481	0	0	0	0	0	0	0	0	0	0	0	0	0	0	0	0	0	0	0	0	0	0	0	0	0	0	0	4.05017	3.73788	3.77557	3.86462	4.01241	3.78861	3.82356	0.000105
944	H1PQY2	H1PQY2_9FUSO	4-alpha-glucanotransferase (EC 2.4.1.25) (Amylomaltase) (Disproportionating enzyme)	HMPREF0402_00825	Fusobacterium ulcerans 12-1B	carbohydrate metabolic process [GO:0005975]		4-alpha-glucanotransferase activity [GO:0004134]; beta-maltose 4-alpha-glucanotransferase activity [GO:0102500]	GHWEKGPGMDFFR	0	0	0	0	0	0	3.91496	0	0	0	0	0	0	0	0	0	0	0	0	0	0	0	0	3.57299	0	0	0	0	0	0	3.84023	3.99657	4.00309	3.49784	3.93267	0.000875
945	F3AY19	F3AY19_9FIRM	N6_N4_Mtase domain-containing protein	HMPREF1025_02623	Lachnospiraceae bacterium 3_1_46FAA	DNA methylation [GO:0006306]; DNA restriction-modification system [GO:0009307]		DNA binding [GO:0003677]; N-methyltransferase activity [GO:0008170]	SDMDFHK	3.91912	0	0	0	0	0	0	0	0	0	0	0	0	0	0	0	0	0	0	0	0	0	0	0	0	0	0	0	3.9133	3.90948	3.93146	3.9396	3.97429	3.82621	3.90013	0.0001
946	A0A1G6B463	A0A1G6B463_9FIRM	Geranylgeranyl diphosphate synthase, type II	SAMN02910317_00768	Ruminococcaceae bacterium FB2012	isoprenoid biosynthetic process [GO:0008299]		transferase activity [GO:0016740]	TAVMLTSVLSK	3.91967	0	0	0	0	0	0	0	0	0	0	0	0	0	0	0	0	0	0	0	0	0	0	0	0	0	0	0	3.73128	3.92923	3.95005	3.84043	0	4.05807	3.89851	0.000793
947	A0A3E5I8M1	A0A3E5I8M1_BACOV	Epimerase	DW206_08600	Bacteroides ovatus				VKVKMMPK	3.92505	0	0	0	0	0	0	0	0	0	0	0	0	0	0	0	0	0	0	0	0	0	0	0	0	0	0	0	3.90965	3.89256	3.88223	0	3.95444	3.84916	3.91833	0.000794
948	A0A425WNJ1	A0A425WNJ1_9ACTN	Adenine glycosylase	DUD39_04840	Coriobacteriaceae bacterium	base-excision repair [GO:0006284]		hydrolase activity, acting on glycosyl bonds [GO:0016798]	KLYRDLPWR	0	0	0	0	0	0	0	0	0	3.9265	0	0	0	0	0	0	0	0	0	0	0	0	0	0	0	3.4662	0	3.42936	0	3.57074	3.52227	3.5359	3.56635	3.52194	0	0.000162
949	A0A0S8JJJ1	A0A0S8JJJ1_9BACE	Acetyltransf_11 domain-containing protein	AMS26_22210	Bacteroides sp. SM23_62	lipid A biosynthetic process [GO:0009245]		acyl-[acyl-carrier-protein]-UDP-N-acetylglucosamine O-acyltransferase activity [GO:0008780]	ARGKTIIGK	3.92691	0	0	0	0	0	0	0	0	0	0	0	0	0	0	0	0	0	0	0	0	0	0	0	0	0	0	3.84434	3.92438	3.96574	3.9817	3.9844	4.07542	4.0692	4.03942	7e-06
950	A0A2P7PZ26	A0A2P7PZ26_9FIRM	Glucose-6-phosphate isomerase (GPI) (EC 5.3.1.9) (Phosphoglucose isomerase) (PGI) (Phosphohexose isomerase) (PHI)	pgi UF10_08930	Peptostreptococcus russellii	gluconeogenesis [GO:0006094]; glycolytic process [GO:0006096]	cytoplasm [GO:0005737]	carbohydrate derivative binding [GO:0097367]; glucose-6-phosphate isomerase activity [GO:0004347]	TILQRKGK	3.92691	0	0	0	0	0	0	0	0	0	0	0	0	0	0	0	0	0	0	0	0	0	0	0	0	0	0	3.8769	4.00706	4.02685	4.06646	4.0238	0	4.09336	4.06864	9e-05
951	F4XCH1	F4XCH1_9FIRM	Stage 0 sporulation protein A homolog	HMPREF0866_01244	Ruminococcaceae bacterium D16	phosphorelay signal transduction system [GO:0000160]; regulation of DNA-templated transcription [GO:0006355]		DNA binding [GO:0003677]	TLRQKLGK	3.92691	0	0	0	0	0	0	0	0	0	0	0	0	0	0	0	0	0	0	0	0	0	0	0	0	0	0	0	4.00706	4.02685	3.99844	4.0238	0	4.06688	4.06864	0.00071
952	A0A2N6TF76	A0A2N6TF76_FUSNU	Lipoprotein	CJ209_10970	Fusobacterium nucleatum				FPKNINPLK	0	0	0	0	0	0	0	0	0	0	0	0	0	0	3.92816	0	0	0	0	0	0	0	0	0	0	0	0	0	3.51387	3.44642	3.58877	3.63394	3.4084	3.59149	3.6426	0.000157
953	A0A1G8PC76	A0A1G8PC76_9FIRM	Uncharacterized protein	SAMN04487760_101137	Lachnospiraceae bacterium G41		integral component of membrane [GO:0016021]		TLPKMLK	3.92982	0	0	0	0	0	0	0	0	0	0	0	0	0	0	0	0	0	0	0	0	0	0	0	0	0	0	0	3.83749	3.75131	3.73372	3.83519	3.74814	3.86068	3.91877	0.000113
954	A0A3P1VUX0	A0A3P1VUX0_FUSNU	Cys-tRNA(Pro)/Cys-tRNA(Cys) deacylase (EC 4.2.-.-)	ybaK EII28_07000	Fusobacterium nucleatum	translation [GO:0006412]		aminoacyl-tRNA editing activity [GO:0002161]; lyase activity [GO:0016829]	EMVVACIPGMEK	3.92982	0	0	0	0	0	0	0	0	0	0	0	0	0	0	0	0	0	0	0	0	0	0	0	0	3.80768	0	3.74884	3.73076	3.96079	0	0	3.84763	0	3.83194	0.000859
955	A0A096CP74	A0A096CP74_9BACT	Phosphatidic acid phosphatase	HMPREF0661_00925	Prevotella melaninogenica DNF00666				YVLPHVK	0	0	0	0	0	0	0	0	0	0	3.93101	0	0	0	0	0	0	0	0	0	0	0	0	3.62424	4.07369	4.10471	0	4.08019	3.76652	3.70124	0	0	3.71833	0	0	0.000109
956	I9AJP7	I9AJP7_9BACE	UDP-galactopyranose mutase	HMPREF1074_00876	Bacteroides xylanisolvens CL03T12C04				SIPLIVK	3.93485	0	0	0	0	0	0	0	0	0	0	0	0	0	0	0	0	0	0	0	0	0	0	0	0	0	0	0	3.85295	3.90258	3.9539	3.9178	3.96978	3.96993	3.9796	9.9e-05
957	A0A412INM5	A0A412INM5_9BACE	DUF1680 family protein	DWX97_00085	Bacteroides cellulosilyticus	carbohydrate metabolic process [GO:0005975]			MVVLKVLK	3.94506	0	0	0	0	0	0	0	0	0	0	0	0	0	0	0	0	0	0	0	0	0	0	0	3.48952	0	0	0	3.93423	3.94323	3.82983	3.89872	4.10392	4.18731	4.06897	9e-06
958	A0A1G6A7T3	A0A1G6A7T3_9FIRM	MutS domain V	SAMN02910317_00136	Ruminococcaceae bacterium FB2012	mismatch repair [GO:0006298]		ATP binding [GO:0005524]; ATP-dependent DNA damage sensor activity [GO:0140664]; mismatched DNA binding [GO:0030983]	ARNAARR	0	0	0	0	0	0	0	0	0	0	0	3.94993	0	0	0	0	0	0	0	0	0	0	0	0	0	0	0	0	3.77395	3.5741	3.69436	3.66169	3.74913	3.63222	0	0.001002
959	Q9ZNJ9	MSRB_HATHI	Peptide methionine sulfoxide reductase MsrB (EC 1.8.4.12) (Peptide-methionine (R)-S-oxide reductase)	msrB	Hathewaya histolytica (Clostridium histolyticum)	protein repair [GO:0030091]; response to oxidative stress [GO:0006979]		peptide-methionine (R)-S-oxide reductase activity [GO:0033743]	IEVRSKNADSHLGHVFNDGPIENGGMR	3.95143	0	0	0	0	0	0	0	0	0	0	0	0	0	0	0	0	0	0	0	0	0	0	0	0	0	0	0	0	4.08602	4.10808	3.96411	4.09696	3.96667	4.09984	0.000713
960	A0A0S2ZI17	A0A0S2ZI17_9FUSO	Transposase	RN97_09800	Fusobacterium hwasookii ChDC F300				FHIVNLVNRAFNQTR	3.9539	0	0	0	0	0	0	0	0	0	0	0	0	0	0	0	0	0	0	0	0	0	0	0	0	0	0	4.03037	3.75717	3.9519	3.8811	3.84417	4.01608	3.95508	4.01046	8e-06
961	A0A389M6C9	A0A389M6C9_9FIRM	50S ribosomal protein L21	rplU AwErysi_09330	Erysipelotrichaceae bacterium	translation [GO:0006412]	cytoplasm [GO:0005737]; ribonucleoprotein complex [GO:1990904]; ribosome [GO:0005840]	rRNA binding [GO:0019843]; structural constituent of ribosome [GO:0003735]	LVIEAIEA	3.96207	0	0	0	0	0	0	0	0	0	0	0	0	0	0	0	0	0	0	0	0	0	0	0	0	0	0	3.77948	4.05017	3.86886	3.74349	3.79015	4.01241	0	3.82356	0.000111
962	A0A6S6XMY0	A0A6S6XMY0_9FIRM	Diaminopimelate decarboxylase (DAP decarboxylase) (DAPDC) (EC 4.1.1.20)	lysA CLOSBL6_1588	Ruminococcaceae bacterium BL-6	lysine biosynthetic process via diaminopimelate [GO:0009089]		diaminopimelate decarboxylase activity [GO:0008836]; pyridoxal phosphate binding [GO:0030170]	ANLPADTEVTIAGK	0	0	0	0	0	0	0	0	0	0	0	0	0	0	3.96745	0	0	0	0	0	0	0	0	4.0204	3.90152	0	0	0	3.87073	3.87025	3.89423	3.94447	0	0	3.85668	0.000106
963	R7J7L7	R7J7L7_9FUSO	Peptidase M29 aminopeptidase II	BN657_01717	Fusobacterium sp. CAG:439	proteolysis [GO:0006508]		aminopeptidase activity [GO:0004177]; metal ion binding [GO:0046872]; metallopeptidase activity [GO:0008237]	RSKASQGLSK	3.97219	0	0	0	0	0	0	0	0	0	0	0	0	0	0	0	0	0	0	0	0	0	0	0	0	0	0	0	0	3.91731	3.73191	3.60313	3.81637	3.78431	3.78162	0.000937
964	A0A0S2ZTZ9	A0A0S2ZTZ9_FUSNP	DNA alkylation repair protein	RN93_06110	Fusobacterium nucleatum subsp. polymorphum				ESSRVTKEEK	3.97639	0	0	0	0	0	0	0	0	0	0	0	0	0	0	0	0	0	0	0	0	0	0	0	0	0	0	3.69012	3.76276	3.84946	3.91015	0	0	3.9856	3.78985	0.000889
965	A0A6S6XI25	A0A6S6XI25_9FIRM	Metallophos domain-containing protein	CLOSBL6_0749	Ruminococcaceae bacterium BL-6	carbohydrate metabolic process [GO:0005975]		hydrolase activity [GO:0016787]	ILKKLGQK	3.97919	0	0	0	0	0	0	0	0	0	0	0	0	0	0	0	0	0	0	0	0	0	0	0	0	0	0	0	3.60649	3.85664	3.69178	3.62862	3.92353	4.11367	0	0.000926
966	R7LVK7	R7LVK7_9FUSO	Ribosomal RNA small subunit methyltransferase H (EC 2.1.1.199) (16S rRNA m(4)C1402 methyltransferase) (rRNA (cytosine-N(4)-)-methyltransferase RsmH)	rsmH BN791_00271	Fusobacterium sp. CAG:815	rRNA base methylation [GO:0070475]	cytoplasm [GO:0005737]	rRNA (cytosine-N4-)-methyltransferase activity [GO:0071424]	DFTHYTVMK	0	0	0	0	0	0	0	0	0	0	0	0	0	0	0	0	0	0	0	0	3.9837	0	0	3.85929	3.88642	3.96383	3.90402	3.89515	3.90741	0	0	0	0	0	0	0.000835
967	A0A1I2BQJ6	A0A1I2BQJ6_9FIRM	Outer membrane protein assembly factor BamB, contains PQQ-like beta-propeller repeat	SAMN02910327_01562	Peptostreptococcaceae bacterium pGA-8				MKKAFFK	0	0	0	0	0	3.99009	0	0	0	0	0	0	0	0	0	0	0	0	0	0	0	0	0	0	0	0	0	0	0	4.13154	3.99462	4.05612	4.01936	3.99134	3.99379	0.00075
968	A0A349BWX4	A0A349BWX4_9FIRM	PTS system EIIA component	DCR16_00945	Lachnospiraceae bacterium	phosphoenolpyruvate-dependent sugar phosphotransferase system [GO:0009401]; regulation of DNA-templated transcription [GO:0006355]		protein-N(PI)-phosphohistidine-sugar phosphotransferase activity [GO:0008982]	RAILTTR	3.99265	0	0	0	0	0	0	0	0	0	0	0	0	0	0	0	0	0	0	0	0	0	0	0	0	0	0	3.859	3.91388	3.83085	3.90581	3.90762	4.05289	3.93549	4.00487	9e-06
969	A0A7X5IZL0	A0A7X5IZL0_9FIRM	CRISPR-associated protein, Csx11 family	D3Z62_14340	Lachnospiraceae bacterium				VTDVLVK	4.03468	0	0	0	0	0	0	0	0	0	0	0	0	0	0	0	0	0	0	0	0	0	0	0	0	0	0	4.00491	4.04644	3.72869	0	4.0171	3.82291	3.74666	0	0.000887
970	H1PNT7	H1PNT7_9FUSO	Insecticidal toxin complex protein	HMPREF0402_00080	Fusobacterium ulcerans 12-1B				LMEIIEK	0	0	0	0	0	0	4.0397	0	0	0	0	0	0	0	0	0	0	0	0	0	0	0	0	3.56661	0	0	0	3.50883	3.57465	3.7322	3.67768	3.83158	3.7368	0	0	0.000155
971	A0A3E5EY08	A0A3E5EY08_BACUN	Exported protein	DXB37_12070	Bacteroides uniformis				HYRHYDDDDDDDDD	4.04515	0	0	0	0	0	0	0	0	0	0	0	0	0	0	0	0	0	0	0	0	0	0	0	0	0	0	4.14107	4.1796	4.07864	4.15856	0	4.15261	4.15062	4.11858	9e-05
972	A0A1H8E6L1	A0A1H8E6L1_9BACE	O-antigen ligase	SAMN02910431_01876	Bacteroides sp. AR20		integral component of membrane [GO:0016021]	ligase activity [GO:0016874]	SDSADGR	4.04663	0	0	0	0	0	0	0	0	0	0	0	0	0	0	0	0	0	0	0	0	0	0	0	0	0	0	0	4.04292	3.7389	4.0333	4.05593	3.9648	4.00536	3.97088	0.000108
973	A0A1I3JGV3	A0A1I3JGV3_9FIRM	Serine-type D-Ala-D-Ala carboxypeptidase (EC 3.4.16.4)	SAMN02910435_00398	Ruminococcaceae bacterium D5	cell wall organization [GO:0071555]; peptidoglycan biosynthetic process [GO:0009252]; proteolysis [GO:0006508]; regulation of cell shape [GO:0008360]	integral component of membrane [GO:0016021]	serine-type D-Ala-D-Ala carboxypeptidase activity [GO:0009002]	DMALLAR	0	0	0	0	4.0781	0	0	0	0	0	0	0	0	0	0	0	0	0	0	0	0	0	0	0	0	0	3.62106	3.76025	3.74092	3.74656	0	0	3.71217	3.77297	0	0.001078
974	A0A1G8C9G5	A0A1G8C9G5_BACOV	Glucoamylase (Glucan-1,4-alpha-glucosidase), GH15 family	SAMN05192581_1006147 SAMN05192582_1005143	Bacteroides ovatus	carbohydrate metabolic process [GO:0005975]			VNHLIFK	4.08776	0	0	0	0	0	0	0	0	0	0	0	0	0	0	0	0	0	0	0	0	0	0	0	0	0	0	0	4.1588	4.00294	4.09832	3.66062	3.72125	3.62336	0	0.000958
975	D6LFK9	D6LFK9_9FUSO	DUF3799 domain-containing protein	HMPREF0400_00506	Fusobacterium periodonticum 1_1_41FAA				NILKKAILK	0	0	0	0	0	0	0	4.09152	0	0	0	0	0	0	0	0	0	0	0	0	0	0	0	0	0	0	0	0	3.97815	4.02321	4.00394	4.03893	4.02022	3.9614	4.01111	0.000109
976	A0A417HIM9	A0A417HIM9_9FIRM	DNA-binding protein	DW741_08360	Ruminococcaceae bacterium AM28-23LB				KGWNIPK	4.10545	0	0	0	0	0	0	0	0	0	0	0	0	0	0	0	0	0	0	0	0	0	0	0	0	0	0	3.67005	0	3.8052	3.81486	3.8003	4.1102	4.18976	3.78837	0.000129
977	F4XER5	F4XER5_9FIRM	AAA_14 domain-containing protein	HMPREF0866_02455	Ruminococcaceae bacterium D16				IIVRHDIR	0	0	0	0	0	0	0	0	0	4.11235	0	0	0	0	0	0	0	0	0	0	0	0	0	0	0	3.77904	3.72928	0	3.77137	3.6774	3.75929	3.79913	0	0	3.7333	0.000149
978	A0A3D4HTM8	A0A3D4HTM8_9FIRM	Spore cortex biosynthesis protein YabQ	DIW41_07450	Lachnospiraceae bacterium		integral component of membrane [GO:0016021]		ALLRPFRFIIKK	4.11878	0	0	0	0	0	0	0	0	0	0	0	0	0	0	0	0	0	0	0	0	0	0	0	0	0	0	0	3.93316	3.96157	4.17385	0	4.02162	4.123	3.93324	0.000846
979	B0N964	B0N964_9FIRM	Glycine betaine/L-proline transport ATP binding subunit	proV CLORAM_03195	Erysipelatoclostridium ramosum DSM 1402	glycine betaine transport [GO:0031460]	membrane [GO:0016020]	ATP binding [GO:0005524]	LVGLITKSTLVTTLSKK	0	0	0	0	0	0	0	0	0	4.16215	0	0	0	0	0	0	0	0	0	0	0	0	0	0	0	0	0	3.64394	3.72391	3.65429	3.65244	0	3.76698	3.83184	3.64916	0.000168
980	A0A847LNS7	A0A847LNS7_9FIRM	Alpha-glucosidase	GX350_03345	Erysipelotrichaceae bacterium	carbohydrate metabolic process [GO:0005975]			FKPKHLIKILHK	4.24675	0	0	0	0	0	0	0	0	0	0	0	0	0	0	0	0	0	0	0	0	0	0	0	0	0	0	0	3.99191	4.0795	4.18766	4.1204	4.00613	3.91454	0	0.000922
981	A0A134BDX8	A0A134BDX8_9BACT	YeiH family sulfate export transporter	HMPREF1860_01184	Prevotella amnii		integral component of membrane [GO:0016021]; plasma membrane [GO:0005886]		LLVPTLI	4.26389	0	0	0	0	0	0	0	0	0	0	0	0	0	0	0	0	0	0	0	0	0	0	0	0	0	0	3.74543	3.95681	3.98613	4.10187	4.29698	4.28397	4.23053	0	0.000122
982	A0A2G9EC86	A0A2G9EC86_9FUSO	Transposase	CTM69_03245	Fusobacterium pseudoperiodonticum	DNA recombination [GO:0006310]; transposition [GO:0032196]		DNA binding [GO:0003677]	FFASSQICNCCGYK	0	0	0	0	0	0	0	0	0	0	0	0	0	0	0	0	0	0	0	4.26796	0	0	0	4.24217	4.26888	0	4.28797	0	3.68849	0	0	0	3.77259	3.59435	0	0.001042
983	A7GCI1	XPT2_CLOBL	Xanthine phosphoribosyltransferase 2 (XPRTase 2) (EC 2.4.2.22)	xpt2 CLI_1225	Clostridium botulinum (strain Langeland / NCTC 10281 / Type F)	purine ribonucleoside salvage [GO:0006166]; xanthine metabolic process [GO:0046110]; XMP salvage [GO:0032265]	cytoplasm [GO:0005737]	xanthine phosphoribosyltransferase activity [GO:0000310]	ILKEGILLEGNILK	4.28303	0	0	0	0	0	0	0	0	0	0	0	0	0	0	0	0	0	0	0	0	0	0	0	3.63105	0	0	0	4.30196	4.31639	4.29487	0	0	4.28451	0	0.004854
984	W3AMP3	W3AMP3_9FIRM	DUF488 family protein	UYO_2699	Lachnospiraceae bacterium JC7				FPEFAKRYK	0	0	0	0	0	0	0	0	0	0	0	0	0	0	3.39742	0	0	0	0	0	0	0	3.43985	0	0	0	0	3.59939	3.56484	3.54868	3.62881	3.69589	3.62361	3.60372	3.58189	7.1e-05
985	J5W2M2	J5W2M2_9FUSO	Glycine--tRNA ligase beta subunit (EC 6.1.1.14) (Glycyl-tRNA synthetase beta subunit) (GlyRS)	glyS HMPREF1127_1925	Fusobacterium necrophorum subsp. funduliforme Fnf 1007	glycyl-tRNA aminoacylation [GO:0006426]	cytoplasm [GO:0005737]	ATP binding [GO:0005524]; glycine-tRNA ligase activity [GO:0004820]	ALKGQATKLLLPELLK	3.52755	0	0	0	0	0	0	0	0	0	0	0	0	3.37259	0	0	0	0	0	0	0	0	0	0	0	0	0	3.42276	3.67796	3.62453	0	3.68604	3.68134	3.62673	3.70628	0.000627
986	F4XDB9	F4XDB9_9FIRM	Ala_racemase_N domain-containing protein	HMPREF0866_01839	Ruminococcaceae bacterium D16				GFHALPAAAK	0	3.50381	0	0	0	3.44408	0	0	0	0	0	0	0	0	0	0	0	0	0	0	0	0	0	0	0	0	0	3.57864	3.68772	3.63241	3.59711	3.76235	3.69617	0	3.6277	0.000628
987	A0A316BCT4	A0A316BCT4_9FIRM	Putative membrane protein	B0O40_0424	Ruminococcaceae bacterium R-25		integral component of membrane [GO:0016021]		RKMIFGVR	0	0	0	0	0	0	0	0	0	0	0	0	0	0	0	0	0	0	0	3.52245	0	0	3.46041	0	0	3.7161	0	3.66581	3.81802	3.81151	0	3.64297	3.64061	3.75186	0	0.000585
988	A0A847CHV2	A0A847CHV2_9FIRM	RNA-binding transcriptional accessory protein	GX675_00965	Erysipelotrichaceae bacterium	nucleobase-containing compound metabolic process [GO:0006139]		nucleic acid binding [GO:0003676]	ISDGDEVLDK	0	0	0	0	0	0	0	0	0	0	0	0	0	0	0	0	0	0	0	3.49395	0	3.55265	0	3.81684	3.62739	3.63727	3.56626	3.60107	0	0	3.544	3.52927	0	0	3.55725	8.7e-05
989	A0A1E9JDI7	A0A1E9JDI7_9FUSO	Peptide deformylase (PDF) (EC 3.5.1.88) (Polypeptide deformylase)	def HMPREF2747_08425	Fusobacterium sp. HMSC073F01	translation [GO:0006412]		metal ion binding [GO:0046872]; peptide deformylase activity [GO:0042586]	SFVIKKVN	0	0	0	0	0	0	0	0	0	0	0	0	0	0	0	0	3.3973	0	0	0	3.66526	0	0	3.52588	0	3.51602	0	3.52553	0	0	3.76662	3.83162	3.73941	3.71778	3.91452	7.7e-05
990	A5N7H7	EFP_CLOK5	Elongation factor P (EF-P)	efp CKL_1216	Clostridium kluyveri (strain ATCC 8527 / DSM 555 / NCIMB 10680)		cytoplasm [GO:0005737]	translation elongation factor activity [GO:0003746]	FLKENMFAIIKFYK	0	0	0	0	0	0	0	0	0	0	0	3.48854	0	0	0	0	0	0	0	0	3.57541	0	0	3.74755	3.54996	3.54947	3.51016	3.51374	0	3.46282	3.45091	0	3.53588	0	0	0.000102
991	S2LG21	S2LG21_9FUSO	Metal-dependent carboxypeptidase (EC 3.4.17.19)	HMPREF0402_04245	Fusobacterium ulcerans 12-1B	proteolysis [GO:0006508]		metal ion binding [GO:0046872]; metallocarboxypeptidase activity [GO:0004181]	DMDVNSHLENGK	0	0	0	0	0	0	0	0	0	0	0	3.48854	0	0	0	0	0	0	0	0	3.57541	0	0	0	3.54996	3.54947	3.51016	3.51374	0	3.46282	3.45091	0	3.53588	3.9609	0	9.8e-05
992	Q892U4	DEOC_CLOTE	Deoxyribose-phosphate aldolase (DERA) (EC 4.1.2.4) (2-deoxy-D-ribose 5-phosphate aldolase) (Phosphodeoxyriboaldolase) (Deoxyriboaldolase)	deoC CTC_01994	Clostridium tetani (strain Massachusetts / E88)	carbohydrate catabolic process [GO:0016052]; deoxyribonucleotide catabolic process [GO:0009264]; deoxyribose phosphate catabolic process [GO:0046386]	cytoplasm [GO:0005737]	deoxyribose-phosphate aldolase activity [GO:0004139]	DYKFASVCVNPYYTSLVSK	0	0	3.48925	0	0	0	0	0	3.57611	0	0	0	0	0	0	0	0	0	0	0	0	0	0	3.48081	3.61177	0	3.71733	3.5119	3.78783	0	0	3.50243	0	0	0	0.004313
993	A0A6G7Y0S3	A0A6G7Y0S3_9FIRM	DEAD/DEAH box helicase	G7062_08385	Erysipelothrix sp. HDW6C			ATP binding [GO:0005524]; hydrolase activity [GO:0016787]; nucleic acid binding [GO:0003676]; RNA helicase activity [GO:0003724]	ILPLLPKK	3.58356	0	0	0	0	0	0	0	0	0	0	0	0	0	0	0	0	0	0	0	3.49287	0	0	0	0	0	0	3.96019	3.76706	3.74699	3.74387	3.738	3.64493	3.75151	3.74174	6.8e-05
994	A0A417H8S8	A0A417H8S8_9FIRM	Radical SAM protein	DW741_14485	Ruminococcaceae bacterium AM28-23LB				FCDYHLDCSPDQKANFALNR	3.64292	0	0	0	3.44957	0	0	0	0	0	0	0	0	0	0	0	0	0	0	0	0	0	0	0	0	0	0	3.50891	3.8001	3.87586	3.62543	3.58262	3.79696	3.7643	0	0.000655
995	A9KLP4	A9KLP4_LACP7	DUF4806 domain-containing protein	Cphy_2427	Lachnoclostridium phytofermentans (strain ATCC 700394 / DSM 18823 / ISDg) (Clostridium phytofermentans)				KLYGFWKN	3.62001	0	0	0	0	0	0	0	0	0	0	0	0	0	0	0	0	0	0	3.47525	0	0	0	0	0	3.56301	0	3.65246	3.79759	3.54282	0	3.5683	3.64879	0	3.85235	0.000703
996	A0A7X7V4B6	A0A7X7V4B6_9FIRM	HAD family hydrolase	GX478_06615	Erysipelotrichaceae bacterium			phosphatase activity [GO:0016791]	WLQKHLLK	3.52871	0	0	0	0	0	0	0	0	0	0	0	0	3.57176	0	0	0	0	0	0	0	0	0	0	0	0	0	0	3.76783	3.86516	3.7392	3.69335	3.78121	3.7985	3.74651	0.000595
997	A0A1G5B9U0	A0A1G5B9U0_9FIRM	Cobyrinic acid a,c-diamide synthase	SAMN02910370_00443	Lachnospiraceae bacterium XPB1003	glutamine metabolic process [GO:0006541]		cobyrinic acid a,c-diamide synthase activity [GO:0042242]	GMGITVISVIK	3.72467	0	0	0	3.38011	0	0	0	0	0	0	0	0	0	0	0	0	0	0	0	0	0	0	0	0	0	0	3.40197	3.57021	3.68322	3.81079	0	3.63043	3.76441	3.65999	0.000729
998	E7FTP3	E7FTP3_ERYRH	Glucose-6-phosphate 1-dehydrogenase (G6PD) (EC 1.1.1.49)	zwf HMPREF0357_10041	Erysipelothrix rhusiopathiae ATCC 19414	glucose metabolic process [GO:0006006]; pentose-phosphate shunt [GO:0006098]		glucose-6-phosphate dehydrogenase activity [GO:0004345]; NADP binding [GO:0050661]	AHDLLAR	3.37465	0	0	0	3.73369	0	0	0	0	0	0	0	0	0	0	0	0	0	0	0	0	0	0	3.40429	0	0	0	3.54358	3.71236	3.50877	3.57448	3.55943	3.61138	3.61818	0	0.000102
999	A0A1G6AHY9	A0A1G6AHY9_9FIRM	Sugar kinase of the NBD/HSP70 family, may contain an N-terminal HTH domain	SAMN02910317_00386	Ruminococcaceae bacterium FB2012	D-xylose metabolic process [GO:0042732]; phosphorylation [GO:0016310]		kinase activity [GO:0016301]	ILIDINHHYK	3.76698	0	0	0	0	0	0	0	0	0	0	0	0	0	0	0	0	0	0	0	3.35523	0	0	0	0	0	0	3.64672	3.66086	3.74569	3.70493	3.62698	0	3.81425	3.6659	0.000683
1000	A0A1I1Z412	A0A1I1Z412_9FIRM	Predicted PurR-regulated permease PerM	SAMN02910278_00432	Peptostreptococcus sp. D1		integral component of membrane [GO:0016021]		LIIPQLK	3.56113	0	0	0	0	0	0	0	0	0	0	0	0	0	0	0	0	0	0	0	3.56649	0	0	0	0	0	0	3.57001	3.76211	3.64344	3.78723	3.74307	3.664	3.82563	3.74057	7.7e-05
1001	A0A139LCK4	A0A139LCK4_BACOV	Tetratricopeptide repeat protein	HMPREF2532_01491	Bacteroides ovatus		integral component of membrane [GO:0016021]		ALRMEAEILEFLHK	3.55778	0	0	0	0	0	0	0	0	0	0	0	0	0	0	0	0	0	0	0	3.57823	0	0	0	3.58536	0	0	3.71518	3.69774	0	3.5118	0	3.7168	3.6574	3.49598	0.000764
1002	A0A4S2F2J6	A0A4S2F2J6_9ACTN	NUDIX hydrolase	E5334_01310	Coriobacteriaceae bacterium			hydrolase activity [GO:0016787]	GRAMAEESPEDCAR	0	0	0	0	0	0	0	0	3.52015	3.61742	0	0	0	0	0	0	0	0	0	0	0	0	0	0	0	3.53961	3.4227	3.46083	0	0	3.64403	3.60187	3.68709	0	3.72057	0.000821
1003	A0A6S6XJA5	A0A6S6XJA5_9FIRM	FAD/NAD(P)-binding oxidoreductase	CLOSBL6_0972	Ruminococcaceae bacterium BL-6			oxidoreductase activity [GO:0016491]	ITVLERGNDVSQGTTK	3.60701	3.53819	0	0	0	0	0	0	0	0	0	0	0	0	0	0	0	0	0	0	0	0	0	0	0	0	0	3.66011	3.66142	0	3.6139	3.67802	3.63413	3.62059	3.67291	0.00074
1004	A0A7X7XRS3	A0A7X7XRS3_9FIRM	Cation-translocating P-type ATPase	GX377_04620	Erysipelotrichaceae bacterium		integral component of membrane [GO:0016021]	ATP binding [GO:0005524]; ATP hydrolysis activity [GO:0016887]	MAKRALR	0	0	0	0	0	0	0	0	0	0	0	0	0	0	0	0	0	0	0	3.59308	3.55455	0	0	0	0	0	0	3.43006	3.77421	3.81669	3.8087	3.75264	0	3.82383	3.60767	0.000675
1005	A0A3D5N1X9	A0A3D5N1X9_9FIRM	Galactokinase	DGT58_02315	Erysipelotrichaceae bacterium	phosphorylation [GO:0016310]		kinase activity [GO:0016301]	GKGGAWR	3.68352	0	0	0	0	0	0	0	0	0	0	0	0	0	0	0	0	0	0	0	3.49113	0	0	0	0	0	0	3.45673	3.8414	3.76664	3.76991	3.74078	0	3.7913	3.86265	0.000658
1006	A0A3D4VWN8	A0A3D4VWN8_9FIRM	Bifunctional purine biosynthesis protein PurH [Includes: Phosphoribosylaminoimidazolecarboxamide formyltransferase (EC 2.1.2.3) (AICAR transformylase); IMP cyclohydrolase (EC 3.5.4.10) (ATIC) (IMP synthase) (Inosinicase)]	purH DIC60_09775	Lachnospiraceae bacterium	'de novo' IMP biosynthetic process [GO:0006189]		IMP cyclohydrolase activity [GO:0003937]; phosphoribosylaminoimidazolecarboxamide formyltransferase activity [GO:0004643]	RALLSVSDK	0	0	0	0	0	0	0	0	0	0	3.54383	0	0	0	0	0	0	0	0	0	3.64989	0	0	0	0	0	0	0	3.90767	3.73693	3.66652	3.83687	3.78159	3.74967	3.90754	0.000616
1007	A6LU44	FOLD_CLOB8	Bifunctional protein FolD [Includes: Methylenetetrahydrofolate dehydrogenase (EC 1.5.1.5); Methenyltetrahydrofolate cyclohydrolase (EC 3.5.4.9)]	folD Cbei_1702	Clostridium beijerinckii (strain ATCC 51743 / NCIMB 8052) (Clostridium acetobutylicum)	histidine biosynthetic process [GO:0000105]; methionine biosynthetic process [GO:0009086]; purine nucleotide biosynthetic process [GO:0006164]; tetrahydrofolate interconversion [GO:0035999]		methenyltetrahydrofolate cyclohydrolase activity [GO:0004477]; methylenetetrahydrofolate dehydrogenase (NADP+) activity [GO:0004488]	EVALKVKEEIK	0	0	0	0	0	0	0	0	0	3.79905	0	0	0	0	0	0	0	0	0	0	0	3.39604	0	3.5235	0	0	0	3.4668	3.62884	3.80916	3.70472	3.72799	3.42	3.70741	3.50022	8e-06
1008	U6RUG3	U6RUG3_9BACE	GH16 domain-containing protein	HMPREF1214_00729	Bacteroides sp. HPS0048	carbohydrate metabolic process [GO:0005975]		hydrolase activity, hydrolyzing O-glycosyl compounds [GO:0004553]	VAFKYGK	3.69384	0	0	0	0	0	0	0	0	0	0	0	0	0	0	0	0	0	0	0	3.50858	0	0	0	0	0	0	3.72845	3.83206	3.75372	3.77803	3.77482	3.76921	3.82202	3.72953	7.4e-05
1009	A0A1V1RER6	A0A1V1RER6_9ACTN	Triosephosphate isomerase (TIM) (TPI) (EC 5.3.1.1) (Triose-phosphate isomerase)	tpiA emb_1d0272	Coriobacteriaceae bacterium EMTCatB1	gluconeogenesis [GO:0006094]; glycolytic process [GO:0006096]	cytoplasm [GO:0005737]	triose-phosphate isomerase activity [GO:0004807]	ARRRPPAAR	0	0	0	0	0	0	0	0	0	3.97875	0	0	0	0	0	0	3.22876	0	0	0	0	0	0	3.5337	3.5804	0	0	3.58636	0	3.59414	3.67507	3.83658	0	3.83897	3.78096	9.3e-05
1010	A0A1G4WRQ8	A0A1G4WRQ8_9FIRM	Glycosyltransferase, GT2 family	SAMN02910436_02325	Ruminococcaceae bacterium P7			transferase activity [GO:0016740]	FSARICFAYKK	3.62792	0	0	0	0	0	0	0	0	0	0	0	0	0	0	0	0	0	0	0	3.58479	0	0	3.62225	0	0	0	0	3.72002	3.7536	3.48638	3.53853	3.70505	3.67495	0	0.000791
1011	A0A3Q8S2R9	A0A3Q8S2R9_9FIRM	Pyruvate kinase (EC 2.7.1.40)	pyk EEI45_05120	Erysipelothrix piscisicarius			ATP binding [GO:0005524]; kinase activity [GO:0016301]; magnesium ion binding [GO:0000287]; potassium ion binding [GO:0030955]; pyruvate kinase activity [GO:0004743]	VDNPGLIK	3.60517	0	0	0	0	0	0	0	0	0	0	0	0	0	0	0	0	0	0	0	3.61373	0	0	0	0	0	0	3.67955	3.74056	3.77472	3.73157	3.74942	3.76891	3.70006	0	0.000687
1012	Q8XM71	DDLB_CLOPE	D-alanine--D-alanine ligase B (EC 6.3.2.4) (D-Ala-D-Ala ligase B) (D-alanylalanine synthetaseB)	ddlB CPE0819	Clostridium perfringens (strain 13 / Type A)	cell wall organization [GO:0071555]; peptidoglycan biosynthetic process [GO:0009252]; regulation of cell shape [GO:0008360]	cytoplasm [GO:0005737]	ATP binding [GO:0005524]; D-alanine-D-alanine ligase activity [GO:0008716]; metal ion binding [GO:0046872]	IIINNKIDILEK	0	0	0	0	0	0	0	0	0	3.93027	0	0	0	0	0	0	0	3.30503	0	0	0	0	0	0	0	0	0	3.63828	0	3.95507	4.01282	4.03981	3.86024	4.21502	4.01142	0.000517
1013	J8SS25	J8SS25_9FUSO	Baseplate J-like protein	HMPREF1127_2047	Fusobacterium necrophorum subsp. funduliforme Fnf 1007				LQANKARTTIR	3.68474	0	0	0	0	0	0	0	0	0	0	0	0	0	3.55126	0	0	0	0	0	0	0	0	0	0	3.68527	0	3.76866	3.76607	0	3.81963	0	3.72481	3.90238	3.74043	0.00066
1014	B9DZT0	AROA_CLOK1	3-phosphoshikimate 1-carboxyvinyltransferase (EC 2.5.1.19) (5-enolpyruvylshikimate-3-phosphate synthase) (EPSP synthase) (EPSPS)	aroA CKR_0704	Clostridium kluyveri (strain NBRC 12016)	aromatic amino acid family biosynthetic process [GO:0009073]; cellular amino acid biosynthetic process [GO:0008652]; chorismate biosynthetic process [GO:0009423]	cytoplasm [GO:0005737]	3-phosphoshikimate 1-carboxyvinyltransferase activity [GO:0003866]	GNNSLSIKGNSNLYVK	0	0	0	0	0	0	0	0	0	0	0	3.65607	0	3.58802	0	0	0	0	0	0	0	0	0	0	0	0	0	3.27766	0	3.84492	3.7928	3.84102	3.80309	3.76455	3.74523	0.000726
1015	K1HFA5	K1HFA5_9FUSO	PTS system EIIA component	FPOG_01691	Fusobacterium periodonticum D10	phosphoenolpyruvate-dependent sugar phosphotransferase system [GO:0009401]; regulation of DNA-templated transcription [GO:0006355]		protein-N(PI)-phosphohistidine-sugar phosphotransferase activity [GO:0008982]	FRNWLDITVAVIKMVR	3.64621	0	0	0	0	0	0	0	0	0	0	0	0	0	0	0	0	0	0	3.59812	0	0	0	0	0	0	0	3.65774	3.73773	3.72431	3.76293	0	3.76738	3.58268	3.70233	0.000735
1016	A0A3D4J4B7	A0A3D4J4B7_9FIRM	Transglycosylase	DIV43_01670	Erysipelotrichaceae bacterium		integral component of membrane [GO:0016021]		RYGGIVFANPK	3.63594	0	0	0	0	0	0	0	0	0	0	0	0	0	0	0	0	0	0	0	3.62138	0	0	0	0	0	0	3.69309	3.69583	3.77062	3.76332	3.70369	3.51647	0	3.70323	0.000758
1017	Q97JB2	COBQ_CLOAB	Cobyric acid synthase	cobQ CA_C1374	Clostridium acetobutylicum (strain ATCC 824 / DSM 792 / JCM 1419 / LMG 5710 / VKM B-1787)	cobalamin biosynthetic process [GO:0009236]; glutamine metabolic process [GO:0006541]		ABC-type vitamin B12 transporter activity [GO:0015420]; catalytic activity [GO:0003824]	KVTTRVQGSVIDK	0	3.61147	0	0	0	0	0	0	0	0	0	0	0	3.64924	0	0	0	0	0	0	0	0	0	0	3.46873	3.46239	0	3.72684	3.62109	0	3.57895	3.47782	3.59007	3.74424	3.42971	9e-06
1018	B9DYE4	RS9_CLOK1	30S ribosomal protein S9	rpsI CKR_0218	Clostridium kluyveri (strain NBRC 12016)	translation [GO:0006412]	ribonucleoprotein complex [GO:1990904]; ribosome [GO:0005840]	structural constituent of ribosome [GO:0003735]	ITINKRSIEEYFGLETLR	3.63233	0	0	0	0	0	3.63588	0	0	0	0	0	0	0	0	0	0	0	0	0	0	0	0	0	0	0	0	0	3.83478	3.85699	3.82163	3.89064	3.86562	3.92307	3.87666	0.000588
1019	A0A6N7WY55	A0A6N7WY55_9FIRM	Winged helix-turn-helix transcriptional regulator	FYJ71_01860	Peptostreptococcus porci				LRSDGRIAR	3.68334	0	0	0	0	0	0	0	0	3.59109	0	0	0	0	0	0	0	0	0	0	0	0	0	0	0	0	0	0	3.6973	3.90578	3.62791	3.89963	3.92015	4.13033	3.82181	0.000607
1020	A0A3C1GXQ9	A0A3C1GXQ9_9FIRM	AMP-binding domain-containing protein	DCP62_06785	Erysipelotrichaceae bacterium				TDRNALKR	3.78073	0	0	0	0	0	0	0	0	0	0	0	0	0	0	0	0	3.50864	0	0	0	0	0	0	0	3.4977	0	3.70632	3.70538	3.78017	3.6432	3.60751	0	3.91206	3.72158	9.5e-05
1021	B0N4G8	B0N4G8_9FIRM	DNA-binding helix-turn-helix protein	CLORAM_01519	Erysipelatoclostridium ramosum DSM 1402			DNA binding [GO:0003677]	SLGKRIQSYR	3.63507	0	0	0	0	0	0	0	0	3.67013	0	0	0	0	0	0	0	0	0	0	0	0	0	0	0	0	0	3.65399	3.78095	3.80563	3.74106	3.7262	3.74198	0	3.72218	0.000731
1022	A0A3E4PNV3	A0A3E4PNV3_BACUN	ABC transporter permease	DXC91_17010	Bacteroides uniformis		integral component of membrane [GO:0016021]		KIHHINR	3.71006	0	0	0	0	0	0	0	0	0	0	0	0	0	0	0	0	0	0	0	3.60121	0	0	0	0	0	0	3.77056	3.85203	3.79063	3.74871	3.75402	3.81172	3.80716	3.80414	8e-05
1023	A0A0S8HB52	A0A0S8HB52_9BACE	Isoprenylcysteine carboxylmethyltransferase family protein	AMS27_14500	Bacteroides sp. SM23_62_1		integral component of membrane [GO:0016021]	protein C-terminal S-isoprenylcysteine carboxyl O-methyltransferase activity [GO:0004671]	EKEKEHK	3.46506	0	0	0	0	0	0	0	0	0	0	3.84711	0	0	0	0	0	0	0	0	0	0	0	0	0	0	0	0	3.66036	3.65951	3.6084	3.69246	3.63244	3.7029	3.73622	0.000821
1024	A0A8G0NKQ0	A0A8G0NKQ0_9FUSO	Tetratricopeptide repeat protein	JY400_06295	Fusobacterium hwasookii				GILSLEN	0	0	0	0	0	0	0	0	0	0	0	0	0	0	3.65719	0	0	0	0	0	0	0	3.66295	3.81526	3.60923	3.69191	3.52055	3.67639	0	0	3.5016	0	3.64847	0	0	0.000868
1025	A0A1Y4QY28	A0A1Y4QY28_9FIRM	DNA topoisomerase 4 subunit A (EC 5.6.2.2) (Topoisomerase IV subunit A)	parC B5E92_00950	Erysipelatoclostridium sp. An15	chromosome segregation [GO:0007059]; DNA topological change [GO:0006265]	chromosome [GO:0005694]; extrinsic component of plasma membrane [GO:0019897]	ATP binding [GO:0005524]; DNA binding [GO:0003677]; DNA topoisomerase type II (double strand cut, ATP-hydrolyzing) activity [GO:0003918]	LNSVKKK	3.60861	0	0	0	3.72959	0	0	0	0	0	0	0	0	0	0	0	0	0	0	0	0	0	0	0	0	0	0	3.73429	3.7066	3.69857	3.73442	3.77483	3.83658	3.79572	3.75294	8.8e-05
1026	A0A414L5I1	A0A414L5I1_9BACE	ATP-binding protein	DW712_16970	Bacteroides intestinalis			ATP binding [GO:0005524]	IKVVPIWKWLVP	3.73424	0	0	0	0	0	0	0	0	3.60648	0	0	0	0	0	0	0	0	0	0	0	0	0	0	3.59475	3.60173	0	3.80703	3.70385	3.80433	3.71357	3.77845	3.65694	3.87941	3.77947	<0.000001
1027	A0A1G7T792	A0A1G7T792_9BACT	Indolepyruvate oxidoreductase subunit IorA (IOR) (EC 1.2.7.8) (Indolepyruvate ferredoxin oxidoreductase subunit alpha)	SAMN04487901_102157	Prevotella sp. BP1-148			4 iron, 4 sulfur cluster binding [GO:0051539]; indolepyruvate ferredoxin oxidoreductase activity [GO:0043805]; metal ion binding [GO:0046872]; thiamine pyrophosphate binding [GO:0030976]	GTSVIIPRRECMQTLQR	0	0	3.71032	3.63186	0	0	0	0	0	0	0	0	0	0	0	0	0	0	0	0	0	0	0	3.88525	3.79942	0	3.70994	3.74871	0	3.86107	3.82378	3.83028	3.81171	3.81798	3.84365	<0.000001
1028	A0A1G4P8S5	A0A1G4P8S5_9FIRM	DUF4428 domain-containing protein	SAMN02910456_00362	Ruminococcaceae bacterium YRB3002				YLTLGTIIK	0	0	0	0	0	0	0	0	0	0	0	0	0	0	0	0	0	0	0	3.52001	0	3.8307	0	3.846	3.85469	3.81146	3.72782	3.83375	3.90555	3.89168	3.71029	3.63643	3.84107	0	3.73464	<0.000001
1029	A0A1G4S050	A0A1G4S050_9FIRM	Transposase and inactivated derivatives, IS30 family	SAMN02910456_02196 SAMN02910456_02242 SAMN02910456_02578	Ruminococcaceae bacterium YRB3002	DNA integration [GO:0015074]		nucleic acid binding [GO:0003676]	ACKGHDCREICDR	0	0	0	0	0	0	0	0	0	0	0	0	3.68553	3.66957	0	0	0	0	0	0	0	0	0	0	0	0	0	0	3.70577	3.82235	3.82579	3.71206	3.84754	3.9282	3.62609	0.000716
1030	B2UYB3	RL2_CLOBA	50S ribosomal protein L2	rplB CLH_0240	Clostridium botulinum (strain Alaska E43 / Type E3)	translation [GO:0006412]	large ribosomal subunit [GO:0015934]	rRNA binding [GO:0019843]; structural constituent of ribosome [GO:0003735]; transferase activity [GO:0016740]	AVKKFNPITPSR	0	0	0	0	0	0	0	0	0	0	0	0	0	0	0	0	0	0	0	3.72193	3.6365	0	0	0	0	0	3.52242	0	3.83766	0	3.78343	0	3.80622	3.56505	3.57688	0.004704
1031	R9KQ78	R9KQ78_9FIRM	Mu-like prophage protein Com	C810_01396	Lachnospiraceae bacterium A2				IVKCKNCNK	3.72186	0	0	0	0	0	0	0	0	0	0	0	0	0	0	0	0	0	0	3.63669	0	0	0	3.40873	0	3.54103	0	3.6864	3.92516	3.90512	3.83276	3.94669	3.70894	3.7411	3.83195	<0.000001
1032	A0A7G9GWL0	A0A7G9GWL0_9FUSO	8-oxoguanine DNA glycosylase/AP lyase [Includes: 8-oxoguanine DNA glycosylase (8-oxoG DNA glycosylase) (EC 3.2.2.-); DNA-(apurinic or apyrimidinic site) lyase (AP lyase) (EC 4.2.99.18)]	ogg H9Q81_09830	Fusobacterium sp. NSJ-57	base-excision repair [GO:0006284]		class I DNA-(apurinic or apyrimidinic site) endonuclease activity [GO:0140078]; hydrolase activity, hydrolyzing N-glycosyl compounds [GO:0016799]	NIKGMAFKEAGHFLR	0	0	0	0	0	0	0	0	0	3.88743	0	0	3.4806	0	0	0	0	0	0	0	0	0	0	3.6727	3.68255	4.00372	4.02281	3.79585	3.42816	0	0	0	0	3.33995	0	0.000837
1033	A0A1Y4N8M1	A0A1Y4N8M1_9FIRM	SF4 helicase domain-containing protein	B5F09_06605	Erysipelatoclostridium sp. An173	DNA replication [GO:0006260]		ATP binding [GO:0005524]; DNA helicase activity [GO:0003678]	ARIPIGYNK	3.81959	0	0	0	0	0	0	0	0	0	0	0	0	0	0	0	0	0	0	3.55542	0	0	0	0	0	0	0	0	3.84363	3.91772	3.79733	3.70027	3.836	3.8774	3.7489	0.000689
1034	A0A0S8HTW0	A0A0S8HTW0_9BACE	Dipeptidyl-peptidase (EC 3.4.14.-)	AMS27_02180	Bacteroides sp. SM23_62_1	peptide catabolic process [GO:0043171]; proteolysis [GO:0006508]		dipeptidyl-peptidase activity [GO:0008239]; serine-type aminopeptidase activity [GO:0070009]	FFPDYNAPTDR	0	0	0	0	0	0	0	0	0	0	0	0	3.32017	0	0	0	0	0	0	0	4.05536	0	0	0	0	0	3.52592	0	4.07798	4.05402	4.05416	3.97092	0	3.78106	4.12982	0.000598
1035	A0A6S6XPF4	A0A6S6XPF4_9FIRM	Primosomal protein N' (EC 3.6.4.-) (ATP-dependent helicase PriA)	priA CLOSBL4_1902	Ruminococcaceae bacterium BL-4	DNA replication, synthesis of RNA primer [GO:0006269]; DNA unwinding involved in DNA replication [GO:0006268]	cytoplasm [GO:0005737]; primosome complex [GO:1990077]	ATP binding [GO:0005524]; DNA binding [GO:0003677]; DNA helicase activity [GO:0003678]; hydrolase activity [GO:0016787]; zinc ion binding [GO:0008270]	RGYNTFASCR	0	0	0	0	0	0	0	0	0	0	0	0	0	0	0	3.75602	0	0	0	0	0	0	3.62084	3.72572	3.79669	3.63219	3.66763	3.70103	0	3.68986	3.59441	0	0	0	0	0.000838
1036	A0A2P1G4H6	A0A2P1G4H6_9FIRM	YycI domain-containing protein	C3V37_04720	Peptostreptococcaceae bacterium oral taxon 929		integral component of membrane [GO:0016021]		LLTKDEK	3.92157	0	0	0	0	0	0	0	0	0	0	0	0	0	0	0	0	0	0	0	3.50734	0	0	0	0	0	0	0	3.77845	3.85065	3.77012	3.82396	4.13216	3.77625	3.8827	0.000681
1037	A0A389M4S2	A0A389M4S2_9FIRM	UDP-N-acetylglucosamine 1-carboxyvinyltransferase (EC 2.5.1.7) (Enoylpyruvate transferase) (UDP-N-acetylglucosamine enolpyruvyl transferase) (EPT)	murA_1 murA AwErysi_02340	Erysipelotrichaceae bacterium	cell cycle [GO:0007049]; cell division [GO:0051301]; cell wall organization [GO:0071555]; peptidoglycan biosynthetic process [GO:0009252]; regulation of cell shape [GO:0008360]; UDP-N-acetylgalactosamine biosynthetic process [GO:0019277]	cytoplasm [GO:0005737]	UDP-N-acetylglucosamine 1-carboxyvinyltransferase activity [GO:0008760]	IFAKAPNR	0	0	0	0	0	0	0	0	0	0	0	0	0	0	0	0	0	0	0	0	3.76667	3.67019	0	0	0	4.08298	0	0	3.78578	3.66379	0	3.80686	4.03079	3.85553	3.80157	0.000681
1038	A0A6I0LIX2	A0A6I0LIX2_BACUN	Transposase	GAP48_06840	Bacteroides uniformis	DNA integration [GO:0015074]; DNA recombination [GO:0006310]		DNA binding [GO:0003677]	GYKSTCR	0	0	0	0	0	0	0	0	0	0	0	0	3.86321	0	0	0	0	0	0	0	0	3.57823	0	3.83078	3.89155	0	0	3.69403	0	3.71648	3.71642	3.65076	3.71764	3.69147	3.75859	7e-06
1039	A0A1H8EWJ9	A0A1H8EWJ9_9FIRM	ADP-ribose pyrophosphatase	SAMN05216454_101256	Peptostreptococcus russellii				KWMVASR	0	0	0	0	0	0	0	0	0	0	0	0	0	0	0	0	0	0	0	3.73791	3.71345	0	0	0	0	3.76558	0	0	3.79645	3.80758	3.92002	3.95133	0	3.85076	3.85302	0.000694
1040	A0A417HFF0	A0A417HFF0_9FIRM	Flavin-dependent thymidylate synthase (FDTS) (EC 2.1.1.148) (FAD-dependent thymidylate synthase) (Thymidylate synthase ThyX) (TS) (TSase)	thyX DW741_10335	Ruminococcaceae bacterium AM28-23LB	dTMP biosynthetic process [GO:0006231]; dTTP biosynthetic process [GO:0006235]; methylation [GO:0032259]		flavin adenine dinucleotide binding [GO:0050660]; thymidylate synthase (FAD) activity [GO:0050797]	EVARQMLEECR	0	0	0	0	0	0	0	0	0	0	0	0	0	3.67813	0	3.77551	0	0	0	0	0	0	0	3.74769	3.93948	3.63746	0	3.81947	0	0	3.5695	3.67299	0	3.53672	3.74924	0.000108
1041	A0A372UKR3	A0A372UKR3_9FIRM	DUF1919 domain-containing protein	DW669_02730	Lachnospiraceae bacterium AM25-17				ARLFIWK	3.75388	0	0	0	0	0	3.70015	0	0	0	0	0	0	0	0	0	0	0	0	0	0	0	0	0	0	0	0	3.95739	3.99606	3.9419	3.93484	4.04592	0	3.90706	3.91973	0.000595
1042	A0A1I3KKU5	A0A1I3KKU5_9FIRM	Chaperone protein ClpB	clpB SAMN02910435_00651	Ruminococcaceae bacterium D5	protein refolding [GO:0042026]; proteolysis [GO:0006508]; response to heat [GO:0009408]	cytoplasm [GO:0005737]	ATP binding [GO:0005524]; ATP hydrolysis activity [GO:0016887]; peptidase activity [GO:0008233]	RLSDRQIR	3.68334	0	0	0	0	0	0	0	0	0	0	0	0	3.77399	0	0	0	0	0	0	0	0	0	0	0	0	3.44426	0	3.81334	3.90578	3.92324	3.89963	3.92794	4.13033	3.89946	8.2e-05
1043	I9RCG4	I9RCG4_9BACE	NADH-quinone oxidoreductase subunit L	HMPREF1062_00201	Bacteroides cellulosilyticus CL02T12C19				TAGIIGTT	3.72906	0	0	0	0	0	0	0	0	0	0	0	0	0	0	0	0	0	0	0	3.73138	0	0	3.65881	3.66567	0	0	3.78468	3.87546	3.85708	3.92382	0	3.96348	3.96592	3.94627	6e-06
1044	A0A425WJ50	A0A425WJ50_9ACTN	IS30 family transposase	DUD39_12745	Coriobacteriaceae bacterium				LLGHHGKR	3.77863	0	0	0	0	0	0	0	0	0	0	0	0	0	0	0	0	0	0	3.68226	0	0	0	0	0	0	3.6561	0	3.96466	3.93115	3.94612	3.93515	3.90333	3.92368	3.94981	7.6e-05
1045	A0A239RHM2	A0A239RHM2_9BACT	Putative auto-transporter adhesin, head GIN domain	SAMN06298210_101221	Prevotellaceae bacterium KH2P17				VVKVVPFER	0	0	0	0	0	0	3.729	3.73672	0	0	0	0	0	0	0	0	0	0	0	0	0	0	0	3.67976	3.67665	0	0	0	3.68697	3.81646	3.52344	3.76857	3.79878	3.85819	0	0.000105
1046	A0A847QED9	A0A847QED9_9FIRM	Lysine--tRNA ligase (EC 6.1.1.6) (Lysyl-tRNA synthetase) (LysRS)	lysS GX368_06415	Erysipelotrichaceae bacterium	lysyl-tRNA aminoacylation [GO:0006430]	cytoplasm [GO:0005737]	ATP binding [GO:0005524]; lysine-tRNA ligase activity [GO:0004824]; magnesium ion binding [GO:0000287]; nucleic acid binding [GO:0003676]	RVAMLRPK	3.72392	3.74589	0	0	0	0	0	0	0	0	0	0	0	0	0	0	0	0	0	0	0	0	0	0	0	0	4.00225	0	3.59888	3.54596	3.72373	3.51879	3.68467	3.6342	3.7869	0.000115
1047	A0A417HPZ6	A0A417HPZ6_9FIRM	XRE family transcriptional regulator	DW741_01070	Ruminococcaceae bacterium AM28-23LB		integral component of membrane [GO:0016021]	DNA binding [GO:0003677]	MILADKIIR	3.72609	0	0	0	0	0	0	0	0	0	0	0	0	0	0	0	0	0	0	0	3.74548	0	0	0	0	0	0	3.47665	3.68697	3.95465	3.52344	3.67565	3.90741	3.84543	0	0.000862
1048	A0A1I2BYQ0	A0A1I2BYQ0_9FIRM	Stage 0 sporulation protein A homolog	SAMN02910327_01618	Peptostreptococcaceae bacterium pGA-8	phosphorelay signal transduction system [GO:0000160]; regulation of DNA-templated transcription [GO:0006355]		DNA binding [GO:0003677]	HIRKTTGHR	3.91897	0	0	0	0	0	0	0	0	0	0	0	0	0	0	0	0	0	0	0	0	3.55863	0	0	0	3.75481	0	3.86596	3.91063	3.9747	3.91074	3.84505	3.79291	3.63275	3.82798	6e-06
1049	A0A351UTB6	A0A351UTB6_9FIRM	DNA polymerase IV (Pol IV) (EC 2.7.7.7)	dinB DCZ20_05000	Lachnospiraceae bacterium	DNA repair [GO:0006281]; DNA-templated DNA replication [GO:0006261]; SOS response [GO:0009432]	cytoplasm [GO:0005737]	damaged DNA binding [GO:0003684]; DNA-directed DNA polymerase activity [GO:0003887]; magnesium ion binding [GO:0000287]	YPSPVEAALEMKDAIYK	0	0	0	0	0	0	0	0	0	0	0	0	0	0	0	0	0	0	0	3.68824	3.78969	0	0	0	0	3.72812	3.58465	3.66991	3.58152	0	0	3.6897	3.61492	4.12127	4.26542	0.0001
1050	K9E575	K9E575_9BACE	SusC/RagA family TonB-linked outer membrane protein	HMPREF9447_00749	Bacteroides oleiciplenus YIT 12058		cell outer membrane [GO:0009279]		ALSIILKGTGFTYEIKGSYIK	3.44398	0	0	0	0	0	0	0	0	0	0	0	0	4.03717	0	0	0	0	0	0	0	0	0	3.59228	0	0	0	0	3.69389	3.61787	0	3.64788	3.70712	3.55397	3.69201	0.000984
1051	E7RT76	E7RT76_9BACT	Phage protein	HMPREF0663_11949	Prevotella oralis ATCC 33269				RADAVSSK	0	3.77523	0	3.70673	0	0	0	0	0	0	0	0	0	0	0	0	0	0	0	0	0	0	0	3.65067	3.76632	0	0	3.73165	3.75306	3.74647	3.8298	3.73718	0	3.78198	0	0.000102
1052	A5N6L8	LEPA_CLOK5	Elongation factor 4 (EF-4) (EC 3.6.5.n1) (Ribosomal back-translocase LepA)	lepA CKL_0898	Clostridium kluyveri (strain ATCC 8527 / DSM 555 / NCIMB 10680)	positive regulation of translation [GO:0045727]	plasma membrane [GO:0005886]	GTP binding [GO:0005525]; GTPase activity [GO:0003924]; ribosome binding [GO:0043022]; translation elongation factor activity [GO:0003746]	ALIFDSNYDSYK	0	0	0	0	0	0	0	0	3.74092	0	0	0	0	3.75092	0	0	0	0	0	0	0	0	0	3.64657	0	0	0	0	3.77137	3.77385	3.75929	3.86467	3.57894	3.79455	3.78076	0.000104
1053	A0A2D3P619	A0A2D3P619_9FUSO	Helicase SNF2	CTM78_00835	Fusobacterium pseudoperiodonticum	DNA restriction-modification system [GO:0009307]		ATP binding [GO:0005524]; ATP-dependent chromatin remodeler activity [GO:0140658]; DNA binding [GO:0003677]; endonuclease activity [GO:0004519]; helicase activity [GO:0004386]	IGDKTVSLK	3.73908	0	0	0	0	0	0	0	0	0	0	0	0	0	0	0	0	0	0	0	3.75703	0	0	0	0	0	0	0	3.95174	3.96368	3.883	3.81544	3.94382	3.96427	3.91039	0.000649
1054	A0A1G4WHX7	A0A1G4WHX7_9FIRM	DNA-binding transcriptional regulator, MarR family	SAMN02910436_01796	Ruminococcaceae bacterium P7			DNA binding [GO:0003677]; DNA-binding transcription factor activity [GO:0003700]	GFVRRVR	3.62407	0	0	0	0	0	0	0	0	0	0	0	0	0	0	0	0	0	0	0	3.87337	0	0	0	0	0	0	3.65518	3.71322	3.84067	0	3.74673	3.69996	3.76793	3.64085	0.00087
1055	A0A0N7IB07	A0A0N7IB07_BACT4	Uncharacterized protein	BSIG_5649 Btheta7330_04848 ERS852511_04891	Bacteroides thetaiotaomicron				VVPTLIK	3.89515	0	0	0	0	0	0	0	0	0	0	0	0	0	0	0	0	0	0	0	3.62244	0	0	0	0	0	0	0	3.85474	3.87215	3.90795	3.85377	3.84923	3.83651	3.88001	0.000714
1056	A0A3D2W5V4	A0A3D2W5V4_9FIRM	IS30 family transposase	DHW39_00650	Erysipelotrichaceae bacterium	DNA integration [GO:0015074]		nucleic acid binding [GO:0003676]	VKLIPIIK	3.7453	0	0	0	0	0	0	0	0	0	0	0	0	0	0	0	0	0	0	0	3.77267	0	0	0	0	0	0	3.78874	3.86318	4.26195	4.07605	4.12898	3.79567	4.12626	4.30831	6.4e-05
1057	B9E5Q6	TGT_CLOK1	Queuine tRNA-ribosyltransferase (EC 2.4.2.29) (Guanine insertion enzyme) (tRNA-guanine transglycosylase)	tgt CKR_2780	Clostridium kluyveri (strain NBRC 12016)	queuosine biosynthetic process [GO:0008616]; tRNA-guanine transglycosylation [GO:0101030]		metal ion binding [GO:0046872]; queuine tRNA-ribosyltransferase activity [GO:0008479]	RTTRWLK	3.75709	0	0	0	0	0	0	0	0	0	0	0	0	0	0	0	0	0	0	0	3.76307	0	0	3.48616	0	0	0	0	3.98882	3.97737	3.88292	3.92016	3.67103	3.93224	3.96756	8.9e-05
1058	A0A1I1XR71	A0A1I1XR71_9FIRM	Phosphoribosylformylglycinamidine synthase	SAMN02910327_00346	Peptostreptococcaceae bacterium pGA-8	purine nucleotide biosynthetic process [GO:0006164]		metal ion binding [GO:0046872]; phosphoribosylformylglycinamidine synthase activity [GO:0004642]	IYVIKGNLTVTQLEEIK	0	0	0	0	0	0	0	0	0	0	0	0	0	0	0	0	0	0	0	3.79396	3.73052	0	0	0	3.82731	3.70841	3.80236	3.76834	0	0	0	3.8051	3.78695	3.61246	3.68849	0.000106
1059	A0A7U9S3U3	A0A7U9S3U3_9FIRM	Type-4 uracil-DNA glycosylase (EC 3.2.2.27)	udg IMSAGC012_03719	Lachnospiraceae bacterium	metabolic process [GO:0008152]		4 iron, 4 sulfur cluster binding [GO:0051539]; metal ion binding [GO:0046872]; uracil DNA N-glycosylase activity [GO:0004844]	RHPPGNR	0	0	0	0	0	0	0	0	0	0	0	0	0	0	0	0	0	0	0	3.71778	3.81531	0	0	0	0	0	0	0	3.82553	3.81788	3.80148	3.88299	3.78423	3.98279	3.85982	0.000737
1060	A0A1Y4JM53	A0A1Y4JM53_9BACE	Replication initiation protein	B5F25_12305	Bacteroides sp. An19				DCFVFGSGNFNEEFTEWAYSDADK	3.77567	0	0	0	0	0	0	0	0	0	0	0	0	0	0	0	0	0	0	0	3.76049	0	0	0	0	0	0	0	3.92758	3.84089	3.93661	3.86636	3.94658	3.82438	3.87654	0.000698
1061	A0A6S6XIX8	A0A6S6XIX8_9FIRM	Alpha-amylase	CLOSBL4_2178	Ruminococcaceae bacterium BL-4				KVALGPNTKR	3.74875	0	0	0	0	0	0	0	0	3.79735	0	0	0	0	0	0	0	0	0	0	0	0	0	0	0	0	0	0	3.90949	3.77481	3.72202	3.77329	3.86402	3.70928	3.88117	0.000797
1062	A0A1G4WSP2	A0A1G4WSP2_9FIRM	Site-specific recombinase XerD	SAMN02910436_02388	Ruminococcaceae bacterium P7	DNA integration [GO:0015074]; DNA recombination [GO:0006310]		DNA binding [GO:0003677]	RSALPASSVSALCRGNHCNR	3.63233	0	0	0	0	0	0	0	0	0	0	0	0	0	0	0	0	0	0	0	3.91381	0	0	0	0	0	0	0	3.7762	3.7721	3.6569	3.80018	3.90567	3.87144	3.75739	0.000816
1063	A0A2N6Q6N3	A0A2N6Q6N3_9BACT	Na(+)-translocating NADH-quinone reductase subunit A (Na(+)-NQR subunit A) (Na(+)-translocating NQR subunit A) (EC 7.2.1.1) (NQR complex subunit A) (NQR-1 subunit A)	nqrA CJ232_04925	Prevotella timonensis	sodium ion transport [GO:0006814]		oxidoreductase activity, acting on NAD(P)H, quinone or similar compound as acceptor [GO:0016655]	VSVIKLR	0	0	0	0	3.83818	0	0	3.71581	0	0	0	0	0	0	0	0	0	0	0	0	0	0	0	3.59641	3.676	0	3.68217	0	3.63447	0	3.54714	3.68502	3.75527	3.61122	3.75868	1e-05
1064	A0A095Y608	A0A095Y608_9BACT	RNA polymerase sigma70 factor	HMPREF1640_05925	Prevotella sp. S7-1-8	DNA-templated transcription initiation [GO:0006352]; response to stimulus [GO:0050896]		DNA binding [GO:0003677]; sigma factor activity [GO:0016987]	LQAIRQQ	0	0	3.80843	0	3.75325	0	0	0	0	0	0	0	0	0	0	0	0	0	0	0	0	0	0	3.70024	3.79958	0	0	0	0	3.87611	3.78512	3.86148	3.85925	3.84503	3.82212	9.6e-05
1065	A0A412SNK8	A0A412SNK8_BACUN	Glycosyltransferase	DW758_17910 DWW83_10815	Bacteroides uniformis			transferase activity [GO:0016740]	KIKTMWLR	0	0	0	0	0	0	0	0	0	0	3.65529	0	0	0	0	0	0	0	0	0	0	0	3.91652	3.76421	3.62743	3.80568	3.7298	3.65489	0	0	3.74998	3.63308	0	0	3.75187	0.000119
1066	Q8XJR4	RIMP_CLOPE	Ribosome maturation factor RimP	rimP CPE1690	Clostridium perfringens (strain 13 / Type A)	ribosomal small subunit biogenesis [GO:0042274]	cytoplasm [GO:0005737]		ALSDMLDIEDPIK	3.76966	0	0	0	0	0	0	3.80802	0	0	0	0	0	0	0	0	0	0	0	0	0	0	0	0	0	0	0	3.8221	0	3.91508	3.82449	0	3.71142	3.72596	3.55801	0.004883
1067	C3KVX0	HIS1_CLOB6	ATP phosphoribosyltransferase (ATP-PRT) (ATP-PRTase) (EC 2.4.2.17)	hisG CLJ_B1673	Clostridium botulinum (strain 657 / Type Ba4)	histidine biosynthetic process [GO:0000105]	cytoplasm [GO:0005737]	ATP binding [GO:0005524]; ATP phosphoribosyltransferase activity [GO:0003879]	MIVNKASMK	3.7253	0	0	0	0	0	0	0	0	0	0	0	0	0	0	0	0	0	0	0	3.87206	0	0	0	0	0	0	3.79292	3.88023	4.00928	3.91507	3.99024	3.94382	3.94355	3.989	8.1e-05
1068	R9K605	R9K605_9FIRM	Sigma-70 family RNA polymerase sigma factor	C810_05209	Lachnospiraceae bacterium A2				IIKVLPLK	3.51128	0	0	0	0	4.08975	0	0	0	0	0	0	0	0	0	0	0	0	0	0	0	0	0	0	0	0	0	3.65953	3.73731	4.3371	4.3197	4.34142	3.65867	3.94573	4.30841	7.3e-05
1069	A0PZG3	NTPPA_CLONN	dTTP/UTP pyrophosphatase (dTTPase/UTPase) (EC 3.6.1.9) (Nucleoside triphosphate pyrophosphatase) (Nucleotide pyrophosphatase) (Nucleotide PPase)	NT01CX_1686	Clostridium novyi (strain NT)	nucleotide metabolic process [GO:0009117]	cytoplasm [GO:0005737]	dTTP diphosphatase activity [GO:0036218]; UTP diphosphatase activity [GO:0036221]	DETHAFNMLK	3.66043	0	0	0	0	0	0	0	0	0	0	0	0	3.95205	0	0	0	0	0	0	0	0	0	0	0	0	0	0	3.75128	3.62698	3.74206	3.72177	3.80194	3.67728	3.749	0.000949
1070	A0PXR8	MCSB_CLONN	Protein-arginine kinase (EC 2.7.14.1)	mcsB NT01CX_1086	Clostridium novyi (strain NT)	phosphocreatine biosynthetic process [GO:0046314]; phosphorylation [GO:0016310]		ATP binding [GO:0005524]; creatine kinase activity [GO:0004111]; protein kinase activity [GO:0004672]	ENWINVNNASEDIVLSSR	3.74942	0	0	0	3.86538	0	0	0	0	0	0	0	0	0	0	0	0	0	0	0	0	0	0	0	0	3.63936	0	0	3.68528	0	3.66053	3.79316	0	3.60542	3.6909	0.005508
1071	A0A1E9JM39	A0A1E9JM39_9FUSO	NlpC/P60 domain-containing protein	HMPREF2747_07110	Fusobacterium sp. HMSC073F01		integral component of membrane [GO:0016021]		RMPRTTAWR	0	0	0	0	0	0	3.78318	0	0	0	0	0	0	0	0	0	0	0	0	0	3.85583	0	0	0	0	0	0	0	3.98882	3.91593	3.80647	3.99024	3.87839	4.01981	3.86682	0.000717
1072	A0A1G4VE04	A0A1G4VE04_9FIRM	Recombinase	SAMN02910436_00352	Ruminococcaceae bacterium P7				ARAYLPR	4.1027	0	0	0	0	0	0	0	0	0	0	0	0	0	0	0	0	0	0	0	3.53889	0	0	0	0	0	0	3.60694	3.85086	3.8504	3.78545	3.73352	3.96358	0	3.92439	0.000854
1073	A0A425VY18	A0A425VY18_9ACTN	DeoR/GlpR transcriptional regulator	DUD33_03440	Coriobacteriaceae bacterium			DNA binding [GO:0003677]; DNA-binding transcription factor activity [GO:0003700]	DGRPRVR	3.80906	0	0	0	0	0	0	0	0	0	0	0	0	0	0	0	0	0	0	0	3.83599	0	0	0	0	0	0	3.62827	3.79456	4.18597	4.0263	3.81663	3.80357	0	3.92898	0.000773
1074	Q97KG9	MNTP_CLOAB	Putative manganese efflux pump MntP	mntP CA_C0950	Clostridium acetobutylicum (strain ATCC 824 / DSM 792 / JCM 1419 / LMG 5710 / VKM B-1787)		integral component of membrane [GO:0016021]; plasma membrane [GO:0005886]	manganese ion transmembrane transporter activity [GO:0005384]	RIQLVCK	3.70055	0	0	0	0	3.94848	0	0	0	0	0	0	0	0	0	0	0	0	0	0	0	0	0	0	0	0	0	3.83216	3.96469	3.93382	3.87244	3.90063	3.91521	0	3.87783	0.000749
1075	A0A374VCV8	A0A374VCV8_9BACE	Methionyl-tRNA formyltransferase (EC 2.1.2.9)	fmt DXC10_07340	Bacteroides sp. OM08-11			methionyl-tRNA formyltransferase activity [GO:0004479]	LAPKIFK	4.00971	0	0	0	0	0	0	0	0	0	0	0	0	0	0	0	0	0	0	0	3.6564	0	0	0	0	0	0	0	3.86905	4.05618	4.07152	3.79261	4.0604	4.19028	4.07821	0.000648
1076	A0A316BBL1	A0A316BBL1_9FIRM	TFIIB-type zinc ribbon-containing protein	B0O40_2167	Ruminococcaceae bacterium R-25				ETEIKPVK	3.76687	0	0	0	0	0	0	3.90014	0	0	0	0	0	0	0	0	0	0	0	0	0	0	0	0	0	0	0	3.7094	3.82716	3.86509	3.98937	3.84213	3.86429	4.03623	3.86847	9.6e-05
1077	A0A357QXF5	A0A357QXF5_9FIRM	PTS system EIIA component	DEA51_00585	Erysipelotrichaceae bacterium	phosphoenolpyruvate-dependent sugar phosphotransferase system [GO:0009401]; regulation of DNA-templated transcription [GO:0006355]		protein-N(PI)-phosphohistidine-sugar phosphotransferase activity [GO:0008982]	LSKSSKVVK	3.67971	0	0	0	0	0	0	0	4.02221	0	0	0	0	0	0	0	0	0	0	0	0	0	0	0	0	0	0	3.59703	3.81832	3.79442	3.60407	3.68344	0	3.77997	3.78156	0.001021
1078	R7F6W5	R7F6W5_9BACT	CTP synthase (EC 6.3.4.2) (Cytidine 5'-triphosphate synthase) (Cytidine triphosphate synthetase) (CTP synthetase) (CTPS) (UTP--ammonia ligase)	pyrG BN677_00614	Prevotella sp. CAG:485	'de novo' CTP biosynthetic process [GO:0044210]; glutamine metabolic process [GO:0006541]		ATP binding [GO:0005524]; CTP synthase activity [GO:0003883]; metal ion binding [GO:0046872]	LLLARGYK	0	0	0	0	0	0	0	0	0	0	3.65135	0	0	0	4.05832	0	0	0	0	0	0	0	0	3.92409	3.89302	3.91733	3.97987	3.95739	0	3.90162	0	3.93404	3.90448	0	0	9.1e-05
1079	A0A6S6XQH5	A0A6S6XQH5_9FIRM	DUF3800 domain-containing protein	CLOSBL6_2431	Ruminococcaceae bacterium BL-6				FFKIQDK	3.9161	0	0	0	0	0	0	0	0	0	0	0	0	0	0	0	0	0	0	3.7937	0	0	0	0	0	0	0	3.68512	3.80947	3.93396	3.81304	3.8908	3.97821	3.83229	3.85055	0.000105
1080	Q8XJQ7	EFTS_CLOPE	Elongation factor Ts (EF-Ts)	tsf CPE1699	Clostridium perfringens (strain 13 / Type A)		cytoplasm [GO:0005737]	translation elongation factor activity [GO:0003746]	AGRVAAEGIVKTYVSEDMK	4.03202	0	0	0	0	0	0	0	0	0	0	0	0	0	0	0	0	0	0	0	3.70228	0	0	0	0	0	0	3.72343	0	3.96302	3.7826	3.82396	4.13216	0	3.8827	0.004634
1081	A0A1G4WKS1	A0A1G4WKS1_9FIRM	DNA helicase (EC 3.6.4.12)	SAMN02910436_01941	Ruminococcaceae bacterium P7	DNA repair [GO:0006281]		ATP binding [GO:0005524]; ATP hydrolysis activity [GO:0016887]; DNA binding [GO:0003677]; DNA helicase activity [GO:0003678]; exonuclease activity [GO:0004527]	AKDKDVSELIR	0	0	0	0	0	0	0	0	0	0	0	0	3.84765	3.90027	0	0	0	0	0	0	0	0	0	3.63793	0	0	0	3.61881	3.60491	0	3.63134	0	3.5292	3.79067	3.47654	0.001255
1082	A0A1V1RFY9	A0A1V1RFY9_9ACTN	Transcriptional regulator MraZ	1c0196 mraZ emb_1c0196	Coriobacteriaceae bacterium EMTCatB1		cytoplasm [GO:0005737]; nucleoid [GO:0009295]	DNA binding [GO:0003677]; DNA-binding transcription factor activity [GO:0003700]	ELAELGIL	3.92835	0	0	0	0	0	0	0	0	0	0	0	0	0	0	0	0	0	0	0	3.83769	0	0	0	0	0	0	4.03244	4.05017	3.71922	4.03693	3.81962	4.01241	4.04606	3.81955	9.4e-05
1083	C3WFA2	C3WFA2_FUSMR	Mg2+ transporter-C family protein	FMAG_02120	Fusobacterium mortiferum ATCC 9817		integral component of membrane [GO:0016021]; plasma membrane [GO:0005886]		LIVHFNK	4.14626	0	0	0	0	0	0	0	0	0	0	0	0	0	0	0	0	0	0	0	3.70172	0	0	3.77691	0	0	0	0	0	3.53587	3.8634	3.564	4.04187	3.48831	4.00004	0.001109
1084	A0A6S6XPJ2	A0A6S6XPJ2_9FIRM	DUF4406 domain-containing protein	CLOSBL6_2158	Ruminococcaceae bacterium BL-6				ITATTLEGILTVK	3.76727	0	0	0	0	0	0	0	4.10517	0	0	0	0	0	0	0	0	0	0	0	0	0	0	0	0	0	0	0	3.64381	3.85923	3.84378	3.64196	3.7977	3.98863	3.75176	0.001048
1085	A0A352SH35	A0A352SH35_9FIRM	Spore cortex biosynthesis protein YabQ	DC035_05010 DER12_06450	Lachnospiraceae bacterium		integral component of membrane [GO:0016021]		MKVKHGR	3.64186	0	0	0	0	0	0	0	0	0	0	0	0	0	0	0	0	0	0	0	4.23695	0	0	0	0	0	0	3.73502	3.75092	3.69751	3.71612	3.74942	3.72306	3.73229	3.75571	0.000155
1086	A0A2D3PYB3	A0A2D3PYB3_9FUSO	Integrase	CTN00_03385	Fusobacterium pseudoperiodonticum	DNA integration [GO:0015074]; DNA recombination [GO:0006310]		DNA binding [GO:0003677]	CKFHPFDK	0	4.11422	0	0	0	0	0	0	0	0	0	0	3.77221	0	0	0	0	0	0	0	0	0	0	3.53634	3.58068	3.94257	0	0	3.50909	4.19211	4.16066	3.58859	0	0	0	0.001097
1087	C3WCE8	C3WCE8_FUSMR	Arylsulfatase (EC 3.1.6.-)	FMAG_01116	Fusobacterium mortiferum ATCC 9817			sulfuric ester hydrolase activity [GO:0008484]	VPLLFWGK	3.96717	0	0	0	0	0	3.96637	0	0	0	0	0	0	0	0	0	0	0	0	0	0	0	0	0	0	0	0	0	3.8909	3.95782	3.98718	3.85579	4.11494	4.08147	3.91176	0.000831
1088	B0N6M9	B0N6M9_9FIRM	Pyruvate synthase (EC 1.2.7.1)	nifJ CLORAM_02251	Erysipelatoclostridium ramosum DSM 1402	electron transport chain [GO:0022900]		4 iron, 4 sulfur cluster binding [GO:0051539]; iron ion binding [GO:0005506]; pyruvate synthase activity [GO:0019164]; thiamine pyrophosphate binding [GO:0030976]	VLPNTVEK	3.99081	0	0	0	0	0	0	0	0	0	0	0	0	0	0	0	0	0	0	0	3.99465	0	0	0	0	0	3.53424	3.62681	4.06113	3.81564	0	4.04929	3.61466	4.07826	3.54818	0.000155
1089	A0A7X6WGU4	A0A7X6WGU4_9FIRM	30S ribosomal protein S5	rpsE GX778_03160	Erysipelothrix sp	translation [GO:0006412]	small ribosomal subunit [GO:0015935]	rRNA binding [GO:0019843]; structural constituent of ribosome [GO:0003735]	MSQDRRPR	3.98147	0	0	4.01419	0	0	0	0	0	0	0	0	0	0	0	0	0	0	0	0	0	0	0	0	0	0	0	0	3.92438	4.02685	4.06544	3.9412	4.08263	4.06688	3.95202	0.000822
1090	A0A6S6XCT9	A0A6S6XCT9_9FIRM	Glutamine synthetase (EC 6.3.1.2)	glnA CLOSBL4_0925	Ruminococcaceae bacterium BL-4	glutamine biosynthetic process [GO:0006542]		glutamate-ammonia ligase activity [GO:0004356]	HDNWSLSTDRGINLLEPGDSPR	3.80555	0	0	0	0	0	0	0	0	0	4.265	0	0	0	0	0	0	0	0	0	0	0	0	0	0	0	0	0	3.65635	3.80351	3.80064	3.6901	3.65876	3.86886	3.58956	0.001344
1091	A0A7U9X2F7	A0A7U9X2F7_9FIRM	Site-specific DNA-methyltransferase (adenine-specific) (EC 2.1.1.72)	IMSAGC012_01388	Lachnospiraceae bacterium	DNA modification [GO:0006304]; methylation [GO:0032259]		DNA binding [GO:0003677]; methyltransferase activity [GO:0008168]	NGQKPRR	0	0	0	0	0	0	0	0	0	0	0	0	0	0	0	0	0	0	0	4.08982	4.08859	0	0	0	0	0	0	0	4.10482	4.15031	4.09096	4.0863	3.62364	4.07915	4.08373	0.000916
1092	A0A4S2ERN4	A0A4S2ERN4_9ACTN	YidC/Oxa1 family membrane protein insertase	E5335_06855	Coriobacteriaceae bacterium	protein transport [GO:0015031]	integral component of membrane [GO:0016021]	CDP-glycerol glycerophosphotransferase activity [GO:0047355]; membrane insertase activity [GO:0032977]	ASQEELAALENLNRR	3.52095	0	0	0	0	0	0	0	0	0	3.53927	0	0	0	0	0	0	0	3.4669	0	0	0	0	3.57934	0	0	0	3.63767	3.73273	3.70053	3.80535	3.70918	3.94799	4.19183	3.81914	3.5e-05
1093	Q8XP14	UXAC_CLOPE	Uronate isomerase (EC 5.3.1.12) (Glucuronate isomerase) (Uronic isomerase)	uxaC CPE0152	Clostridium perfringens (strain 13 / Type A)	glucuronate catabolic process [GO:0006064]		glucuronate isomerase activity [GO:0008880]	ALEIRLDYFYENGCMITDHSLER	3.61122	0	0	0	0	0	0	0	0	0	0	0	0	0	0	0	0	0	0	3.46469	3.4818	0	0	0	0	3.52211	0	3.4108	0	3.62804	3.75236	3.4419	3.72462	3.7733	0	0.003343
1094	H1PUK5	H1PUK5_9FUSO	MTS domain-containing protein	HMPREF0402_02098	Fusobacterium ulcerans 12-1B	cellular macromolecule metabolic process [GO:0044260]; macromolecule modification [GO:0043412]; methylation [GO:0032259]; nitrogen compound metabolic process [GO:0006807]; primary metabolic process [GO:0044238]		nucleic acid binding [GO:0003676]; S-adenosylmethionine-dependent methyltransferase activity [GO:0008757]	IVHGDVK	3.62825	0	0	0	0	0	0	0	0	0	0	0	0	0	0	0	0	0	0	3.59406	3.63981	0	0	0	0	0	0	3.67128	3.74874	3.71855	3.69666	3.69631	3.68433	3.73114	3.71057	0.000542
1095	J5GTU4	J5GTU4_9FIRM	Peptidase, S9A/B/C family, catalytic domain protein (EC 3.4.-.-)	HMPREF1142_1139	Peptostreptococcaceae bacterium AS15	proteolysis [GO:0006508]		serine-type peptidase activity [GO:0008236]	IDENIEKEEFK	3.79909	0	0	0	0	0	0	0	0	0	0	0	0	0	0	0	0	0	3.67542	0	3.39125	0	0	0	0	0	0	3.73429	3.79092	3.76794	3.74569	3.77483	3.70477	3.9525	3.75294	0.000474
1096	U2JGF7	U2JGF7_9FIRM	AMP-binding enzyme	HMPREF1987_00025	Peptostreptococcaceae bacterium oral taxon 113 str. W5053	amide biosynthetic process [GO:0043604]; organonitrogen compound biosynthetic process [GO:1901566]; secondary metabolite biosynthetic process [GO:0044550]		catalytic activity [GO:0003824]	FFIHPKK	3.88893	0	0	0	0	0	0	0	0	0	0	0	0	0	0	3.43727	0	0	0	0	0	0	3.56352	0	0	4.13226	0	3.72864	3.92571	3.90398	3.95105	4.11874	4.01502	3.90288	4.00891	3.1e-05
1097	D6LJ00	D6LJ00_9FUSO	Oxygen-independent coproporphyrinogen III oxidase 2	HMPREF0400_01717	Fusobacterium periodonticum 1_1_41FAA			catalytic activity [GO:0003824]; iron-sulfur cluster binding [GO:0051536]	EMKPYYMYR	3.74183	0	0	0	0	0	0	0	0	0	0	0	0	3.37508	0	0	0	3.77597	0	0	0	0	0	0	0	3.56712	3.50853	3.49699	4.0082	0	3.98369	3.68877	4.06845	0	3.74797	0.000516
1098	A0A425WJP6	A0A425WJP6_9ACTN	Polysaccharide biosynthesis protein	DUD39_11645	Coriobacteriaceae bacterium		integral component of membrane [GO:0016021]		KSFLPFFKK	0	0	0	0	0	0	3.70098	3.75023	0	0	3.45809	0	0	0	0	0	0	0	0	0	0	0	0	0	3.51542	3.7503	0	0	3.88277	3.76809	3.72161	3.82125	3.79685	3.74729	3.75419	5.4e-05
1099	A0A0M3USA6	A0A0M3USA6_FUSNU	Electron transfer flavoprotein subunit alpha (Electron transfer flavoprotein subunit alpha/FixB family protein)	CI114_01280 JY398_08305 JY401_03330 JY403_08010 RN90_07540 RN98_06030	Fusobacterium nucleatum subsp. animalis			electron transfer activity [GO:0009055]; flavin adenine dinucleotide binding [GO:0050660]	NNPDAAK	3.64082	0	0	0	0	0	0	0	0	0	0	0	0	0	0	0	0	0	0	3.61738	3.66177	0	0	0	0	0	0	3.59967	3.86552	3.75436	3.73747	3.8689	3.82761	3.69159	3.75207	0.000506
1100	A0A7U8LGS8	A0A7U8LGS8_9BACE	Methyl-accepting chemotaxis protein	HMPREF0969_03634	Bacteroides sp. D20		integral component of membrane [GO:0016021]		LAVAVLLLILIK	0	0	0	0	0	0	0	0	0	0	0	0	0	0	0	0	0	0	0	3.62466	3.75432	3.55753	0	0	3.57387	3.54076	0	3.69875	3.75702	3.68803	3.75448	3.78399	3.74888	3.47713	0	6.9e-05
1101	A0A1H7ZYC2	A0A1H7ZYC2_9BACT	Methyl-accepting chemotaxis protein	SAMN04487902_10291	Prevotella sp. ne3005		integral component of membrane [GO:0016021]	phosphorelay sensor kinase activity [GO:0000155]	QLLPLRLLAK	0	0	0	0	0	0	3.6429	3.60587	3.69393	0	0	0	0	0	0	0	0	0	0	0	0	0	0	3.60089	3.65705	0	0	3.66035	0	3.6149	3.65423	3.68367	3.73561	3.67697	3.7498	6.8e-05
1102	Q331T7	TUBZ_CBCP	Tubulin-like protein TubZ (EC 3.6.5.-) (Tubulin/FtsZ-like protein TubZ)	tubZ CST189	Clostridium botulinum C phage (Clostridium botulinum C bacteriophage)	microtubule-based process [GO:0007017]; plasmid partitioning [GO:0030541]	host cell cytoplasm [GO:0030430]; microtubule [GO:0005874]	GTP binding [GO:0005525]; GTPase activity [GO:0003924]	ATEDIDEHMNAIACWNDIMRSTNEGK	0	0	0	0	0	0	0	0	0	3.70973	0	0	0	0	0	0	0	3.48548	0	0	0	3.84697	0	3.76751	3.95689	0	0	3.43377	3.43476	0	4.33012	4.16346	3.5213	3.80799	0	0.000538
1103	D6LDC0	D6LDC0_9FUSO	CRISPR-associated protein	HMPREF0400_02263	Fusobacterium periodonticum 1_1_41FAA				FKHVKFMEY	3.679	0	0	0	0	0	0	0	0	0	0	0	0	0	0	0	0	0	0	3.66202	3.70759	0	0	0	0	0	0	3.6535	3.76647	3.69331	3.70424	3.70168	3.64503	3.72263	3.68226	0.000633
1104	A0A351TTS1	A0A351TTS1_9FIRM	Site-specific integrase	DCZ91_25535	Lachnospiraceae bacterium	DNA integration [GO:0015074]; DNA recombination [GO:0006310]		DNA binding [GO:0003677]	LKSVIPL	3.7977	0	0	0	0	0	0	0	0	0	0	0	0	0	0	0	0	0	0	3.63987	3.62244	0	0	0	0	0	0	3.81623	3.82889	3.8633	3.84865	3.8121	3.80581	3.85911	3.88001	0.000476
1105	A0A425WN59	A0A425WN59_9ACTN	ATP-binding protein	DUD39_05130	Coriobacteriaceae bacterium			ATP binding [GO:0005524]	RALPEFLYTR	3.82583	0	0	0	0	0	0	0	0	0	0	0	0	0	0	0	0	0	0	3.64338	3.59912	0	0	0	0	0	0	3.7697	3.66086	3.84482	3.87719	3.74901	3.77944	3.96302	3.81448	0.000513
1106	B1IIW9	FOLD_CLOBK	Bifunctional protein FolD [Includes: Methylenetetrahydrofolate dehydrogenase (EC 1.5.1.5); Methenyltetrahydrofolate cyclohydrolase (EC 3.5.4.9)]	folD CLD_3397	Clostridium botulinum (strain Okra / Type B1)	histidine biosynthetic process [GO:0000105]; methionine biosynthetic process [GO:0009086]; purine nucleotide biosynthetic process [GO:0006164]; tetrahydrofolate interconversion [GO:0035999]		methenyltetrahydrofolate cyclohydrolase activity [GO:0004477]; methylenetetrahydrofolate dehydrogenase (NADP+) activity [GO:0004488]	LAILRMGNK	0	0	0	0	0	0	3.82264	0	0	0	0	0	3.80866	0	0	0	3.45635	0	0	0	0	0	0	3.5427	3.63383	3.73838	3.69425	3.55764	0	0	3.83441	3.62181	3.59392	0	0	0.000721
1107	Q891P1	VATA2_CLOTE	V-type ATP synthase alpha chain 2 (EC 7.1.2.2) (V-ATPase subunit A 2)	atpA2 CTC_02328	Clostridium tetani (strain Massachusetts / E88)	proton motive force-driven plasma membrane ATP synthesis [GO:0042777]	proton-transporting ATP synthase complex [GO:0045259]	ATP binding [GO:0005524]; proton-transporting ATP synthase activity, rotational mechanism [GO:0046933]; proton-transporting ATPase activity, rotational mechanism [GO:0046961]	AEGMSKFKMR	0	0	0	0	0	0	0	0	0	3.91445	0	0	0	0	0	3.56038	0	0	0	3.6173	0	0	0	3.97232	3.88535	4.10094	0	3.65258	3.78075	0	3.51233	0	3.65901	0	0	0.003347
1108	F0H605	F0H605_9BACT	Phenylalanine--tRNA ligase beta subunit (EC 6.1.1.20) (Phenylalanyl-tRNA synthetase beta subunit) (PheRS)	pheT HMPREF9303_2390	Prevotella denticola CRIS 18C-A	phenylalanyl-tRNA aminoacylation [GO:0006432]	cytoplasm [GO:0005737]	ATP binding [GO:0005524]; magnesium ion binding [GO:0000287]; phenylalanine-tRNA ligase activity [GO:0004826]; tRNA binding [GO:0000049]	GHRIIVKDK	3.6118	0	3.66027	3.84274	0	0	0	0	0	0	0	0	0	0	0	0	0	0	0	0	0	0	0	0	3.71896	0	0	3.82533	3.69373	3.91854	3.74591	3.73117	3.77419	3.91415	3.74651	5.9e-05
1109	A0A316BET0	A0A316BET0_9FIRM	5-methyltetrahydropteroyltriglutamate--homocysteine methyltransferase (EC 2.1.1.14) (Cobalamin-independent methionine synthase) (Methionine synthase, vitamin-B12 independent isozyme)	metE B0O40_1244	Ruminococcaceae bacterium R-25	methionine biosynthetic process [GO:0009086]; methylation [GO:0032259]		5-methyltetrahydropteroyltriglutamate-homocysteine S-methyltransferase activity [GO:0003871]; zinc ion binding [GO:0008270]	APITVEWSKFAKSCTDKPVK	3.70556	3.68119	0	0	0	0	0	0	0	0	0	0	0	3.72869	0	0	0	0	0	0	0	0	0	0	3.95455	0	0	3.6629	3.91175	3.79647	3.79939	3.91224	0	3.77402	3.89278	0.000497
1110	E7FUK6	E7FUK6_ERYRH	FtsK/SpoIIIE family protein	spoIIIE HMPREF0357_10206	Erysipelothrix rhusiopathiae ATCC 19414		integral component of membrane [GO:0016021]	ATP binding [GO:0005524]; DNA binding [GO:0003677]	AGVLLFVIVLILSGLALLFTPREMLR	3.84577	0	0	0	3.76445	0	0	0	0	0	0	0	0	0	0	0	0	0	0	0	3.51494	0	0	0	0	3.64521	3.86909	0	3.70291	3.85888	3.75028	3.6495	3.77308	3.70972	3.68217	6.8e-05
1111	Q0TU51	NADA_CLOP1	Quinolinate synthase (EC 2.5.1.72)	nadA CPF_0382	Clostridium perfringens (strain ATCC 13124 / DSM 756 / JCM 1290 / NCIMB 6125 / NCTC 8237 / Type A)	NAD biosynthetic process [GO:0009435]	cytoplasm [GO:0005737]	4 iron, 4 sulfur cluster binding [GO:0051539]; metal ion binding [GO:0046872]; quinolinate synthetase A activity [GO:0008987]	DIRNEILK	3.71196	0	0	0	0	0	0	0	3.61543	0	0	0	0	0	0	3.79857	0	0	0	0	0	0	0	0	0	0	0	0	3.88924	3.80717	3.85815	3.86932	3.81164	3.7908	3.77109	0.00318
1112	A0A6L3JUA3	A0A6L3JUA3_9BACE	4Fe-4S dicluster domain-containing protein	F2Y87_23115	Bacteroides cellulosilyticus			iron-sulfur cluster binding [GO:0051536]; metal ion binding [GO:0046872]	HRLLTELVKLWR	3.9249	0	0	0	0	3.51125	0	0	0	0	0	0	0	0	0	0	0	0	0	0	3.70142	0	0	0	3.74904	0	0	0	3.85002	3.8801	3.87583	3.86598	3.88336	3.93195	3.8923	0.000479
1113	Q97JI0	GCH1L_CLOAB	GTP cyclohydrolase 1 type 2 homolog	CA_C1303	Clostridium acetobutylicum (strain ATCC 824 / DSM 792 / JCM 1419 / LMG 5710 / VKM B-1787)			metal ion binding [GO:0046872]	ITMDTLLGKK	0	3.56133	0	0	0	0	0	0	0	4.07167	0	3.5343	0	0	0	0	0	0	0	0	0	0	0	0	0	3.49992	0	3.65584	3.61543	3.77058	3.71045	3.71293	3.7596	3.9259	3.83653	7.5e-05
1114	A0A425VY50	A0A425VY50_9ACTN	DNA-binding response regulator	DUD33_03585	Coriobacteriaceae bacterium	phosphorelay signal transduction system [GO:0000160]; regulation of DNA-templated transcription [GO:0006355]		DNA binding [GO:0003677]	AEGNDVPVILLTAK	0	0	0	0	0	0	0	0	0	0	0	3.63588	3.70319	0	0	3.84639	0	0	0	0	0	0	0	3.86199	3.72498	3.75074	3.65132	3.48287	0	0	0	0	3.46443	3.67329	3.82274	0.00073
1115	R7LV97	R7LV97_9FUSO	SNF2/helicase domain protein	BN791_00821	Fusobacterium sp. CAG:815			ATP binding [GO:0005524]; ATP-dependent chromatin remodeler activity [GO:0140658]; helicase activity [GO:0004386]; zinc ion binding [GO:0008270]	ERLKFTDQEWK	0	0	0	0	0	0	0	3.71115	3.75309	3.73602	0	0	0	0	0	0	0	0	0	0	0	0	0	3.46076	0	3.45383	0	3.77509	3.9396	3.74961	3.78789	3.87109	3.81174	3.49701	0	8e-05
1116	A0A6S6YGU0	A0A6S6YGU0_9FIRM	Bifunctional chorismate mutase/prephenate dehydratase (EC 4.2.1.51) (Chorismate mutase-prephenate dehydratase) (p-protein)	CLOSBL6_3304	Ruminococcaceae bacterium BL-6	chorismate metabolic process [GO:0046417]; L-phenylalanine biosynthetic process [GO:0009094]	cytoplasm [GO:0005737]	chorismate mutase activity [GO:0004106]; prephenate dehydratase activity [GO:0004664]	EIRDLVK	3.59442	0	0	3.77372	0	3.86073	0	0	0	0	0	0	0	0	0	0	0	0	0	0	0	0	0	0	0	0	0	3.76438	3.81195	3.81513	3.75006	3.78532	3.7361	3.69954	3.73356	0.000627
1117	A0A847CJW5	A0A847CJW5_9FIRM	SMC family ATPase	GX675_02105	Erysipelotrichaceae bacterium			ATP-dependent DNA damage sensor activity [GO:0140664]	ILLNKAKK	3.86425	0	0	0	0	0	0	0	0	0	0	0	0	0	0	0	0	0	0	3.76419	3.79926	0	0	0	0	3.74206	0	3.96006	3.87994	4.00337	3.89995	3.96006	0	3.97539	3.98054	0.000517
1118	Q97EH1	RXL7_CLOAB	Putative ribosomal protein L7Ae-like	CA_C3141	Clostridium acetobutylicum (strain ATCC 824 / DSM 792 / JCM 1419 / LMG 5710 / VKM B-1787)	translation [GO:0006412]	ribonucleoprotein complex [GO:1990904]; ribosome [GO:0005840]	structural constituent of ribosome [GO:0003735]	LPKNKVVGMK	3.62813	0	0	0	0	0	0	0	0	0	0	0	0	0	0	0	0	0	0	3.94045	3.90481	0	0	0	0	3.75094	3.6937	3.75802	4.04285	3.98608	3.76984	0	0	3.86995	4.08472	0.000602
1119	A7FQ70	SFSA_CLOB1	Sugar fermentation stimulation protein homolog	sfsA CLB_0047	Clostridium botulinum (strain ATCC 19397 / Type A)			DNA binding [GO:0003677]	KFTPHHK	0	0	0	0	0	3.87764	3.79274	3.83399	0	0	0	0	0	0	0	0	0	0	0	0	0	0	0	0	0	0	0	0	3.83964	3.81069	3.82074	3.88317	3.73654	3.80432	3.83852	0.003962
1120	Q97I50	RBFA_CLOAB	Ribosome-binding factor A	rbfA CA_C1803	Clostridium acetobutylicum (strain ATCC 824 / DSM 792 / JCM 1419 / LMG 5710 / VKM B-1787)	maturation of SSU-rRNA [GO:0030490]	cytoplasm [GO:0005737]		GSDKNDNR	4.04553	3.59597	0	0	0	0	0	0	0	0	0	0	0	0	0	0	0	0	0	0	0	0	3.86625	0	0	0	0	0	3.74335	3.84963	3.90861	3.79939	3.6995	3.99476	3.78645	0.003954
1121	E5VF82	E5VF82_9BACE	EAL domain-containing protein	HMPREF1007_03418	Bacteroides sp. 4_1_36				SGVIPSL	0	0	0	0	0	0	0	0	0	0	0	0	0	0	0	0	0	0	0	3.63701	3.9406	3.93492	0	4.0112	4.00399	3.94848	3.94071	4.02206	3.95954	0	3.91739	3.83347	3.83712	0	0	5.6e-05
1122	A0A1G4VIC0	A0A1G4VIC0_9FIRM	Transposase	SAMN02910436_00520	Ruminococcaceae bacterium P7				DTQAPVNGLKDK	3.71995	0	0	0	0	3.98263	0	0	0	0	0	3.8211	0	0	0	0	0	0	0	0	0	0	0	3.50514	3.80312	3.78317	0	0	0	4.10478	3.91844	3.5055	0	4.06296	3.91365	0.00069
1123	F4XE85	F4XE85_9FIRM	tRNA(Ile)-lysidine synthase (EC 6.3.4.19) (tRNA(Ile)-2-lysyl-cytidine synthase) (tRNA(Ile)-lysidine synthetase)	tilS HMPREF0866_01405	Ruminococcaceae bacterium D16	tRNA modification [GO:0006400]	cytoplasm [GO:0005737]	ATP binding [GO:0005524]; ligase activity, forming carbon-nitrogen bonds [GO:0016879]	HEKSVKK	0	0	0	0	0	0	0	0	0	0	0	0	0	0	0	0	0	0	0	3.8674	3.8566	3.83151	0	3.78317	0	0	3.79665	3.79126	3.67005	3.58423	3.66919	0	3.72838	3.66494	0	0.000871
1124	A0A2P1S3L0	A0A2P1S3L0_9FUSO	LysR family transcriptional regulator	C4N20_07925	Fusobacterium ulcerans			DNA-binding transcription factor activity [GO:0003700]	LEVGLNIVWKK	3.92553	0	0	0	0	0	0	0	0	0	0	0	0	0	0	0	0	0	0	3.76538	3.96477	0	0	3.55553	3.85806	0	3.4886	3.69404	3.87565	3.99688	4.02488	3.86952	0	4.09778	4.03664	5e-06
1125	A0A1Z3CEZ3	A0A1Z3CEZ3_FUSNP	Replication protein	CBG50_02010	Fusobacterium nucleatum subsp. polymorphum				ALKENWNIQSKNTAK	4.00426	0	0	0	0	0	0	0	0	0	0	0	3.907	0	0	0	0	0	0	0	0	3.80407	0	0	0	0	0	3.85204	4.02067	4.06299	3.82983	3.90295	4.09529	4.18731	4.06897	0.000542
1126	H1CIY3	H1CIY3_9FIRM	Reductive dehalogenase	HMPREF0995_04411	Lachnospiraceae bacterium 7_1_58FAA		plasma membrane [GO:0005886]	iron-sulfur cluster binding [GO:0051536]; metal ion binding [GO:0046872]	RLGWPAR	4.06797	0	0	0	0	0	0	3.98908	0	0	0	0	0	0	0	0	0	0	0	0	3.70395	0	0	0	0	0	0	3.72417	3.75306	3.68075	3.73157	3.75726	3.82416	3.78711	4.09145	0.000849
1127	X7SA02	X7SA02_FUSNU	Transposase	HMPREF2085_00480	Fusobacterium nucleatum 13_3C				IHKVFGR	3.69768	0	0	0	0	0	0	0	0	0	0	0	0	0	0	0	0	0	0	4.12893	0	4.07492	0	4.04564	0	4.00456	0	0	3.93172	3.76143	3.68663	3.73372	3.83482	3.74121	3.76673	0.000103
1128	U5F6R1	U5F6R1_9FIRM	TfoX_N domain-containing protein	HMPREF0863_02115	Erysipelotrichaceae bacterium 5_2_54FAA				LLVKPIK	0	0	4.36343	0	0	4.22827	0	0	0	0	0	0	0	0	0	0	0	0	0	0	3.51422	0	0	0	0	0	0	3.54705	3.6284	3.59266	4.26091	4.31987	3.62065	3.63179	3.6187	0.001163
1129	Q898R3	PGK_CLOTE	Phosphoglycerate kinase (EC 2.7.2.3)	pgk CTC_00379	Clostridium tetani (strain Massachusetts / E88)	glycolytic process [GO:0006096]	cytoplasm [GO:0005737]	ATP binding [GO:0005524]; phosphoglycerate kinase activity [GO:0004618]	EGYMGLDIGPK	0	0	0	0	0	0	0	0	3.67782	0	0	0	0	3.38543	0	3.4689	0	0	3.50719	0	0	0	0	0	3.59297	3.66662	3.63798	0	3.7837	3.70414	0	3.83552	3.66603	3.50076	3.60222	0.000258
1130	A0A1F0MUE2	A0A1F0MUE2_9BACT	Transposase	HMPREF2992_00710	Prevotella sp. HMSC069G02				TKLTLHHK	0	3.65039	3.58104	0	0	0	3.48927	0	0	0	0	3.47383	0	0	0	0	0	0	0	0	0	0	0	3.7149	3.81204	3.69478	0	3.84071	3.8879	3.83218	3.84871	3.92924	3.79708	0	0	0.000191
1131	A0A425WIZ6	A0A425WIZ6_9ACTN	RluA family pseudouridine synthase	DUD39_13375	Coriobacteriaceae bacterium	ncRNA processing [GO:0034470]; pseudouridine synthesis [GO:0001522]		catalytic activity, acting on RNA [GO:0140098]; pseudouridine synthase activity [GO:0009982]; RNA binding [GO:0003723]	YYLAVVK	0	0	0	0	0	0	0	0	0	0	0	0	0	0	0	0	0	0	0	3.62504	3.62778	3.50381	3.55095	3.6519	3.66239	3.78888	3.71655	3.66954	3.75384	0	3.66919	0	3.64068	3.59406	0	0.000296
1132	Q97E82	COMB_CLOAB	Probable 2-phosphosulfolactate phosphatase (EC 3.1.3.71)	comB CA_C3233	Clostridium acetobutylicum (strain ATCC 824 / DSM 792 / JCM 1419 / LMG 5710 / VKM B-1787)			2-phosphosulfolactate phosphatase activity [GO:0050532]; magnesium ion binding [GO:0000287]	DFEYCCK	3.75813	3.27965	0	0	3.59432	3.67887	0	0	0	0	0	0	0	0	0	0	0	0	0	0	0	0	0	3.48238	0	3.50243	0	3.53183	3.78758	3.8738	3.89682	3.7559	3.86462	3.82137	3.69722	2.3e-05
1133	A0A1T5C3X5	A0A1T5C3X5_9FIRM	UDP-N-acetylglucosamine--N-acetylmuramyl-(pentapeptide) pyrophosphoryl-undecaprenol N-acetylglucosamine transferase (EC 2.4.1.227) (Undecaprenyl-PP-MurNAc-pentapeptide-UDPGlcNAc GlcNAc transferase)	murG SAMN06296386_1023	Lachnospiraceae bacterium	carbohydrate metabolic process [GO:0005975]; cell cycle [GO:0007049]; cell division [GO:0051301]; cell wall organization [GO:0071555]; lipid glycosylation [GO:0030259]; peptidoglycan biosynthetic process [GO:0009252]; regulation of cell shape [GO:0008360]	plasma membrane [GO:0005886]	UDP-N-acetyl-D-glucosamine:N-acetylmuramoyl-L-alanyl-D-glutamyl-meso-2,6-diaminopimelyl-D-alanyl-D-alanine-diphosphoundecaprenol 4-beta-N-acetylglucosaminlytransferase activity [GO:0051991]; undecaprenyldiphospho-muramoylpentapeptide beta-N-acetylglucosaminyltransferase activity [GO:0050511]	ILPKILPK	3.72524	0	3.40299	0	0	0	0	0	0	0	0	0	0	0	0	0	0	0	0	3.59095	3.59479	0	0	0	0	3.65466	0	3.6472	3.69441	3.74699	3.75461	3.73862	3.7835	3.66347	3.61038	0.000285
1134	Q891X1	PBPA_CLOTE	Penicillin-binding protein 1A (PBP1a) [Includes: Penicillin-insensitive transglycosylase (EC 2.4.1.129) (Peptidoglycan TGase); Penicillin-sensitive transpeptidase (EC 3.4.16.4) (DD-transpeptidase)]	pbpA CTC_02242	Clostridium tetani (strain Massachusetts / E88)	cell wall organization [GO:0071555]; peptidoglycan biosynthetic process [GO:0009252]; proteolysis [GO:0006508]; regulation of cell shape [GO:0008360]; response to antibiotic [GO:0046677]	integral component of membrane [GO:0016021]; plasma membrane [GO:0005886]	penicillin binding [GO:0008658]; peptidoglycan glycosyltransferase activity [GO:0008955]; serine-type D-Ala-D-Ala carboxypeptidase activity [GO:0009002]	ANFGPMARGK	3.67018	0	0	0	0	0	0	0	0	3.89196	3.43389	0	0	0	0	0	3.5082	0	0	0	0	0	0	3.61706	0	0	0	3.7857	3.84289	3.63272	3.81702	3.81148	3.81579	3.75265	0	0.002005
1135	Q97HD0	EX7L_CLOAB	Exodeoxyribonuclease 7 large subunit (EC 3.1.11.6) (Exodeoxyribonuclease VII large subunit) (Exonuclease VII large subunit)	xseA CA_C2082	Clostridium acetobutylicum (strain ATCC 824 / DSM 792 / JCM 1419 / LMG 5710 / VKM B-1787)	DNA catabolic process [GO:0006308]	cytoplasm [GO:0005737]; exodeoxyribonuclease VII complex [GO:0009318]	exodeoxyribonuclease VII activity [GO:0008855]; nucleic acid binding [GO:0003676]	ALDYLNNR	0	0	0	0	0	0	0	0	0	3.76854	0	0	3.43236	0	3.82193	0	0	0	0	0	0	3.52319	0	3.62907	3.65149	3.6258	3.68322	3.62032	3.66366	3.73071	3.55152	3.68969	3.90997	0	0	3.2e-05
1136	A0A414PZD6	A0A414PZD6_FUSMR	Hepar_II_III_N domain-containing protein	DW663_03845	Fusobacterium mortiferum			lyase activity [GO:0016829]	HKFWTFLAK	3.78034	0	0	0	0	0	0	0	0	0	0	0	0	0	0	0	0	0	0	3.42147	3.69604	3.68846	0	3.84879	3.86841	0	3.54116	0	3.65635	3.63024	3.66349	3.68741	3.63031	3.81719	3.69764	3e-05
1137	C3W9L0	C3W9L0_FUSMR	DnaJ domain protein	FMAG_00109	Fusobacterium mortiferum ATCC 9817		integral component of membrane [GO:0016021]		IYSVSMTLILVLFLVIGITFGFNR	0	0	0	0	0	3.64669	3.64135	3.65272	3.69794	0	0	0	0	0	0	0	0	0	0	0	0	0	0	0	3.72132	3.52577	0	3.78545	0	4.08077	4.06591	4.07157	3.58006	4.084	4.06823	0.000223
1138	Q97FJ7	SYH_CLOAB	Histidine--tRNA ligase (EC 6.1.1.21) (Histidyl-tRNA synthetase) (HisRS)	hisS CA_C2740	Clostridium acetobutylicum (strain ATCC 824 / DSM 792 / JCM 1419 / LMG 5710 / VKM B-1787)	histidyl-tRNA aminoacylation [GO:0006427]	cytoplasm [GO:0005737]	ATP binding [GO:0005524]; histidine-tRNA ligase activity [GO:0004821]	EQLVFNDIVSKITGVYEQNGFLPMDTPIIEK	0	0	0	0	0	0	0	0	0	0	0	0	3.71807	3.64472	3.78383	0	0	0	0	0	0	0	3.49292	3.90678	3.94126	0	4.02026	3.64899	3.82412	0	0	3.86298	3.83452	3.76767	3.87286	0.000238
1139	Q97EF3	TRPC_CLOAB	Indole-3-glycerol phosphate synthase (IGPS) (EC 4.1.1.48)	trpC CA_C3160	Clostridium acetobutylicum (strain ATCC 824 / DSM 792 / JCM 1419 / LMG 5710 / VKM B-1787)	tryptophan biosynthetic process [GO:0000162]		indole-3-glycerol-phosphate synthase activity [GO:0004425]	ALSLDDIK	0	0	0	0	0	0	0	0	0	0	0	0	3.79744	0	3.68698	3.57582	0	0	3.59593	0	0	0	0	3.77885	3.79721	3.66039	3.68891	3.67985	0	3.68369	3.78013	3.74245	3.75609	3.57595	3.7556	1e-06
1140	U2LB46	U2LB46_9FIRM	50S ribosomal protein L7/L12	rplL HMPREF1987_00564	Peptostreptococcaceae bacterium oral taxon 113 str. W5053	translation [GO:0006412]	ribonucleoprotein complex [GO:1990904]; ribosome [GO:0005840]	structural constituent of ribosome [GO:0003735]	IKVIKVVK	3.64082	0	0	0	0	0	0	0	0	0	0	0	0	0	0	0	0	0	0	3.66046	3.7171	3.65369	0	3.51636	3.66529	3.66142	3.6454	3.83883	4.00393	3.54068	3.54534	3.82922	3.74335	3.69159	3.92047	<0.000001
1141	Q894C1	DIVIB_CLOTE	Cell division protein DivIB	divIB ftsQ CTC_01628	Clostridium tetani (strain Massachusetts / E88)	FtsZ-dependent cytokinesis [GO:0043093]	cell division site [GO:0032153]; integral component of plasma membrane [GO:0005887]		FYIIDNNGYVLEKK	0	0	0	0	0	0	0	3.96354	0	0	0	3.49047	0	0	0	0	0	0	0	3.74106	0	3.48947	0	3.76287	3.67342	3.64547	0	0	3.74283	3.60287	3.68411	3.65105	3.67779	3.6306	3.79199	3.5e-05
1142	A0A1I0MWU1	A0A1I0MWU1_9FIRM	DNA segregation ATPase FtsK/SpoIIIE, S-DNA-T family	SAMN05216413_0673	Ruminococcaceae bacterium KH2T8			ATP binding [GO:0005524]; ATP hydrolysis activity [GO:0016887]; DNA binding [GO:0003677]	DASFKIKYK	3.79188	0	0	0	0	0	0	0	0	0	0	0	3.67288	0	0	0	0	0	0	3.63987	3.64261	0	0	0	0	0	0	3.81623	3.91308	3.92532	3.95043	3.88196	3.91763	3.93493	3.94308	0.001662
1143	F2NAQ7	F2NAQ7_CORGP	N-acetyl-gamma-glutamyl-phosphate reductase (AGPR) (EC 1.2.1.38) (N-acetyl-glutamate semialdehyde dehydrogenase) (NAGSA dehydrogenase)	argC Corgl_1412	Coriobacterium glomerans (strain ATCC 49209 / DSM 20642 / JCM 10262 / PW2)	arginine biosynthetic process [GO:0006526]	cytoplasm [GO:0005737]	N-acetyl-gamma-glutamyl-phosphate reductase activity [GO:0003942]; NAD binding [GO:0051287]; protein dimerization activity [GO:0046983]	GLPLAALPV	0	0	0	0	0	0	0	0	0	0	0	0	0	0	0	0	0	0	0	3.71356	3.73815	3.61904	3.68765	3.80727	3.77106	3.58318	3.63297	0	3.69604	3.78847	3.6814	3.71277	3.72058	0	0	0.000375
1144	Q0TTK8	FTSH_CLOP1	ATP-dependent zinc metalloprotease FtsH (EC 3.4.24.-)	ftsH CPF_0579	Clostridium perfringens (strain ATCC 13124 / DSM 756 / JCM 1290 / NCIMB 6125 / NCTC 8237 / Type A)	protein catabolic process [GO:0030163]; proteolysis [GO:0006508]	integral component of membrane [GO:0016021]; plasma membrane [GO:0005886]	ATP binding [GO:0005524]; ATP hydrolysis activity [GO:0016887]; ATP-dependent peptidase activity [GO:0004176]; metalloendopeptidase activity [GO:0004222]; zinc ion binding [GO:0008270]	DEMLYEKVDYSTFMQMLDK	0	0	0	0	0	0	0	0	0	3.82774	3.87764	0	0	3.4524	3.60424	0	0	0	0	0	0	0	0	3.79407	3.56568	0	3.36901	0	3.53406	0	0	3.43946	3.60905	3.67536	3.63074	0.003406
1145	A0A7K1LXR1	A0A7K1LXR1_9BACT	Alpha-2-macroglobulin	EP152_00125	Prevotella copri			endopeptidase inhibitor activity [GO:0004866]	FFSYYAYMQAVELSK	0	0	3.72475	0	0	3.64994	0	0	3.81108	0	3.63578	0	0	0	0	0	0	0	0	0	0	0	0	3.77233	3.76367	4.095	4.08364	3.80138	4.1029	3.68559	3.79674	4.0863	4.10291	0	3.55458	<0.000001
1146	A0A6G1TXE9	A0A6G1TXE9_9BACT	YbbR-like domain-containing protein	F7D73_02445	Prevotella copri		integral component of membrane [GO:0016021]		KVPVVFK	0	3.69459	3.67288	0	0	0	3.78369	3.70185	0	0	0	0	0	0	0	0	0	0	0	0	0	0	0	3.70207	3.68994	3.64609	0	3.73473	0	3.58705	4.07229	3.66184	3.72777	3.9666	3.74557	3.2e-05
1147	Q0TP13	RUVB_CLOP1	Holliday junction ATP-dependent DNA helicase RuvB (EC 3.6.4.12)	ruvB CPF_2203	Clostridium perfringens (strain ATCC 13124 / DSM 756 / JCM 1290 / NCIMB 6125 / NCTC 8237 / Type A)	DNA recombination [GO:0006310]; DNA repair [GO:0006281]; SOS response [GO:0009432]		ATP binding [GO:0005524]; ATP hydrolysis activity [GO:0016887]; DNA binding [GO:0003677]; four-way junction helicase activity [GO:0009378]	DFAEVLYDNEITEEAAKK	0	0	0	0	0	0	0	3.98943	0	0	3.60767	0	0	0	0	3.71841	0	0	3.59192	0	0	0	0	3.77757	0	3.4898	0	0	3.8008	3.79946	3.81101	3.68883	0	3.68958	3.76891	0.002653
1148	A0A425W0G4	A0A425W0G4_9ACTN	Leucine--tRNA ligase (EC 6.1.1.4) (Leucyl-tRNA synthetase) (LeuRS)	leuS DUD33_00060	Coriobacteriaceae bacterium	leucyl-tRNA aminoacylation [GO:0006429]	cytoplasm [GO:0005737]	aminoacyl-tRNA editing activity [GO:0002161]; ATP binding [GO:0005524]; leucine-tRNA ligase activity [GO:0004823]	CWRCGSVPEKR	3.6229	3.89602	0	0	0	3.92817	0	0	0	0	0	0	0	0	0	0	0	0	0	0	0	0	3.48269	3.47801	3.56402	0	0	3.65665	0	4.05116	3.88383	3.80101	3.67761	4.2295	3.73655	0.000357
1149	A0A1W6WDH2	A0A1W6WDH2_9FIRM	Tyrosine recombinase XerC	xerC B6259_05180	Ruminococcaceae bacterium CPB6	cell cycle [GO:0007049]; cell division [GO:0051301]; chromosome segregation [GO:0007059]; transposition, DNA-mediated [GO:0006313]	cytoplasm [GO:0005737]	DNA binding [GO:0003677]; tyrosine-based site-specific recombinase activity [GO:0009037]	DIQHMLGHADISSTQVYLHLLNDHVK	3.90852	0	0	3.6735	0	0	0	0	0	0	0	0	0	0	0	0	0	0	0	3.68924	3.69033	0	0	0	0	0	0	3.92319	3.89535	4.02135	3.92608	3.95054	4.01526	3.94568	4.11247	0.001644
1150	C3KYJ4	ATPE_CLOB6	ATP synthase epsilon chain (ATP synthase F1 sector epsilon subunit) (F-ATPase epsilon subunit)	atpC CLJ_B0196	Clostridium botulinum (strain 657 / Type Ba4)		plasma membrane [GO:0005886]; proton-transporting ATP synthase complex, catalytic core F(1) [GO:0045261]	ATP binding [GO:0005524]; proton-transporting ATP synthase activity, rotational mechanism [GO:0046933]	RAEERLR	3.84171	0	0	3.72355	0	0	0	0	0	0	0	0	0	0	0	0	0	0	0	3.74283	3.68454	0	0	3.59335	0	0	0	3.76377	3.72916	3.72764	3.74182	3.65119	3.57232	3.93724	3.8047	0.000424
1151	A7FW10	RIMM_CLOB1	Ribosome maturation factor RimM	rimM CLB_2310	Clostridium botulinum (strain ATCC 19397 / Type A)	ribosomal small subunit biogenesis [GO:0042274]; rRNA processing [GO:0006364]	cytoplasm [GO:0005737]; ribosome [GO:0005840]	ribosome binding [GO:0043022]	EVFIDGEEK	0	0	0	0	0	0	0	0	0	0	0	0	0	0	0	0	0	3.60354	0	3.82829	3.78167	3.86488	0	0	3.63226	3.79573	3.51205	3.76363	3.57727	3.4626	3.7503	0	0	3.45213	0	0.00366
1152	A0A416ZD51	A0A416ZD51_9FIRM	FAD-dependent oxidoreductase	DWV52_01965	Ruminococcaceae bacterium AF10-16			iron-sulfur cluster binding [GO:0051536]; metal ion binding [GO:0046872]; oxidoreductase activity [GO:0016491]	CLSCGASIVDPNK	3.66869	0	0	0	0	4.10155	0	0	0	0	0	0	0	0	0	0	0	0	0	3.64	3.71289	0	0	3.74474	3.7188	3.83076	3.85023	3.80002	3.68188	4.25605	0	0	3.70743	3.74145	3.66352	3.5e-05
1153	Q8XHR5	RL1_CLOPE	50S ribosomal protein L1	rplA CPE2416	Clostridium perfringens (strain 13 / Type A)	regulation of translation [GO:0006417]; translation [GO:0006412]	large ribosomal subunit [GO:0015934]	rRNA binding [GO:0019843]; structural constituent of ribosome [GO:0003735]; tRNA binding [GO:0000049]	GLMPNPK	3.83811	0	0	0	0	0	0	0	0	3.80002	0	0	0	0	0	0	0	0	0	0	4.01057	0	3.81853	3.74553	0	0	3.7396	3.84389	0	3.95514	3.92114	4.07557	4.07934	4.09397	4.08373	0.000325
1154	R5PI98	R5PI98_9BACT	Mu-like prophage protein gpG	BN679_00108	Prevotella sp. CAG:487				AHTRRSK	4.03103	0	0	0	4.15493	0	3.63825	0	0	0	0	0	0	0	0	0	0	0	0	0	3.64646	0	0	3.59254	3.65692	0	3.69328	3.76973	4.10482	4.10362	3.78492	3.81692	3.71361	3.59227	0	5.1e-05
1155	A0A1W6WFC0	A0A1W6WFC0_9FIRM	Bifunctional chorismate mutase/prephenate dehydratase (EC 4.2.1.51) (Chorismate mutase-prephenate dehydratase) (p-protein)	B6259_08880	Ruminococcaceae bacterium CPB6	chorismate metabolic process [GO:0046417]; L-phenylalanine biosynthetic process [GO:0009094]	cytoplasm [GO:0005737]	chorismate mutase activity [GO:0004106]; prephenate dehydratase activity [GO:0004664]	FYIVAAK	3.92699	0	0	0	0	0	0	0	0	0	0	0	0	0	0	0	0	0	0	3.85355	3.9561	3.74456	0	0	0	4.00904	3.68613	3.95725	4.08779	4.02997	3.86712	3.88686	4.05801	3.9333	3.94984	2.8e-05
1156	B9DWV1	Y3143_CLOK1	Nucleotide-binding protein CKR_3143	CKR_3143	Clostridium kluyveri (strain NBRC 12016)			ATP binding [GO:0005524]; GTP binding [GO:0005525]	DKIVVDYIMDFK	0	0	0	3.9999	4.1548	0	0	0	0	0	0	0	0	3.75023	0	0	0	0	0	3.71127	0	0	0	3.68566	3.86556	3.74556	3.73764	3.76248	3.82325	3.7783	0	0	0	3.53168	0	0.003709
1157	A0A401M0W0	A0A401M0W0_9BACE	Histidine kinase	KGMB02408_42980	Bacteroides faecalis		integral component of membrane [GO:0016021]	phosphorelay sensor kinase activity [GO:0000155]	EDEFDVLLLIPLL	3.98315	0	0	0	0	0	0	0	0	0	0	3.97669	0	0	4.00717	0	0	0	0	3.75467	0	0	0	0	0	0	3.65716	3.69812	3.68681	3.86808	3.91411	3.73395	3.85457	4.01766	3.81512	0.000552
1158	B2TP91	VATA_CLOBB	V-type ATP synthase alpha chain (EC 7.1.2.2) (V-ATPase subunit A)	atpA CLL_A2861	Clostridium botulinum (strain Eklund 17B / Type B)	proton motive force-driven plasma membrane ATP synthesis [GO:0042777]	proton-transporting ATP synthase complex [GO:0045259]	ATP binding [GO:0005524]; proton-transporting ATP synthase activity, rotational mechanism [GO:0046933]; proton-transporting ATPase activity, rotational mechanism [GO:0046961]	EVQLMQKWPVRK	0	0	0	0	0	0	0	0	0	0	4.00946	4.14266	0	0	0	4.0395	0	0	4.01605	0	0	0	0	3.72426	3.86189	3.70166	4.19916	3.72266	3.46935	0	0	0	3.29633	0	3.64054	0.005419
1159	B2TJ00	GATB_CLOBB	Aspartyl/glutamyl-tRNA(Asn/Gln) amidotransferase subunit B (Asp/Glu-ADT subunit B) (EC 6.3.5.-)	gatB CLL_A0412	Clostridium botulinum (strain Eklund 17B / Type B)	translation [GO:0006412]		asparaginyl-tRNA synthase (glutamine-hydrolyzing) activity [GO:0050566]; ATP binding [GO:0005524]; glutaminyl-tRNA synthase (glutamine-hydrolyzing) activity [GO:0050567]	ELAELIEVIK	3.49553	0	0	0	0	0	0	0	0	3.64338	0	0	0	0	0	3.28393	0	3.36255	0	0	0	0	3.66072	0	3.47511	0	3.41787	0	3.73547	3.70911	3.83816	3.79803	3.82138	3.81065	3.72133	0.000852
1160	B9DXS7	DNAA_CLOK1	Chromosomal replication initiator protein DnaA	dnaA CKR_0001	Clostridium kluyveri (strain NBRC 12016)	DNA replication initiation [GO:0006270]; regulation of DNA replication [GO:0006275]	cytoplasm [GO:0005737]	ATP binding [GO:0005524]; DNA replication origin binding [GO:0003688]	LNIPNEVMAYIATK	3.60892	3.32349	0	0	0	0	0	0	0	0	0	0	3.51056	3.62758	0	0	3.51339	0	0	0	0	0	0	0	3.53169	0	3.65212	3.61543	3.89157	3.85374	3.75867	3.73168	3.77754	0	0	0.005122
1161	Q0SVU9	TRMB_CLOPS	tRNA (guanine-N(7)-)-methyltransferase (EC 2.1.1.33) (tRNA (guanine(46)-N(7))-methyltransferase) (tRNA(m7G46)-methyltransferase)	trmB CPR_0422	Clostridium perfringens (strain SM101 / Type A)			tRNA (guanine-N7-)-methyltransferase activity [GO:0008176]	AYEEKNKALDNVK	3.61588	0	0	0	0	0	0	0	0	0	3.65476	0	3.46807	0	0	0	0	0	0	0	3.65241	0	3.65259	0	3.72072	3.75685	0	0	3.88353	3.77527	3.64523	3.75191	3.83407	3.67631	3.80322	0.001007
1162	B2UY22	TPIS_CLOBA	Triosephosphate isomerase (TIM) (TPI) (EC 5.3.1.1) (Triose-phosphate isomerase)	tpiA CLH_2812	Clostridium botulinum (strain Alaska E43 / Type E3)	gluconeogenesis [GO:0006094]; glycolytic process [GO:0006096]	cytoplasm [GO:0005737]	triose-phosphate isomerase activity [GO:0004807]	AIIAGNWKMNK	3.67689	0	0	0	0	0	0	0	0	0	3.58705	0	3.74081	0	3.68868	0	0	3.37149	0	0	0	0	0	3.7284	3.81337	3.99602	3.69033	3.7487	3.86544	3.66976	3.79093	3.8127	3.80388	3.73632	0	6e-06
1163	Q97ED6	SYC_CLOAB	Cysteine--tRNA ligase (EC 6.1.1.16) (Cysteinyl-tRNA synthetase) (CysRS)	cysS CA_C3177	Clostridium acetobutylicum (strain ATCC 824 / DSM 792 / JCM 1419 / LMG 5710 / VKM B-1787)	cysteinyl-tRNA aminoacylation [GO:0006423]	cytoplasm [GO:0005737]	ATP binding [GO:0005524]; cysteine-tRNA ligase activity [GO:0004817]; zinc ion binding [GO:0008270]	AAVEKAISLMRELGKPLGILQK	0	0	0	0	0	0	0	0	0	0	0	0	3.69192	3.84266	0	3.68855	0	0	3.54455	0	0	3.56516	0	3.73497	3.64447	3.75562	3.55648	3.65334	0	3.52507	3.55011	3.53684	0	3.57552	0	0.001744
1164	Q0STU1	ACCA_CLOPS	Acetyl-coenzyme A carboxylase carboxyl transferase subunit alpha (ACCase subunit alpha) (Acetyl-CoA carboxylase carboxyltransferase subunit alpha) (EC 2.1.3.15)	accA CPR_1144	Clostridium perfringens (strain SM101 / Type A)	fatty acid biosynthetic process [GO:0006633]; malonyl-CoA biosynthetic process [GO:2001295]	acetyl-CoA carboxylase complex [GO:0009317]	acetyl-CoA carboxylase activity [GO:0003989]; ATP binding [GO:0005524]; carboxyl- or carbamoyltransferase activity [GO:0016743]	AEEAASVMKITAQDLK	0	0	0	0	0	0	0	0	0	0	0	0	0	3.66944	3.83002	0	0	0	0	0	3.7313	3.62055	3.64964	0	3.59065	3.7499	3.64561	3.65342	3.80898	3.62604	3.69937	3.54108	3.61841	3.55049	3.62886	1.6e-05
1165	T5S081	T5S081_9FIRM	DNA topoisomerase (EC 5.6.2.1) (Omega-protein) (Relaxing enzyme) (Swivelase) (Untwisting enzyme)	HMPREF0866_04568	Ruminococcaceae bacterium D16	DNA topological change [GO:0006265]		DNA binding [GO:0003677]; DNA topoisomerase type I (single strand cut, ATP-independent) activity [GO:0003917]	DLVGTYQVIKGTEYLFTPPR	3.83873	3.61113	0	0	3.82344	0	0	0	3.69783	0	0	0	0	0	0	0	0	0	0	0	3.63736	0	0	3.60067	0	0	3.9903	0	3.66652	3.87194	3.83414	3.81367	3.83146	3.95606	3.83793	0.001169
1166	Q0SS95	TMCAL_CLOPS	tRNA(Met) cytidine acetate ligase (EC 6.3.4.-)	tmcAL CPR_1697	Clostridium perfringens (strain SM101 / Type A)	tRNA modification [GO:0006400]	cytoplasm [GO:0005737]	ATP binding [GO:0005524]; ligase activity, forming carbon-nitrogen bonds [GO:0016879]; tRNA binding [GO:0000049]	ILCHILLNVNKDLLSLR	3.65913	0	0	0	0	0	3.81925	0	3.77402	0	3.8636	0	3.59989	0	0	0	0	0	0	0	0	0	0	0	3.51376	3.78858	3.86907	3.85619	3.85121	3.77977	3.78018	3.59976	3.95992	3.82962	0	0.000166
1167	P0DPK1	BXX_CLOBO	Botulinum neurotoxin type X (BoNT/X) (Bontoxilysin-X) [Cleaved into: Botulinum neurotoxin X light chain (LC) (EC 3.4.24.69); Botulinum neurotoxin X heavy chain (HC)]	CBB2_0680	Clostridium botulinum	negative regulation of neurotransmitter secretion [GO:0046929]; proteolysis [GO:0006508]	extracellular region [GO:0005576]; host cell cytoplasmic vesicle [GO:0044161]; host cell cytosol [GO:0044164]; host cell junction [GO:0044156]; host cell presynaptic membrane [GO:0044231]; membrane [GO:0016020]	metalloendopeptidase activity [GO:0004222]; protein transmembrane transporter activity [GO:0008320]; toxin activity [GO:0090729]; zinc ion binding [GO:0008270]	AQWWGTIHLQINTR	3.7726	0	0	0	0	0	0	0	0	0	0	0	0	3.94216	3.80429	0	0	3.78537	0	0	0	0	3.6469	3.92939	3.91298	4.08835	3.72474	3.80693	0	3.72633	3.80531	3.68437	3.45759	3.93966	3.66493	1.3e-05
1168	A0A7X7V3X1	A0A7X7V3X1_9FIRM	Phosphoadenosine phosphosulfate reductase family protein	GX478_06850	Erysipelotrichaceae bacterium			catalytic activity [GO:0003824]	SSNNSKITK	4.03833	0	0	0	0	0	0	0	0	0	3.49555	0	0	0	0	0	0	3.45548	0	4.05799	4.006	0	0	3.74529	3.73724	3.79541	3.78543	3.59389	3.81576	3.95223	4.02577	3.83606	4.04564	3.93158	3.85638	<0.000001
1169	Q898R1	GPMI_CLOTE	2,3-bisphosphoglycerate-independent phosphoglycerate mutase (BPG-independent PGAM) (Phosphoglyceromutase) (iPGM) (EC 5.4.2.12)	gpmI CTC_00381	Clostridium tetani (strain Massachusetts / E88)	glucose catabolic process [GO:0006007]; glycolytic process [GO:0006096]	cytoplasm [GO:0005737]	2,3-bisphosphoglycerate-independent phosphoglycerate mutase activity [GO:0046537]; manganese ion binding [GO:0030145]	ASGLNVGLPEGQMGNSEVGHLNIGSGR	3.72892	0	0	3.7867	0	0	0	0	0	0	0	0	0	0	0	0	0	0	0	4.05021	0	3.86197	3.85224	4.09525	4.3503	4.13042	4.00456	3.69751	0	0	3.37019	3.58534	3.59387	3.47946	0	0.001773
1170	U2TGN2	U2TGN2_9ACTN	Aspartate-semialdehyde dehydrogenase (ASA dehydrogenase) (ASADH) (EC 1.2.1.11) (Aspartate-beta-semialdehyde dehydrogenase)	asd HMPREF1248_0861	Coriobacteriaceae bacterium BV3Ac1	'de novo' L-methionine biosynthetic process [GO:0071266]; diaminopimelate biosynthetic process [GO:0019877]; isoleucine biosynthetic process [GO:0009097]; lysine biosynthetic process via diaminopimelate [GO:0009089]; threonine biosynthetic process [GO:0009088]		aspartate-semialdehyde dehydrogenase activity [GO:0004073]; NAD binding [GO:0051287]; NADP binding [GO:0050661]; protein dimerization activity [GO:0046983]	RMVVSTYQAASGAGMPGLK	4.15409	3.83185	0	0	0	0	0	0	0	0	0	0	0	0	0	0	0	0	0	3.82904	3.92539	3.82696	0	0	0	3.70846	3.79794	3.94529	3.77516	4.00909	3.73708	3.9439	4.13628	4.22058	4.38081	0.000164
1171	D1W4V6	D1W4V6_9BACT	ROK family protein	HMPREF0650_1984	Prevotella buccalis ATCC 35310				GFVVSKGKR	0	0	3.61684	3.65883	3.6917	0	3.43365	0	3.69714	0	3.65517	0	0	0	0	0	0	0	0	0	0	0	0	3.71952	3.82824	3.61652	3.82222	3.88896	3.87916	3.86901	3.93118	3.93421	3.75895	3.87342	0	2.6e-05
1172	A0A1E9IML5	A0A1E9IML5_9FUSO	TIGR02680 family protein	HMPREF2747_00690	Fusobacterium sp. HMSC073F01				IDTTIQGK	3.48702	3.63548	0	0	0	3.71254	3.55046	3.71926	3.6934	0	0	0	0	0	0	0	0	0	0	0	0	0	0	3.8538	3.62215	3.63722	0	3.72129	3.74073	3.81674	3.69914	3.62401	3.63602	3.7625	0	0.000543
1173	A0A1G4WF58	A0A1G4WF58_9FIRM	CRISPR-associated endonuclease Cas9 (EC 3.1.-.-)	cas9 SAMN02910436_01637	Ruminococcaceae bacterium P7	defense response to virus [GO:0051607]; maintenance of CRISPR repeat elements [GO:0043571]		DNA binding [GO:0003677]; endonuclease activity [GO:0004519]; metal ion binding [GO:0046872]; RNA binding [GO:0003723]	LDTEEFVR	3.65607	0	0	0	0	0	0	0	0	0	3.79767	3.68189	3.70293	0	0	0	0	3.73153	0	0	0	0	3.84103	3.99671	3.97712	4.05998	3.79804	4.10595	4.05168	3.79063	3.74901	3.75187	3.70134	0	3.73345	3.5e-05
1174	A5I560	VATE_CLOBH	V-type ATP synthase subunit E (V-ATPase subunit E)	atpE CBO2627 CLC_2501	Clostridium botulinum (strain Hall / ATCC 3502 / NCTC 13319 / Type A)	proton motive force-driven plasma membrane ATP synthesis [GO:0042777]	proton-transporting two-sector ATPase complex, catalytic domain [GO:0033178]	ATP binding [GO:0005524]; proton-transporting ATP synthase activity, rotational mechanism [GO:0046933]; proton-transporting ATPase activity, rotational mechanism [GO:0046961]	EAEELLSEAK	0	0	0	0	0	0	0	0	0	3.80732	0	0	3.67475	3.96123	0	0	0	3.57865	3.78605	0	0	3.68393	0	0	3.5805	3.54128	0	3.66954	3.6933	3.62494	3.70329	0	3.72283	3.69986	3.64493	0.005715
[truncated: 151 more rows]

## Sheet: Sheet2
T: Majority protein IDs	p-value
A0A015RZA4	0.000404
A0A015TZ68	0.000194
A0A015X8I1	0.000404
A0A016AQK6	4e-06
A0A016C1V3	0.000407
A0A017H7H6	0.001436
A0A017H7P2	9e-06
A0A017N189	<0.000001
A0A069D5C4	4e-06
A0A095XMH8	8.6e-05
A0A095XQV3	0.001326
A0A095Y608	9.6e-05
A0A095Z9R0	0.000405
A0A096AB46	4e-06
[truncated: 1,311 more rows]
