# Supplementary material for: Strongyloides stercoralis infection reduces Fusicatenibacter and Anaerostipes in the gut and increases bacterial amino-acid metabolism in early-stage chronic kidney disease
Source: Heliyon. 2023 Sep 6;9(9):e19859. doi: 10.1016/j.heliyon.2023.e19859 (PMC10559256; doi:10.1016/j.heliyon.2023.e19859)
Supplement: Multimedia component 5 [file mmc5.xlsx]

## Sheet: Sheet1
T: Majority protein IDs	Entry Name	Protein names	Gene Names	Organism	Gene Ontology (biological process)	Gene Ontology (cellular component)	Gene Ontology (molecular function)	T: Peptide sequences	N: Q-value	N01	N02	N03	N04	N05	N06	N07	N08	N09	N10	N11	N12	N13	N14	N15	N16	N17	N18	N19	N20	N21	N22	N23	P01	P02	P03	P04	P05	P06	P07	P08	P09	P10	P11	P12
A0A6F9Z9R9	A0A6F9Z9R9_9BACT	Alpha-D-kanosaminyltransferase (EC 2.4.1.301)	kanE_1 IMSAGC004_00761	Bacteroidaceae bacterium			glycosyltransferase activity [GO:0016757]	RMVLRHR	0.9712	0	0	0	0	0	0	0	0	0	0	0	0	0	0	0	0	0	0	0	0	0	0	0	0	0	3.78458	3.51927	3.65653	3.84258	3.73699	3.71999	3.7159	3.8736	3.70327	3.82134
A0A6F9ZDI6	A0A6F9ZDI6_9BACT	LicD family protein	IMSAGC004_02085	Bacteroidaceae bacterium				MMRILISK	0.97864	0	0	0	0	0	0	0	0	0	0	0	0	0	0	0	0	0	0	0	0	0	0	0	0	0	0	0	0	3.65068	3.71192	3.61841	3.60618	0	3.65136	3.6228
A0A6F9ZGU7	A0A6F9ZGU7_9BACT	Plasmid recombination enzyme	IMSAGC014_00117	Bacteroidaceae bacterium	DNA recombination [GO:0006310]		DNA binding [GO:0003677]	TARRLATRPR	0.97944	0	0	0	0	0	0	0	0	0	0	0	0	0	0	0	0	0	0	0	0	0	0	0	0	0	0	0	3.69259	3.7149	3.79194	3.73149	3.58446	3.86728	3.78051	3.85155
A0A6F9ZJX8	A0A6F9ZJX8_9BACT	Transcription-repair-coupling factor (TRCF) (EC 3.6.4.-)	mfd IMSAGC014_01200	Bacteroidaceae bacterium	regulation of DNA-templated transcription [GO:0006355]; transcription-coupled nucleotide-excision repair, DNA damage recognition [GO:0000716]	cytoplasm [GO:0005737]	ATP binding [GO:0005524]; damaged DNA binding [GO:0003684]; helicase activity [GO:0004386]; hydrolase activity [GO:0016787]	IVPLRRMGR	0.97594	0	0	0	0	0	0	0	0	0	0	0	0	0	0	0	0	0	0	0	0	0	0	0	3.68099	3.77806	3.58364	3.73402	3.6619	0	0	0	0	0	0	0
A0A5C6HM93	A0A5C6HM93_9BACT	Cell division protein FtsA	ftsA FQ707_09225	Bacteroidaceae bacterium HV4-6-C5C	FtsZ-dependent cytokinesis [GO:0043093]	cell division site [GO:0032153]; cytoplasmic side of plasma membrane [GO:0009898]		IEKVKTVK	0.97758	0	0	0	0	0	0	0	0	0	0	0	0	0	0	0	0	0	0	0	0	0	0	0	0	0	0	0	3.78293	3.98119	3.89996	3.92688	3.96882	3.87273	3.95992	3.80495
A0A3L8A3L1	A0A3L8A3L1_9BACE	DUF1735 domain-containing protein	D7Y07_18545	Bacteroides acidifaciens				EEFTPELIP	0.98142	0	0	0	0	0	0	0	0	0	0	0	0	0	0	0	0	0	0	0	0	0	0	0	3.83487	3.76404	3.72768	3.67564	0	0	0	0	0	0	0	3.33064
A0A4S2AAK2	A0A4S2AAK2_9BACE	Transposase	E5356_17570	Bacteroides acidifaciens				VPHFRGIRK	0.98045	0	0	0	0	0	0	0	0	0	0	0	0	0	0	0	0	0	0	0	0	0	0	0	0	0	0	0	0	0	3.87995	3.82396	3.72714	3.76982	3.83074	3.78374
A0A7I9ZYK5	A0A7I9ZYK5_9BACE	DNA-directed RNA polymerase subunit alpha (EC 2.7.7.6)	rpoA_1 E4T97_13880 IMSAGC001_00620	Bacteroides acidifaciens		DNA-directed RNA polymerase complex [GO:0000428]	DNA-directed 5'-3' RNA polymerase activity [GO:0003899]	FRHLGHK	0.98499	0	0	0	0	0	0	0	0	0	0	0	0	0	0	0	0	0	0	0	0	0	0	0	0	0	0	0	3.81809	3.80971	3.80555	3.78351	3.80842	0	3.75082	3.79154
A0A7J0A4A9	A0A7J0A4A9_9BACE	D-alanyl-D-alanine dipeptidase (D-Ala-D-Ala dipeptidase) (EC 3.4.13.22)	ddpX IMSAGC001_02392	Bacteroides acidifaciens	cell wall organization [GO:0071555]; proteolysis [GO:0006508]		dipeptidase activity [GO:0016805]; metallopeptidase activity [GO:0008237]; zinc ion binding [GO:0008270]	YSLPILCLLLAECTSVSGHK	0.98343	0	0	0	0	0	0	0	0	0	0	0	0	0	0	0	0	0	0	0	0	0	0	0	3.58365	0	0	0	0	0	3.77224	3.70054	0	0	3.70089	3.732
A0A412G0L3	A0A412G0L3_9BACE	DUF1735 domain-containing protein	DWY26_03895 F2Y36_12815	Bacteroides caccae				YTKSGKK	0.98729	0	0	0	0	0	0	0	0	0	0	0	0	0	0	0	0	0	0	0	0	0	0	0	0	0	0	0	0	0	4.08766	4.07215	4.10203	0	4.07869	4.01986
A0A413MIA7	A0A413MIA7_9BACE	DUF3754 domain-containing protein	DW794_19760	Bacteroides caccae		integral component of membrane [GO:0016021]		LLTFPFKR	0.97772	0	0	0	0	0	0	0	0	0	0	0	0	0	0	0	0	0	0	0	0	0	0	0	0	0	0	0	3.58213	3.72592	3.73979	3.61374	3.76059	3.7179	3.75009	3.68669
A0A1C7H4U9	A0A1C7H4U9_9BACE	Group II intron reverse transcriptase/maturase	A4V03_05480	Bacteroides caecimuris			RNA-directed DNA polymerase activity [GO:0003964]	LWRWALR	0.96582	0	0	0	0	0	0	0	0	0	0	0	0	0	0	0	0	0	0	0	0	0	0	0	0	0	0	0	0	3.90587	3.85453	3.73863	3.86364	3.72969	0	3.65932
A0A845T2K0	A0A845T2K0_9BACE	Uncharacterized protein	FMM78_11340	Bacteroides caecimuris				NEVIMNWK	0.97795	0	0	0	0	0	0	0	0	0	0	0	0	0	0	0	0	0	0	0	0	0	0	0	3.75616	3.76273	3.7603	3.7505	3.73765	0	0	0	0	0	0	0
A0A412I258	A0A412I258_9BACE	TPR_MalT domain-containing protein	DWX97_25560	Bacteroides cellulosilyticus		integral component of membrane [GO:0016021]		HIGHFIK	0.9907	0	0	0	0	0	0	0	0	0	0	0	0	0	0	0	0	0	0	0	0	0	0	0	0	3.57664	0	0	0	0	3.60586	3.61622	3.59538	3.65006	0	3.93267
A0A412IP03	A0A412IP03_9BACE	RagB/SusD family nutrient uptake outer membrane protein	DWX97_00780	Bacteroides cellulosilyticus		cell outer membrane [GO:0009279]		TPEETIMNDIIEK	0.98616	0	0	0	0	0	0	0	0	0	0	0	0	0	0	0	0	0	0	0	0	0	0	0	0	0	0	0	0	0	3.62104	0	3.68908	3.6608	3.67215	3.61075
A0A412RZD5	A0A412RZD5_9BACE	Glycoside hydrolase	DWW88_07815	Bacteroides cellulosilyticus	carbohydrate metabolic process [GO:0005975]		hydrolase activity, hydrolyzing O-glycosyl compounds [GO:0004553]	HPKRAVR	0.97493	0	0	0	0	0	0	0	0	0	0	0	0	0	0	0	0	0	0	0	0	0	0	0	0	0	0	0	0	3.72549	3.69814	3.68619	0	3.69833	0	3.70585
E2NMQ1	E2NMQ1_9BACE	Transposase	BACCELL_05597	Bacteroides cellulosilyticus DSM 14838				KAIPPRR	0.96501	0	0	0	0	0	0	0	0	0	0	0	0	0	0	0	0	0	0	0	0	0	0	0	0	0	0	0	0	3.75173	3.62849	3.68541	3.69073	3.69791	0	0
A0A1Y3YVH4	A0A1Y3YVH4_9BACE	DNA primase	B5F97_06730	Bacteroides clarus			nucleotide binding [GO:0000166]	LLIIPFNVK	0.98035	0	0	0	0	0	0	0	0	0	0	0	0	0	0	0	0	0	0	0	0	0	0	0	0	0	0	0	0	3.93795	3.94088	3.93543	3.96276	0	3.66973	3.96114
F3ZNJ0	F3ZNJ0_9BACE	Aminomethyltransferase (EC 2.1.2.10) (Glycine cleavage system T protein)	gcvT Bcop_2372	Bacteroides coprosuis DSM 18011	glycine decarboxylation via glycine cleavage system [GO:0019464]; methylation [GO:0032259]		aminomethyltransferase activity [GO:0004047]; methyltransferase activity [GO:0008168]; transaminase activity [GO:0008483]	ARIVKPPFR	0.97826	0	0	0	0	0	0	0	0	0	0	0	0	0	0	0	0	0	0	0	0	0	0	0	3.81027	3.85042	3.86678	3.91125	3.83655	0	0	0	0	0	0	0
F3ZSC2	F3ZSC2_9BACE	Thiamine pyrophosphokinase	Bcop_0641	Bacteroides coprosuis DSM 18011	phosphorylation [GO:0016310]; thiamine diphosphate biosynthetic process [GO:0009229]; thiamine metabolic process [GO:0006772]		ATP binding [GO:0005524]; kinase activity [GO:0016301]; thiamine diphosphokinase activity [GO:0004788]	FLVFVAFK	0.97918	0	0	0	0	0	0	0	0	0	0	0	0	0	0	0	0	0	0	0	0	0	0	0	0	0	0	0	0	0	3.94523	4.01522	4.03772	0	3.92853	4.02056
F3ZTU2	F3ZTU2_9BACE	Glutamate synthase (NADPH) (EC 1.4.1.13)	Bcop_2160	Bacteroides coprosuis DSM 18011			glutamate synthase (NADPH) activity [GO:0004355]; iron-sulfur cluster binding [GO:0051536]	LERFIADFDTNMDLIRDK	0.86432	0	0	0	0	0	0	0	0	0	0	0	0	0	0	0	0	0	0	0	0	0	0	0	0	0	0	4.14381	0	3.62048	3.623	3.55773	3.66379	0	3.68157	3.68503
F3ZUG4	F3ZUG4_9BACE	Acetyltransf_6 domain-containing protein	Bcop_2250	Bacteroides coprosuis DSM 18011				VMGKILAAIR	0.97528	0	0	0	0	0	0	0	0	0	0	0	0	0	0	0	0	0	0	0	0	0	0	0	3.89207	3.79675	3.93941	3.91127	3.84163	0	0	0	0	0	0	0
A0A4Q5GHG1	A0A4Q5GHG1_9BACE	ArsR family transcriptional regulator	EAJ03_18910	Bacteroides eggerthii				TLLKKDE	0.96471	0	0	0	0	0	0	0	0	0	0	0	0	0	0	0	0	0	0	0	0	0	0	0	0	0	0	0	0	0	0	3.64205	3.62611	3.73948	3.55001	3.64127
A0A7X9SDX7	A0A7X9SDX7_9BACE	UvrABC system protein B (Protein UvrB) (Excinuclease ABC subunit B)	uvrB HF841_16245	Bacteroides eggerthii	nucleotide-excision repair [GO:0006289]; SOS response [GO:0009432]	cytoplasm [GO:0005737]; excinuclease repair complex [GO:0009380]	ATP binding [GO:0005524]; ATP hydrolysis activity [GO:0016887]; DNA binding [GO:0003677]; excinuclease ABC activity [GO:0009381]	TLITTLTK	0.97791	0	0	0	0	0	0	0	0	0	0	0	0	0	0	0	0	0	0	0	0	0	0	0	3.79645	3.86239	3.8822	3.8471	3.83816	0	0	0	0	0	0	0
A0A7X9XIE7	A0A7X9XIE7_9BACE	DUF3899 domain-containing protein	HF841_10445	Bacteroides eggerthii		integral component of membrane [GO:0016021]		EEVENEPQK	0.95005	0	0	0	0	0	0	0	0	0	0	0	0	0	0	0	0	0	0	0	0	0	0	0	3.67428	3.69698	3.72552	3.70855	3.64025	0	0	0	0	0	0	0
R5JU56	R5JU56_9BACE	DUF3265 domain-containing protein	BN464_02593	Bacteroides eggerthii CAG:109				FLLSFLAAK	0.98015	0	0	0	0	0	0	0	0	0	0	0	0	0	0	0	0	0	0	0	0	0	0	0	0	0	3.63155	0	3.67585	3.74597	0	0	0	3.6856	0	3.58362
R5K2L8	R5K2L8_9BACE	Beta-N-acetylhexosaminidase (EC 3.2.1.52)	BN464_01636	Bacteroides eggerthii CAG:109	carbohydrate metabolic process [GO:0005975]		beta-N-acetylhexosaminidase activity [GO:0004563]; N-acetyl-beta-D-galactosaminidase activity [GO:0102148]	TEKKDGR	0.9873	0	0	0	0	0	0	0	0	0	0	0	0	0	0	0	0	0	0	0	0	0	0	0	0	0	0	0	0	3.81732	3.682	3.67005	3.76694	0	3.91302	0
A0A401LVX6	A0A401LVX6_9BACE	SusD_RagB domain-containing protein	KGMB02408_26230	Bacteroides faecalis		cell outer membrane [GO:0009279]		SHKGQVINLVDQVALLK	0.98502	0	0	0	0	0	0	0	0	0	0	0	0	0	0	0	0	0	0	0	0	0	0	0	0	0	0	0	0	3.77812	0	3.62651	3.7182	3.6561	3.6021	0
A0A1M5ABS0	A0A1M5ABS0_9BACE	Glycosyl hydrolases family 28	SAMN05444349_1153	Bacteroides faecichinchillae	carbohydrate metabolic process [GO:0005975]		polygalacturonase activity [GO:0004650]; raffinose alpha-galactosidase activity [GO:0052692]	TVDVRNTLCSDGPR	0.98255	0	0	0	0	0	0	0	0	0	0	0	0	0	0	0	0	0	0	0	0	0	0	0	3.6717	0	0	0	0	3.6796	3.72404	0	3.68614	0	0	3.4928
A0A174LAH7	A0A174LAH7_9BACE	Lipid A 3-O-deacylase (PagL)	ERS852461_02066	Bacteroides faecis				RNAIARWK	0.98364	0	0	0	0	0	0	0	0	0	0	0	0	0	0	0	0	0	0	0	0	0	0	0	0	0	0	0	3.69692	3.84549	3.43241	3.72925	0	3.84629	0	0
A0A174UBK7	A0A174UBK7_9BACE	DUF87 domain-containing protein (Type IV secretory pathway, VirB4 components)	DXB21_21070 ERS852461_04523	Bacteroides faecis				AMIMVDEAHQFLK	0.98467	0	0	0	0	0	0	0	0	0	0	0	0	0	0	0	0	0	0	0	0	0	0	0	0	3.62336	0	0	0	0	3.60363	3.5553	3.6469	3.56699	0	3.59176
A0A642ME57	A0A642ME57_9BACE	Anaerobic ribonucleoside triphosphate reductase (EC 1.17.4.2)	F2Z41_22710	Bacteroides faecis	DNA replication [GO:0006260]		ATP binding [GO:0005524]; ribonucleoside-triphosphate reductase activity [GO:0008998]	EALRIALIALQIIIDKEHLTR	0.98313	0	0	0	0	0	0	0	0	0	0	0	0	0	0	0	0	0	0	0	0	0	0	0	0	0	0	0	0	3.75622	0	3.62397	3.74269	0	3.75289	3.74832
R6V8Y5	R6V8Y5_9BACE	EptA_B_N domain-containing protein	BN607_00678	Bacteroides faecis CAG:32		integral component of membrane [GO:0016021]		MIVFKFRQFIHR	0.97841	0	0	0	0	0	0	0	0	0	0	0	0	0	0	0	0	0	0	0	0	0	0	0	3.7322	3.64226	3.79784	3.71367	0	3.63211	0	0	0	0	0	0
R6V9U3	R6V9U3_9BACE	DDE_Tnp_1 domain-containing protein	BN607_00257	Bacteroides faecis CAG:32		integral component of membrane [GO:0016021]		FWLWATG	0.98032	0	0	0	0	0	0	0	0	0	0	0	0	0	0	0	0	0	0	0	0	0	0	0	3.68735	3.7724	3.83179	3.57684	3.67278	0	0	0	0	0	0	0
A0A7J4YNK0	A0A7J4YNK0_9BACE	DUF6371 domain-containing protein	F2Z22_11315	Bacteroides finegoldii				ALPEQKPR	0.97835	0	0	0	0	0	0	0	0	0	0	0	0	0	0	0	0	0	0	0	0	0	0	0	3.751	3.79478	3.94598	3.68294	3.78886	0	0	0	0	0	0	0
K5CQD6	K5CQD6_9BACE	Peptidase_C39_2 domain-containing protein	HMPREF1057_00866	Bacteroides finegoldii CL09T03C10				RAPFRHR	0.98725	0	0	0	0	0	0	0	0	0	0	0	0	0	0	0	0	0	0	0	0	0	0	0	3.42108	3.60701	3.70908	3.47182	3.50051	0	0	0	0	0	0	0
K5CSF5	K5CSF5_9BACE	DUF1016_N domain-containing protein	HMPREF1057_01135	Bacteroides finegoldii CL09T03C10				YVYLFLK	0.95792	0	0	0	0	0	0	0	0	0	0	0	0	0	0	0	0	0	0	0	0	0	0	0	0	0	0	0	0	3.71563	3.73594	0	3.74196	3.74242	3.90289	3.67429
F3PS71	F3PS71_9BACE	Glycosyl hydrolase family 2, sugar binding domain protein	HMPREF9446_01604	Bacteroides fluxus YIT 12057	carbohydrate metabolic process [GO:0005975]	extracellular region [GO:0005576]	hydrolase activity, hydrolyzing O-glycosyl compounds [GO:0004553]	VYVVSDRLK	0.97883	0	0	0	0	0	0	0	0	0	0	0	0	0	0	0	0	0	0	0	0	0	0	0	0	0	0	0	0	0	3.71854	3.73598	3.69226	0	3.89606	3.72036
F3PTJ5	F3PTJ5_9BACE	DUF4318 domain-containing protein	HMPREF9446_02063	Bacteroides fluxus YIT 12057		integral component of membrane [GO:0016021]		IFYFPIIIK	0.97838	0	0	0	0	0	0	0	0	0	0	0	0	0	0	0	0	0	0	0	0	0	0	0	0	0	0	0	3.64597	3.66605	3.60456	3.73715	0	3.77594	3.80497	3.72962
F3PYW6	F3PYW6_9BACE	DUF4120 domain-containing protein	HMPREF9446_03924	Bacteroides fluxus YIT 12057				TLQNCLER	0.97781	0	0	0	0	0	0	0	0	0	0	0	0	0	0	0	0	0	0	0	0	0	0	0	3.97071	3.76183	3.75472	3.67287	3.7701	0	0	0	0	0	0	0
A0A3E5CKN0	A0A3E5CKN0_BACFG	Polysaccharide pyruvyl transferase family protein	DXB57_14900	Bacteroides fragilis			transferase activity [GO:0016740]	VIVHPHR	0.97192	0	0	0	0	0	0	0	0	0	0	0	0	0	0	0	0	0	0	0	0	0	0	0	0	0	0	0	3.89489	3.8903	3.79749	3.71603	3.49491	3.68893	0	0
A0A413K0A8	A0A413K0A8_BACFG	Sodium:proton antiporter	DXA27_08305	Bacteroides fragilis		integral component of membrane [GO:0016021]		MLLYLLPEK	0.98334	0	0	0	0	0	0	0	0	0	0	0	0	0	0	0	0	0	0	0	0	0	0	0	0	0	0	3.53823	3.44107	3.68482	3.89316	3.65596	0	3.87973	3.83277	3.78699
A0A7D4FUR2	A0A7D4FUR2_BACFG	DUF262 domain-containing protein	FOC69_00880	Bacteroides fragilis				ALRHLQKR	0.97815	0	0	0	0	0	0	0	0	0	0	0	0	0	0	0	0	0	0	0	0	0	0	0	3.74865	3.87094	3.82088	3.83856	3.76464	3.72764	0	0	0	0	0	0
A0A7D4K3V4	A0A7D4K3V4_BACFG	DUF3575 domain-containing protein	FOC69_02795	Bacteroides fragilis				VGISLIYMLK	0.97981	0	0	0	0	0	0	0	0	0	0	0	0	0	0	0	0	0	0	0	0	0	0	0	0	0	0	0	0	0	3.8084	3.58287	0	3.75093	3.77352	3.69495
A0A833HWL3	A0A833HWL3_BACFG	ABC transporter ATP-binding protein	F9000_10750	Bacteroides fragilis		integral component of membrane [GO:0016021]	ABC-type transporter activity [GO:0140359]; ATP binding [GO:0005524]	NLWEEQQRVKGWK	0.97894	0	0	0	0	0	0	0	0	0	0	0	0	0	0	0	0	0	0	0	0	0	0	0	0	0	0	0	0	0	3.74927	3.7073	3.64104	0	3.88911	3.81292
Q64UT4	Q64UT4_BACFR	Glycosyltransferase involved in cell wall biogenesis	BF1997	Bacteroides fragilis (strain YCH46)			transferase activity [GO:0016740]	VKLSIQQR	0.97279	0	0	0	0	0	0	0	0	0	0	0	0	0	0	0	0	0	0	0	0	0	0	0	3.70011	3.89917	3.94133	3.93182	3.83547	0	0	0	0	0	0	0
R6ZDK5	R6ZDK5_9BACE	DUF3265 domain-containing protein	BN669_02809	Bacteroides fragilis CAG:47				YVLILVV	0.96262	0	0	0	0	0	0	0	0	0	0	0	0	0	0	0	0	0	0	0	0	0	0	0	0	0	0	0	3.57803	3.60764	0	3.66966	3.67815	0	3.54034	0
R5RRV8	R5RRV8_9BACE	Glyco_trans_2-like domain-containing protein	BN707_00098	Bacteroides fragilis CAG:558				GFWKNLIK	0.97865	0	0	0	0	0	0	0	0	0	0	0	0	0	0	0	0	0	0	0	0	0	0	0	0	0	0	0	0	3.81617	3.82978	3.92978	3.85331	0	0	3.87433
R5RZW8	R5RZW8_9BACE	Ribosomal silencing factor RsfS	rsfS BN707_02215	Bacteroides fragilis CAG:558	mature ribosome assembly [GO:0042256]; negative regulation of ribosome biogenesis [GO:0090071]; negative regulation of translation [GO:0017148]	cytoplasm [GO:0005737]		LITIPDID	0.97655	0	0	0	0	0	0	0	0	0	0	0	0	0	0	0	0	0	0	0	0	0	0	0	0	0	0	0	0	3.71549	3.6607	3.66389	3.70231	3.68329	0	3.78911
I9KG83	I9KG83_BACFG	PcfB family protein	HMPREF1080_01760	Bacteroides fragilis CL05T12C13				VKGEQTRYLVFFK	0.98516	0	0	0	0	0	0	0	0	0	0	0	0	0	0	0	0	0	0	0	0	0	0	0	0	0	0	0	3.56986	3.55265	3.66855	0	3.46331	0	3.69558	0
A0A0E2AN59	A0A0E2AN59_BACFG	DNA topoisomerase (EC 5.6.2.1) (Omega-protein) (Relaxing enzyme) (Swivelase) (Untwisting enzyme)	HMPREF1056_03269	Bacteroides fragilis CL07T12C05	DNA topological change [GO:0006265]		DNA binding [GO:0003677]; DNA topoisomerase type I (single strand cut, ATP-independent) activity [GO:0003917]	TRTEDGFRNAPVAVR	0.98253	0	0	0	0	0	0	0	0	0	0	0	0	0	0	0	0	0	0	0	0	0	0	0	0	0	0	0	0	0	0	3.73251	3.65434	3.73662	3.73823	3.73259
K1FWF1	K1FWF1_BACFG	Ribose phosphate pyrophosphokinase	HMPREF1204_02552	Bacteroides fragilis HMW 615				MPALLRTAK	0.97711	0	0	0	0	0	0	0	0	0	0	0	0	0	0	0	0	0	0	0	0	0	0	0	3.79237	3.888	4.00976	4.01608	3.80715	0	0	0	0	0	0	0
A0A829SEN4	A0A829SEN4_BACFG	[FeFe] hydrogenase H-cluster radical SAM maturase HydG	hydG M117_3617	Bacteroides fragilis str. 3774 T13	cellular nitrogen compound biosynthetic process [GO:0044271]; heterocycle biosynthetic process [GO:0018130]; organic cyclic compound biosynthetic process [GO:1901362]; organonitrogen compound biosynthetic process [GO:1901566]; sulfur compound biosynthetic process [GO:0044272]; water-soluble vitamin biosynthetic process [GO:0042364]		catalytic activity [GO:0003824]; iron-sulfur cluster binding [GO:0051536]; metal ion binding [GO:0046872]	ARLCKGLPPR	0.97837	0	0	0	0	0	0	0	0	0	0	0	0	0	0	0	0	0	0	0	0	0	0	0	0	0	0	3.47427	0	3.56355	3.64269	3.52139	3.65938	0	3.56262	3.54894
A0A016AQK6	A0A016AQK6_BACFG	RecF/RecN/SMC N terminal domain protein	M123_4193	Bacteroides fragilis str. 3976T8			ATP-dependent DNA damage sensor activity [GO:0140664]	VVYFKPLR	0.97297	0	0	0	0	0	0	0	0	0	0	0	0	0	0	0	0	0	0	0	0	0	0	0	0	0	0	0	0	3.58596	3.72734	3.70543	3.72334	3.57636	3.7258	3.7169
A0A016C1V3	A0A016C1V3_BACFG	Integral membrane protein	M123_0641	Bacteroides fragilis str. 3976T8		integral component of membrane [GO:0016021]		HFYLFKK	0.97207	0	0	0	0	0	0	0	0	0	0	0	0	0	0	0	0	0	0	0	0	0	0	0	0	0	0	0	0	3.77568	0	3.56916	3.78242	0	3.55155	3.74118
A0A015RZA4	A0A015RZA4_BACFG	Polysaccharide biosynthesis family protein	M085_4354	Bacteroides fragilis str. 3986 N(B)19		integral component of membrane [GO:0016021]; plasma membrane [GO:0005886]		IFSYSAYQFLFNIINYFSR	0.97607	0	0	0	0	0	0	0	0	0	0	0	0	0	0	0	0	0	0	0	0	0	0	0	0	0	0	0	0	0	3.64128	3.64283	0	3.74287	3.68921	3.65725
A0A015X8I1	A0A015X8I1_BACFG	Uncharacterized protein	M072_0630	Bacteroides fragilis str. DS-208				TIIPPDR	0.97317	0	0	0	0	0	0	0	0	0	0	0	0	0	0	0	0	0	0	0	0	0	0	0	0	0	0	0	0	0	0	3.74995	3.74645	3.81388	3.76576	3.79309
A0A017N189	A0A017N189_BACFG	Tail assembly chaperone	M138_4439	Bacteroides fragilis str. S23L17				SARMGRR	0.96945	0	0	0	0	0	0	0	0	0	0	0	0	0	0	0	0	0	0	0	0	0	0	0	0	0	0	3.56657	3.61475	3.6959	4.01384	3.63758	3.6823	3.7701	3.95309	0
A0A3D2SDV2	A0A3D2SDV2_9BACE	Aminotransferase	DHW31_06540	Bacteroides graminisolvens			transaminase activity [GO:0008483]	RIAKVTQEK	0.97963	0	0	0	0	0	0	0	0	0	0	0	0	0	0	0	0	0	0	0	0	0	0	0	0	0	0	0	0	0	3.61522	3.70758	3.68338	3.84839	0	3.59356
A0A069D5C4	A0A069D5C4_9BACE	YeeC-like protein	JCM15093_2789	Bacteroides graminisolvens DSM 19988 = JCM 15093				TNVFENIIHQFFK	0.98611	0	0	0	0	0	0	0	0	0	0	0	0	0	0	0	0	0	0	0	0	0	0	0	0	3.66124	3.54175	3.50825	0	3.72491	0	3.62534	3.60838	3.68761	0	0
E6ST67	E6ST67_BACT6	DUF6036 domain-containing protein	Bache_3349	Bacteroides helcogenes (strain ATCC 35417 / DSM 20613 / JCM 6297 / CCUG 15421 / P 36-108)				RILFLFGR	0.97605	0	0	0	0	0	0	0	0	0	0	0	0	0	0	0	0	0	0	0	0	0	0	0	3.71808	3.75448	3.81146	0	3.83375	3.71238	0	0	0	0	0	0
A0A449HZX7	A0A449HZX7_9BACE	CRISPR-associated endonuclease Cas9 (EC 3.1.-.-)	cas9 NCTC7812_00191	Bacteroides heparinolyticus	defense response to virus [GO:0051607]; maintenance of CRISPR repeat elements [GO:0043571]		DNA binding [GO:0003677]; endonuclease activity [GO:0004519]; metal ion binding [GO:0046872]; RNA binding [GO:0003723]	AIKKLLPLIR	0.97938	0	0	0	0	0	0	0	0	0	0	0	0	0	0	0	0	0	0	0	0	0	0	0	3.70598	3.69686	3.72151	3.72192	3.6755	0	0	0	0	0	0	0
A0A4R2LM48	A0A4R2LM48_9BACE	Tetratricopeptide repeat protein	EV202_11245	Bacteroides heparinolyticus				AATATKQDSLTQAEGYIR	0.98447	0	0	0	0	0	0	0	0	0	0	0	0	0	0	0	0	0	0	0	0	0	0	0	0	0	0	0	0	0	4.17836	4.22623	4.14484	4.08443	4.00339	0
A0A4R2M2U5	A0A4R2M2U5_9BACE	Transmembrane protein	EV202_12442	Bacteroides heparinolyticus		integral component of membrane [GO:0016021]		LLLRNKICR	0.97952	0	0	0	0	0	0	0	0	0	0	0	0	0	0	0	0	0	0	0	0	0	0	0	3.67983	3.69788	3.70318	3.85704	3.75977	0	0	0	0	0	0	0
A0A139LE97	A0A139LE97_9BACE	Capsular biosynthesis protein	HMPREF2531_02552	Bacteroides intestinalis				ILKIDPFYK	0.98296	0	0	0	0	0	0	0	0	0	0	0	0	0	0	0	0	0	0	0	0	0	0	0	0	0	0	0	0	0	3.8536	3.6522	3.62978	3.75671	3.83903	3.74157
R5MDN8	R5MDN8_9BACE	DUF2726 domain-containing protein	BN711_01207	Bacteroides intestinalis CAG:564		integral component of membrane [GO:0016021]		IILCNKR	0.95864	0	0	0	0	0	0	0	0	0	0	0	0	0	0	0	0	0	0	0	0	0	0	0	0	0	0	0	0	3.7571	3.72646	3.75634	3.7945	3.83078	3.75137	3.74482
A0A1M4S6X6	A0A1M4S6X6_9BACE	Transcriptional regulator	SAMN05444405_1015	Bacteroides luti				MIFARILFKHK	0.98549	0	0	0	0	0	0	0	0	0	0	0	0	0	0	0	0	0	0	0	0	0	0	0	0	0	0	0	0	0	3.58553	3.58375	0	3.44464	3.81035	3.42124
A0A1M5DWQ1	A0A1M5DWQ1_9BACE	Alpha-D-xyloside xylohydrolase	SAMN05444405_11296	Bacteroides luti	carbohydrate metabolic process [GO:0005975]		carbohydrate binding [GO:0030246]; hydrolase activity, hydrolyzing O-glycosyl compounds [GO:0004553]	KIVTVLP	0.96303	0	0	0	0	0	0	0	0	0	0	0	0	0	0	0	0	0	0	0	0	0	0	0	0	0	0	0	0	3.75524	3.73152	3.84773	3.7359	0	3.95639	3.73206
I9GX97	I9GX97_9BACE	CzcA family heavy metal efflux pump	HMPREF1068_01296	Bacteroides nordii CL02T12C05		integral component of membrane [GO:0016021]; plasma membrane [GO:0005886]	cation transmembrane transporter activity [GO:0008324]	ALRWVLNHK	0.97834	0	0	0	0	0	0	0	0	0	0	0	0	0	0	0	0	0	0	0	0	0	0	0	0	0	0	0	0	3.76774	3.84291	3.77152	3.79431	0	0	3.74629
K9EEF8	K9EEF8_9BACE	Acyl-CoA dehydrogenase	HMPREF9447_05388	Bacteroides oleiciplenus YIT 12058			acyl-CoA dehydrogenase activity [GO:0003995]; flavin adenine dinucleotide binding [GO:0050660]	FKTEELESYR	0.9779	0	0	0	0	0	0	0	0	0	0	0	0	0	0	0	0	0	0	0	0	0	0	0	0	0	0	0	0	3.77195	3.69783	3.66073	3.79189	3.70348	0	0
A0A414WTS7	A0A414WTS7_BACOV	Glycosyltransferase	DW206_20865 DW206_20935	Bacteroides ovatus			transferase activity [GO:0016740]	MPKVSVIIPVYK	0.98609	0	0	0	0	0	0	0	0	0	0	0	0	0	0	0	0	0	0	0	0	0	0	0	0	0	0	0	0	3.5958	3.6801	3.6489	3.69822	0	3.57408	3.6156
A0A642A5Q2	A0A642A5Q2_BACOV	Beta sliding clamp	dnaN F3B65_26655	Bacteroides ovatus	DNA replication [GO:0006260]	cytoplasm [GO:0005737]; DNA polymerase III complex [GO:0009360]	3'-5' exonuclease activity [GO:0008408]; DNA binding [GO:0003677]; DNA-directed DNA polymerase activity [GO:0003887]	VVIVSRLIEGK	0.98138	0	0	0	0	0	0	0	0	0	0	0	0	0	0	0	0	0	0	0	0	0	0	0	0	0	3.60796	0	3.56882	0	0	3.56826	0	3.65276	0	3.60828
A0A642C4H8	A0A642C4H8_BACOV	Transcriptional regulator	F3B98_30480	Bacteroides ovatus		integral component of membrane [GO:0016021]		LAFPPLSK	0.97712	0	0	0	0	0	0	0	0	0	0	0	0	0	0	0	0	0	0	0	0	0	0	0	0	0	0	0	0	3.67032	3.67275	3.58233	3.76946	0	3.56773	3.69728
A0A6N2U203	A0A6N2U203_BACOV	Reverse transcriptase	BOLFYP28_01437	Bacteroides ovatus				TERSRVLK	0.97251	0	0	0	0	0	0	0	0	0	0	0	0	0	0	0	0	0	0	0	0	0	0	0	3.77759	3.60442	3.86917	3.86598	3.86922	0	0	0	0	0	0	0
A0A849YFT7	A0A849YFT7_BACOV	Aryl-sulfate sulfotransferase	HUV13_11745	Bacteroides ovatus			aryl sulfotransferase activity [GO:0004062]	EFAFMRNAR	0.97918	0	0	0	0	0	0	0	0	0	0	0	0	0	0	0	0	0	0	0	0	0	0	0	0	0	0	0	0	3.70938	3.73179	3.63411	3.758	3.72061	0	0
R6JG94	R6JG94_9BACE	APH domain-containing protein	BN541_01244	Bacteroides ovatus CAG:22				IPQIYEIKEETDR	0.98479	0	0	0	0	0	0	0	0	0	0	0	0	0	0	0	0	0	0	0	0	0	0	0	0	0	0	0	0	3.75447	3.80381	3.71337	3.78708	3.70525	0	0
D4WGH0	D4WGH0_BACOV	OMP_b-brl_2 domain-containing protein	CUY_2955	Bacteroides ovatus SD CMC 3f				KKTIYYK	0.98722	0	0	0	0	0	0	0	0	0	0	0	0	0	0	0	0	0	0	0	0	0	0	0	3.94676	4.01298	3.85813	3.9817	3.69641	3.76984	0	0	0	0	0	0
R7AKM0	R7AKM0_9BACE	DUF4867 family protein	BN656_00702	Bacteroides pectinophilus CAG:437			ureidoglycolate hydrolase activity [GO:0004848]	HCSGDACTEGEDR	0.9743	0	0	0	0	0	0	0	0	0	0	0	0	0	0	0	0	0	0	0	0	0	0	0	0	0	3.52013	0	3.67934	3.77105	3.71675	0	3.78195	3.72546	3.72909	3.73622
R7AZS4	R7AZS4_9BACE	Chaperone protein DnaK (HSP70) (Heat shock 70 kDa protein) (Heat shock protein 70)	dnaK BN656_00272	Bacteroides pectinophilus CAG:437			ATP binding [GO:0005524]; ATP-dependent protein folding chaperone [GO:0140662]; unfolded protein binding [GO:0051082]	HMGTDYK	0.98894	0	0	0	0	0	0	0	0	0	0	0	0	0	0	0	0	0	0	0	0	0	0	0	0	0	0	0	0	3.9102	3.77878	3.81445	3.77795	0	3.63686	3.73384
R5V7Z5	R5V7Z5_9BACE	tRNA-specific 2-thiouridylase MnmA (EC 2.8.1.13)	mnmA BN536_01553	Bacteroides plebeius CAG:211	tRNA modification [GO:0006400]	cytoplasm [GO:0005737]	ATP binding [GO:0005524]; sulfurtransferase activity [GO:0016783]; tRNA binding [GO:0000049]	GFLKAAKK	0.98413	0	0	0	0	0	0	0	0	0	0	0	0	0	0	0	0	0	0	0	0	0	0	0	3.66221	3.75397	3.79743	3.80478	3.76634	0	0	0	0	0	0	0
U2CPX3	U2CPX3_9BACE	Tetratricopeptide repeat protein	HMPREF1981_01103	Bacteroides pyogenes F0041				IEKDKPK	0.98549	0	0	0	0	0	0	0	0	0	0	0	0	0	0	0	0	0	0	0	0	0	0	0	3.95318	3.86152	4.03101	3.97332	3.99384	0	0	0	0	0	0	0
A0A351YCQ0	A0A351YCQ0_9BACE	Uncharacterized protein	DCZ73_03130	Bacteroides sp				SNLLLIKMLLVTLQPEK	0.9803	0	0	0	0	0	0	0	0	0	0	0	0	0	0	0	0	0	0	0	0	0	0	0	0	0	0	0	0	3.81549	0	3.80436	3.73126	3.74922	3.84545	0
A0A351YGE4	A0A351YGE4_9BACE	Phosphopantetheine adenylyltransferase (EC 2.7.7.3) (Dephospho-CoA pyrophosphorylase) (Pantetheine-phosphate adenylyltransferase) (PPAT)	coaD DCZ73_09785	Bacteroides sp	coenzyme A biosynthetic process [GO:0015937]	cytoplasm [GO:0005737]	ATP binding [GO:0005524]; pantetheine-phosphate adenylyltransferase activity [GO:0004595]	FLPEGLTI	0.9781	0	0	0	0	0	0	0	0	0	0	0	0	0	0	0	0	0	0	0	0	0	0	0	3.71058	3.81218	3.63532	3.7025	3.74379	0	0	0	0	0	0	0
A0A351YGS1	A0A351YGS1_9BACE	AsmA_2 domain-containing protein	DCZ73_10430	Bacteroides sp	protein secretion [GO:0009306]	integral component of plasma membrane [GO:0005887]		LKSLLPNLCVR	0.97994	0	0	0	0	0	0	0	0	0	0	0	0	0	0	0	0	0	0	0	0	0	0	0	0	0	0	3.55611	3.50887	3.62689	0	3.52339	0	3.47977	0	0
A0A7C1HSY4	A0A7C1HSY4_9BACE	Polysacc_synt_C domain-containing protein	ENO05_01355	Bacteroides sp		integral component of membrane [GO:0016021]		RSTLNTAKK	0.98035	0	0	0	0	0	0	0	0	0	0	0	0	0	0	0	0	0	0	0	0	0	0	0	0	3.63646	3.64457	3.66157	3.55894	0	3.7646	0	0	0	0	0
A0A7C1IEF2	A0A7C1IEF2_9BACE	DEAD/DEAH box helicase	ENO05_12490	Bacteroides sp			ATP binding [GO:0005524]; ATP-dependent chromatin remodeler activity [GO:0140658]; helicase activity [GO:0004386]	HHILHGK	0.66667	0	0	0	0	0	0	0	0	0	0	0	0	0	0	0	0	0	0	0	0	0	0	0	0	0	0	0	0	3.67138	3.5468	3.57118	3.54835	0	3.52598	0
A0A7C1V427	A0A7C1V427_9BACE	Beta-galactosidase	ENI20_00145	Bacteroides sp	carbohydrate catabolic process [GO:0016052]		hydrolase activity, hydrolyzing O-glycosyl compounds [GO:0004553]	MYFPKLILR	0.97846	0	0	0	0	0	0	0	0	0	0	0	0	0	0	0	0	0	0	0	0	0	0	0	0	0	0	0	0	3.75122	3.71254	3.82786	3.90484	3.72057	0	3.75825
A0A7C1VDS9	A0A7C1VDS9_9BACE	Acyl-CoA dehydrogenase	ENI20_13875	Bacteroides sp			flavin adenine dinucleotide binding [GO:0050660]; oxidoreductase activity, acting on the CH-CH group of donors [GO:0016627]	GFPAIVLR	0.97808	0	0	0	0	0	0	0	0	0	0	0	0	0	0	0	0	0	0	0	0	0	0	0	3.92115	3.93894	4.0165	4.05679	4.00829	0	0	0	0	0	0	0
A0A7C1VH77	A0A7C1VH77_9BACE	Glucarate dehydratase	ENI20_18745	Bacteroides sp	organic substance metabolic process [GO:0071704]		magnesium ion binding [GO:0000287]	GGVFPPR	0.96002	0	0	0	0	0	0	0	0	0	0	0	0	0	0	0	0	0	0	0	0	0	0	0	0	0	0	0	0	3.78451	3.65709	3.71964	3.7051	0	3.6749	0
A0A7C2MA75	A0A7C2MA75_9BACE	DNA helicase (EC 3.6.4.12)	ENO20_08550	Bacteroides sp			ATP binding [GO:0005524]; DNA binding [GO:0003677]; DNA helicase activity [GO:0003678]; hydrolase activity [GO:0016787]	EPGVPIR	0.96211	0	0	0	0	0	0	0	0	0	0	0	0	0	0	0	0	0	0	0	0	0	0	0	0	0	0	0	0	0	3.77058	3.76286	3.72973	3.70812	3.76904	3.71495
A0A7C2QWW1	A0A7C2QWW1_9BACE	Alanine:cation symporter family protein	ENO20_05550	Bacteroides sp		integral component of membrane [GO:0016021]; plasma membrane [GO:0005886]	amino acid:sodium symporter activity [GO:0005283]	LLHIRYLR	0.97391	0	0	0	0	0	0	0	0	0	0	0	0	0	0	0	0	0	0	0	0	0	0	0	3.83159	3.80667	3.88063	3.8769	3.84829	0	0	0	0	0	0	0
A0A7C2QYB3	A0A7C2QYB3_9BACE	NAD-dependent epimerase	ENO20_09515	Bacteroides sp				LVSRGYR	0.96321	0	0	0	0	0	0	0	0	0	0	0	0	0	0	0	0	0	0	0	0	0	0	0	0	3.64784	3.69286	0	0	0	3.61555	3.70943	3.78221	0	3.70364	3.75298
A0A7C2QZK9	A0A7C2QZK9_9BACE	PKD domain-containing protein	ENO20_14940	Bacteroides sp				LRASTRGR	0.9739	0	0	0	0	0	0	0	0	0	0	0	0	0	0	0	0	0	0	0	0	0	0	0	0	0	0	0	4.04866	4.05991	4.03207	4.03205	4.06178	3.96521	4.03763	0
A0A1Q6H3J6	A0A1Q6H3J6_9BACE	DNA-binding protein	BHV77_09230	Bacteroides sp. 43_108			DNA binding [GO:0003677]	IRYVILRR	0.98392	0	0	0	0	0	0	0	0	0	0	0	0	0	0	0	0	0	0	0	0	0	0	0	0	0	0	0	0	3.59806	3.64495	3.72612	3.74908	3.72948	3.90511	3.73762
A0A416WBE5	A0A416WBE5_9BACE	S-layer protein	DWW69_03095	Bacteroides sp. AF16-49				EYLNRIVK	0.97403	0	0	0	0	0	0	0	0	0	0	0	0	0	0	0	0	0	0	0	0	0	0	0	0	0	0	0	0	0	3.69085	3.87589	3.63046	0	3.86985	3.78254
A0A412CU06	A0A412CU06_9BACE	Ribokinase	DWY71_09520	Bacteroides sp. AF26-7BH	phosphorylation [GO:0016310]		kinase activity [GO:0016301]	EDVIECIR	0.97748	0	0	0	0	0	0	0	0	0	0	0	0	0	0	0	0	0	0	0	0	0	0	0	0	0	0	0	3.69382	3.62642	3.57048	3.75212	3.72783	3.69176	0	0
A0A414Z7X3	A0A414Z7X3_9BACE	Thiamine phosphate synthase	DW182_15645	Bacteroides sp. AM16-24				KVLSHFGR	0.97811	0	0	0	0	0	0	0	0	0	0	0	0	0	0	0	0	0	0	0	0	0	0	0	0	0	0	0	0	0	3.53042	3.50987	0	3.47201	3.54815	3.5831
A0A3A5RQD8	A0A3A5RQD8_9BACE	Glycosyltransferase	DW896_09840	Bacteroides sp. AM41-16			transferase activity [GO:0016740]	VWTVKSIK	0.97829	0	0	0	0	0	0	0	0	0	0	0	0	0	0	0	0	0	0	0	0	0	0	0	3.77479	3.78654	3.91966	3.79514	3.71843	0	0	0	0	0	0	0
A0A8B3EBC7	A0A8B3EBC7_9BACE	TonB-dependent receptor	DW995_00250	Bacteroides sp. AM51-7		cell outer membrane [GO:0009279]		IKQYMIKQR	0.97913	0	0	0	0	0	0	0	0	0	0	0	0	0	0	0	0	0	0	0	0	0	0	0	0	0	0	0	0	0	3.76843	3.70814	3.7261	3.75811	3.79091	3.69612
A0A373FVA6	A0A373FVA6_9BACE	DUF1433 domain-containing protein	DXA11_27380	Bacteroides sp. AM56-10ce				SPEQFNYISVRGTAILE	0.98654	0	0	0	0	0	0	0	0	0	0	0	0	0	0	0	0	0	0	0	0	0	0	0	0	0	0	0	0	4.08511	4.07435	4.14751	4.03888	4.02278	0	0
A0A1H8DES8	A0A1H8DES8_9BACE	Phage protein	SAMN02910431_01656	Bacteroides sp. AR20				TQLAFQLIH	0.98109	0	0	0	0	0	0	0	0	0	0	0	0	0	0	0	0	0	0	0	0	0	0	0	0	0	0	0	0	0	3.70394	3.60452	3.5348	3.52745	3.69946	3.54088
A0A285TNT2	A0A285TNT2_9BACE	Mtd_N domain-containing protein	SAMN02910274_03487	Bacteroides sp. AR29				FKPVKWFQK	0.9796	0	0	0	0	0	0	0	0	0	0	0	0	0	0	0	0	0	0	0	0	0	0	0	0	0	0	0	3.65399	3.73454	0	3.74106	0	3.74198	0	3.71088
R5JC92	R5JC92_9BACE	AP_endonuc_2 domain-containing protein	BN523_02426	Bacteroides sp. CAG:189				EDIRNVKK	0.97711	0	0	0	0	0	0	0	0	0	0	0	0	0	0	0	0	0	0	0	0	0	0	0	0	3.5545	0	3.54858	3.56781	3.60187	3.70136	3.74975	3.72554	3.56449	0	3.63167
R5JVB1	R5JVB1_9BACE	Response regulator	BN523_01010	Bacteroides sp. CAG:189		integral component of membrane [GO:0016021]	DNA-binding transcription factor activity [GO:0003700]; phosphorelay sensor kinase activity [GO:0000155]; sequence-specific DNA binding [GO:0043565]	ARIESLIRQR	0.97729	0	0	0	0	0	0	0	0	0	0	0	0	0	0	0	0	0	0	0	0	0	0	0	0	0	0	0	0	0	3.62277	3.69024	3.53138	3.76698	0	3.67377
R7CX22	R7CX22_9BACE	OmpA family protein	BN666_01800	Bacteroides sp. CAG:462		membrane [GO:0016020]		RGKEALAK	0.97806	0	0	0	0	0	0	0	0	0	0	0	0	0	0	0	0	0	0	0	0	0	0	0	3.77679	3.84382	3.88546	3.8731	3.79752	0	0	0	0	0	0	0
R6CPZ4	R6CPZ4_9BACE	Glycosyl hydrolase family 2 sugar binding domain protein	BN697_00937	Bacteroides sp. CAG:530	carbohydrate catabolic process [GO:0016052]		hydrolase activity, hydrolyzing O-glycosyl compounds [GO:0004553]	IHLTIPKLK	0.98221	0	0	0	0	0	0	0	0	0	0	0	0	0	0	0	0	0	0	0	0	0	0	0	0	0	0	0	0	3.79388	3.82858	3.79043	3.79141	0	0	3.80464
R6CXY2	R6CXY2_9BACE	4'-phosphopantetheinyl transferase family protein	BN697_02561	Bacteroides sp. CAG:530			holo-[acyl-carrier-protein] synthase activity [GO:0008897]; magnesium ion binding [GO:0000287]	IRRIQNR	0.97279	0	0	0	0	0	0	0	0	0	0	0	0	0	0	0	0	0	0	0	0	0	0	0	3.678	3.70098	3.70684	3.67707	3.65766	0	0	0	0	0	0	0
R6D0D0	R6D0D0_9BACE	Response regulator receiver domain protein	BN697_00675	Bacteroides sp. CAG:530	phosphorelay signal transduction system [GO:0000160]		sequence-specific DNA binding [GO:0043565]	QTLYKKLK	0.97779	0	0	0	0	0	0	0	0	0	0	0	0	0	0	0	0	0	0	0	0	0	0	0	3.53531	3.63257	3.62748	3.76619	3.56909	0	0	0	0	0	0	0
R5SBY2	R5SBY2_9BACE	2-oxoacid:acceptor oxidoreductase alpha subunit	BN702_00487	Bacteroides sp. CAG:545			oxidoreductase activity, acting on the aldehyde or oxo group of donors [GO:0016903]	VAPAPLEK	0.97823	0	0	0	0	0	0	0	0	0	0	0	0	0	0	0	0	0	0	0	0	0	0	0	4.16138	4.14192	4.11348	4.11721	4.14127	0	0	0	0	0	0	0
R6E0D0	R6E0D0_9BACE	Phosphoribosylformylglycinamidine synthase	BN760_01923	Bacteroides sp. CAG:709	purine nucleotide biosynthetic process [GO:0006164]		metal ion binding [GO:0046872]; phosphoribosylformylglycinamidine synthase activity [GO:0004642]	LEKWLLMFK	0.97988	0	0	0	0	0	0	0	0	0	0	0	0	0	0	0	0	0	0	0	0	0	0	0	0	0	0	0	0	0	3.75238	3.68367	3.75855	3.62564	3.62543	3.68126
R6E8R4	R6E8R4_9BACE	Putative membrane protein	BN760_00965	Bacteroides sp. CAG:709	nitrogen compound transport [GO:0071705]	integral component of membrane [GO:0016021]; plasma membrane [GO:0005886]	carbohydrate transmembrane transporter activity [GO:0015144]	LASKSWR	0.98543	0	0	0	0	0	0	0	0	0	0	0	0	0	0	0	0	0	0	0	0	0	0	0	0	0	0	0	0	3.41708	3.67747	3.50708	3.64251	3.58714	0	0
R6EH19	R6EH19_9BACE	SusC/RagA family TonB-linked outer membrane protein	BN760_00807	Bacteroides sp. CAG:709				NKVSRYK	0.97727	0	0	0	0	0	0	0	0	0	0	0	0	0	0	0	0	0	0	0	0	0	0	0	3.68339	3.75684	3.84303	3.79942	3.74802	3.73796	0	0	0	0	0	0
R6YG59	R6YG59_9BACE	DUF3805 domain-containing protein	BN762_00631	Bacteroides sp. CAG:714				QTQGARLVK	0.94826	0	0	0	0	0	0	0	0	0	0	0	0	0	0	0	0	0	0	0	0	0	0	0	3.77702	3.54461	3.81447	3.69284	3.84914	0	0	0	0	0	0	0
R6YQS4	R6YQS4_9BACE	Uncharacterized protein	BN762_01473	Bacteroides sp. CAG:714				IGGFSHK	0.96749	0	0	0	0	0	0	0	0	0	0	0	0	0	0	0	0	0	0	0	0	0	0	0	0	0	0	0	0	0	3.67559	3.72099	3.67149	0	3.70986	3.56647
R6D9G1	R6D9G1_9BACE	UDP-N-acetylglucosamine 2-epimerase	BN772_02817	Bacteroides sp. CAG:754			UDP-N-acetylglucosamine 2-epimerase activity [GO:0008761]	CPENFQTIVCVTGQHRQMLDQVLDLFEITPDFDLNIMK	0.98468	0	0	0	0	0	0	0	0	0	0	0	0	0	0	0	0	0	0	0	0	0	0	0	0	0	0	0	0	3.63821	3.59586	3.61891	3.67898	3.5882	3.86073	3.61258
R6DD72	R6DD72_9BACE	Beta_helix domain-containing protein	BN772_01352	Bacteroides sp. CAG:754			raffinose alpha-galactosidase activity [GO:0052692]	YVSPEENLESICK	0.9786	0	0	0	0	0	0	0	0	0	0	0	0	0	0	0	0	0	0	0	0	0	0	0	3.88496	3.59175	3.89976	3.78676	3.75347	0	0	0	0	0	3.50065	0
R6DFW5	R6DFW5_9BACE	Hydrophobe/amphiphile efflux-1 (HAE1) family RND transporter	BN772_00350	Bacteroides sp. CAG:754		integral component of membrane [GO:0016021]; plasma membrane [GO:0005886]	transmembrane transporter activity [GO:0022857]	LLFTPIEK	0.97836	0	0	0	0	0	0	0	0	0	0	0	0	0	0	0	0	0	0	0	0	0	0	0	0	0	0	0	0	3.93613	3.82418	0	3.80962	0	3.8512	3.94219
R7AWL4	R7AWL4_9BACE	Conjugal transfer prepropilin TraC	BN800_01824	Bacteroides sp. CAG:875		integral component of membrane [GO:0016021]		ILHAAGIRPGRSR	0.97427	0	0	0	0	0	0	0	0	0	0	0	0	0	0	0	0	0	0	0	0	0	0	0	0	0	0	0	0	0	3.64665	3.68873	0	3.55698	3.84829	3.57503
R5B1K8	R5B1K8_9BACE	Polysacc_synt_C domain-containing protein	BN813_00091	Bacteroides sp. CAG:927		integral component of membrane [GO:0016021]; plasma membrane [GO:0005886]		ILLPWLVTDK	0.9493	0	0	0	0	0	0	0	0	0	0	0	0	0	0	0	0	0	0	0	0	0	0	0	0	0	0	0	0	3.68139	3.80086	3.75283	3.80101	0	3.81287	3.69385
A0A6H0KNW6	A0A6H0KNW6_9BACE	DUF3427 domain-containing protein	BacF7301_13360	Bacteroides sp. CBA7301			ATP binding [GO:0005524]; DNA binding [GO:0003677]; hydrolase activity [GO:0016787]	KVRGHWR	0.95832	0	0	0	0	0	0	0	0	0	0	0	0	0	0	0	0	0	0	0	0	0	0	0	3.74426	3.93223	3.80837	3.84566	3.74041	0	0	0	0	0	0	0
G1UK67	G1UK67_9BACE	Uncharacterized protein	BSAG_04860	Bacteroides sp. D1				IKGIRILILK	0.97767	0	0	0	0	0	0	0	0	0	0	0	0	0	0	0	0	0	0	0	0	0	0	0	0	0	0	0	0	0	3.31974	3.54196	3.49972	3.5296	3.24247	0
E5C6L6	E5C6L6_9BACE	DUF4248 domain-containing protein	BSGG_0299	Bacteroides sp. D2				LIIEVLQEP	0.97461	0	0	0	0	0	0	0	0	0	0	0	0	0	0	0	0	0	0	0	0	0	0	0	0	0	0	0	0	3.70857	3.71604	3.72109	3.73218	3.72788	0	0
E5C784	E5C784_9BACE	PKS_KS domain-containing protein	BSGG_1619	Bacteroides sp. D2			acyltransferase activity, transferring groups other than amino-acyl groups [GO:0016747]	KNPRQGR	0.98735	0	0	0	0	0	0	0	0	0	0	0	0	0	0	0	0	0	0	0	0	0	0	0	0	0	0	0	0	3.8016	4.01669	3.7351	3.7422	3.73508	3.78704	3.75283
A0A3E4GBN5	A0A3E4GBN5_9BACE	Glycosyltransferase	DXD78_06955	Bacteroides sp. D20			glycosyltransferase activity [GO:0016757]	HPIKSMLK	0.98712	0	0	0	0	0	0	0	0	0	0	0	0	0	0	0	0	0	0	0	0	0	0	0	0	0	3.55822	3.50848	3.5928	3.57936	3.51989	3.57357	3.90004	3.57975	0	3.59225
A0A7U8LKG6	A0A7U8LKG6_9BACE	FimB/Mfa2 family fimbrial subunit	HMPREF0969_02342	Bacteroides sp. D20		cell outer membrane [GO:0009279]		WTLFFFLK	0.97143	0	0	0	0	0	0	0	0	0	0	0	0	0	0	0	0	0	0	0	0	0	0	0	0	0	0	0	3.71642	3.7323	0	0	3.76201	0	3.69225	3.79333
A0A7U8QIP3	A0A7U8QIP3_9BACE	Zinc carboxypeptidase	HMPREF0969_02525	Bacteroides sp. D20	proteolysis [GO:0006508]		metallocarboxypeptidase activity [GO:0004181]; zinc ion binding [GO:0008270]	IEQARKR	0.95429	0	0	0	0	0	0	0	0	0	0	0	0	0	0	0	0	0	0	0	0	0	0	0	3.70098	3.64645	3.82136	3.77948	0	3.91316	0	0	0	0	0	0
D7J6W2	D7J6W2_9BACE	Group II intron-encoded protein LtrA	HMPREF0106_03203	Bacteroides sp. D22	mRNA processing [GO:0006397]			EILIWQIR	0.97227	0	0	0	0	0	0	0	0	0	0	0	0	0	0	0	0	0	0	0	0	0	0	0	0	0	0	0	0	3.51387	3.46442	3.6521	3.63394	3.4084	3.59149	3.63385
U6RH49	U6RH49_9BACE	dTDP-4-dehydrorhamnose 3,5-epimerase (EC 5.1.3.13) (Thymidine diphospho-4-keto-rhamnose 3,5-epimerase)	HMPREF1214_03644	Bacteroides sp. HPS0048	dTDP-rhamnose biosynthetic process [GO:0019305]		dTDP-4-dehydrorhamnose 3,5-epimerase activity [GO:0008830]	DSEWLFNYDEK	0.98141	0	0	0	0	0	0	0	0	0	0	0	0	0	0	0	0	0	0	0	0	0	0	0	0	0	3.59295	3.56543	3.55768	0	0	0	0	3.57465	3.62032	0
A0A4S2AK16	A0A4S2AK16_9BACE	PcfK-like protein	E5355_15215	Bacteroides sp. NM69_E16B				MRKPIQPRK	0.97873	0	0	0	0	0	0	0	0	0	0	0	0	0	0	0	0	0	0	0	0	0	0	0	0	0	0	0	3.72787	3.798	3.83136	3.90188	3.66115	0	0	0
A0A416G9X3	A0A416G9X3_9BACE	DUF4417 domain-containing protein	DXA74_11995	Bacteroides sp. OF04-15BH				LVRLLHRR	0.97769	0	0	0	0	0	0	0	0	0	0	0	0	0	0	0	0	0	0	0	0	0	0	0	0	0	0	0	0	3.86568	3.81912	3.78711	3.79638	0	0	3.81933
A0A0S8KMD1	A0A0S8KMD1_9BACE	GTPase Era	era AMS23_08155	Bacteroides sp. SM1_62	ribosomal small subunit biogenesis [GO:0042274]	cytoplasm [GO:0005737]; plasma membrane [GO:0005886]	GTP binding [GO:0005525]; GTPase activity [GO:0003924]; small ribosomal subunit rRNA binding [GO:0070181]	LKIPLLILINK	0.98193	0	0	0	0	0	0	0	0	0	0	0	0	0	0	0	0	0	0	0	0	0	0	0	3.79491	3.71971	3.76444	3.78048	3.78446	0	0	0	0	0	0	0
A0A0S8KVQ9	A0A0S8KVQ9_9BACE	ATP-dependent zinc metalloprotease FtsH (EC 3.4.24.-)	ftsH AMS23_03945	Bacteroides sp. SM1_62	protein catabolic process [GO:0030163]; proteolysis [GO:0006508]	integral component of membrane [GO:0016021]; plasma membrane [GO:0005886]	ATP binding [GO:0005524]; ATP hydrolysis activity [GO:0016887]; ATP-dependent peptidase activity [GO:0004176]; metalloendopeptidase activity [GO:0004222]; zinc ion binding [GO:0008270]	GFAPMPK	0.97281	0	0	0	0	0	0	0	0	0	0	0	0	0	0	0	0	0	0	0	0	0	0	0	3.6002	0	0	0	0	3.58275	3.54133	3.67934	3.68352	0	3.68507	3.63689
A0A0S8KYH4	A0A0S8KYH4_9BACE	VWFA domain-containing protein	AMS23_00340	Bacteroides sp. SM1_62			calcium ion binding [GO:0005509]	SSADCSITCGDPEVR	0.98212	0	0	0	0	0	0	0	0	0	0	0	0	0	0	0	0	0	0	0	0	0	0	0	0	0	0	0	0	0	3.47643	3.51296	3.5458	0	3.72237	3.71929
A0A0S8K055	A0A0S8K055_9BACE	Short-chain dehydrogenase	AMS26_11445	Bacteroides sp. SM23_62			oxidoreductase activity [GO:0016491]	LLPRIVVVR	0.98164	0	0	0	0	0	0	0	0	0	0	0	0	0	0	0	0	0	0	0	0	0	0	0	0	0	0	0	0	0	3.78338	3.7871	3.86345	3.82646	3.8597	0
A0A0S8HJY1	A0A0S8HJY1_9BACE	BPH_5 domain-containing protein	AMS27_06995	Bacteroides sp. SM23_62_1		integral component of membrane [GO:0016021]		YPPFIRRWR	0.97833	0	0	0	0	0	0	0	0	0	0	0	0	0	0	0	0	0	0	0	0	0	0	0	3.59988	3.6796	3.6664	3.72504	3.71011	0	0	0	0	0	0	0
A0A1M6HXT7	A0A1M6HXT7_9BACE	Chondroitin AC lyase	SAMN05444350_12046	Bacteroides stercorirosoris	carbohydrate metabolic process [GO:0005975]	extracellular region [GO:0005576]	carbohydrate binding [GO:0030246]; lyase activity [GO:0016829]	IVGDQMIVELMER	0.98602	0	0	0	0	0	0	0	0	0	0	0	0	0	0	0	0	0	0	0	0	0	0	0	3.64264	3.6352	3.68453	3.66999	3.63481	3.63233	0	0	0	3.6751	0	0
A0A413B1T1	A0A413B1T1_BACSE	Restriction endonuclease subunit S	DWV77_17470	Bacteroides stercoris	DNA restriction-modification system [GO:0009307]		DNA binding [GO:0003677]; endonuclease activity [GO:0004519]	EIPLLWKAK	0.97661	0	0	0	0	0	0	0	0	0	0	0	0	0	0	0	0	0	0	0	0	0	0	0	3.60107	3.82574	3.671	3.73223	3.69244	3.77762	0	0	0	0	0	0
A0A174NN86	A0A174NN86_BACT4	DNA modification methylase	ERS852557_00763	Bacteroides thetaiotaomicron	methylation [GO:0032259]		methyltransferase activity [GO:0008168]	NVKWQEIIK	0.90392	0	0	0	0	0	0	0	0	0	0	0	0	0	0	0	0	0	0	0	0	0	0	0	0	0	3.48684	0	0	3.71588	4.03966	3.78031	0	3.60716	0	0
A0A174WUE1	A0A174WUE1_BACT4	Glycosyl transferase family protein (EC 2.4.1.-)	ERS852557_04930	Bacteroides thetaiotaomicron		integral component of membrane [GO:0016021]	glycosyltransferase activity [GO:0016757]	KLTLMFIR	0.98725	0	0	0	0	0	0	0	0	0	0	0	0	0	0	0	0	0	0	0	0	0	0	0	0	0	0	0	0	0	3.89168	3.71029	3.69464	3.84107	3.88608	3.81095
A0A1H7MT59	A0A1H7MT59_BACT4	DUF1273 family protein	SAMN02910322_01860	Bacteroides thetaiotaomicron				KNHSKMYNK	0.95	0	0	0	0	0	0	0	0	0	0	0	0	0	0	0	0	0	0	0	0	0	0	0	3.90724	3.9152	3.94762	3.93866	3.92157	0	0	3.83446	0	0	0	0
A0A3E5HDP1	A0A3E5HDP1_BACT4	9-O-acetylesterase	DXA83_14695	Bacteroides thetaiotaomicron	carbohydrate metabolic process [GO:0005975]		hydrolase activity, hydrolyzing O-glycosyl compounds [GO:0004553]; sialate O-acetylesterase activity [GO:0001681]	MVLQQRVK	0.97211	0	0	0	0	0	0	0	0	0	0	0	0	0	0	0	0	0	0	0	0	0	0	0	3.72685	3.6317	0	3.60836	3.71431	3.75341	0	0	0	0	0	0
A0A414HRF3	A0A414HRF3_BACT4	TetR family transcriptional regulator	DW780_07200	Bacteroides thetaiotaomicron				QQWEKILNMAVANR	0.98461	0	0	0	0	0	0	0	0	0	0	0	0	0	0	0	0	0	0	0	0	0	0	0	0	0	0	0	3.67185	3.83689	3.89177	3.78789	3.80507	3.78104	0	0
Q8A0X4	Q8A0X4_BACTN	Putative thiol:disulfide interchange protein DsbE	BT_3897	Bacteroides thetaiotaomicron (strain ATCC 29148 / DSM 2079 / JCM 5827 / CCUG 10774 / NCTC 10582 / VPI-5482 / E50)			oxidoreductase activity [GO:0016491]	TFSKFKLPK	0.97705	0	0	0	0	0	0	0	0	0	0	0	0	0	0	0	0	0	0	0	0	0	0	0	0	0	0	0	0	3.61608	3.76321	3.6953	3.73818	0	3.81176	0
A0A3E4XAA7	A0A3E4XAA7_BACUN	Integrase catalytic domain-containing protein	DXC07_19200	Bacteroides uniformis	DNA integration [GO:0015074]		nucleic acid binding [GO:0003676]	RAVLDVYIFRNIEEVK	0.98165	0	0	0	0	0	0	0	0	0	0	0	0	0	0	0	0	0	0	0	0	0	0	0	0	0	0	3.46543	0	3.71084	0	3.59421	3.34228	0	3.67473	0
A0A4Y1VEZ5	A0A4Y1VEZ5_BACUN	Endo-1,4-beta-xylanase	Bun01g_05010	Bacteroides uniformis	xylan catabolic process [GO:0045493]		hydrolase activity, hydrolyzing O-glycosyl compounds [GO:0004553]	TFWVAEKNDDK	0.97985	0	0	0	0	0	0	0	0	0	0	0	0	0	0	0	0	0	0	0	0	0	0	0	3.56346	3.57168	3.50999	0	0	3.53295	0	3.49782	0	0	0	0
A0A3E4MNP9	A0A3E4MNP9_9BACE	ParA family protein	DXD03_24765	Bacteroides xylanisolvens				LVDELIELLK	0.97435	0	0	0	0	0	0	0	0	0	0	0	0	0	0	0	0	0	0	0	0	0	0	0	0	0	0	0	3.64967	3.5287	0	3.64646	3.6052	3.59945	3.86868	3.47169
D4VS16	D4VS16_9BACE	Inner membrane protein	BN890_28700	Bacteroides xylanisolvens SD CC 1b		integral component of membrane [GO:0016021]		KMPGVEKVK	0.98092	0	0	0	0	0	0	0	0	0	0	0	0	0	0	0	0	0	0	0	0	0	0	0	0	0	3.61095	3.46231	3.58684	3.66438	0	0	3.76044	0	0	0
A0A7Z8KZJ4	A0A7Z8KZJ4_9BACE	Agarase	FOJ72_13515	Bacteroides zhangwenhongii				HFLALPER	0.97331	0	0	0	0	0	0	0	0	0	0	0	0	0	0	0	0	0	0	0	0	0	0	0	0	0	0	0	0	0	3.62292	3.64079	3.76235	3.69617	0	3.66023
A0A562VI88	A0A562VI88_9BACE	Tetratricopeptide repeat protein	JN06_00574	Bacteroides zoogleoformans				IGDCCMHVR	0.85955	0	0	0	0	0	0	0	0	0	0	0	0	0	0	0	0	0	0	0	0	0	0	0	3.63435	3.63809	3.7798	3.68653	3.58036	0	0	0	0	0	3.60335	3.55081
Q97EL3	RS9_CLOAB	30S ribosomal protein S9	rpsI CA_C3097	Clostridium acetobutylicum (strain ATCC 824 / DSM 792 / JCM 1419 / LMG 5710 / VKM B-1787)	translation [GO:0006412]	ribonucleoprotein complex [GO:1990904]; ribosome [GO:0005840]	structural constituent of ribosome [GO:0003735]	LVPGEGKVVINKR		0	0	0	0	0	0	0	0	0	0	0	0	0	0	0	0	0	0	0	0	0	0	0	0	0	0	0	0	3.80577	3.79552	3.94759	0	3.97003	4.02944	0
P46082	BXEN_CLOBO	Non-toxic nonhemagglutinin type E (NTNHA) (Botulinum neurotoxin type E non-toxic component)	ent-120	Clostridium botulinum	negative regulation of neurotransmitter secretion [GO:0046929]; proteolysis [GO:0006508]	extracellular region [GO:0005576]	metalloendopeptidase activity [GO:0004222]; zinc ion binding [GO:0008270]	CLIKSLYYLYGIKPNDNLNIPYR		0	0	0	0	0	0	0	0	0	0	0	0	0	0	0	0	0	0	0	0	0	0	0	3.60227	0	0	0	0	0	4.29411	4.02113	0	3.78194	0	3.92838
C3KX32	HFQ_CLOB6	RNA-binding protein Hfq	hfq CLJ_B1975	Clostridium botulinum (strain 657 / Type Ba4)	regulation of DNA-templated transcription [GO:0006355]		RNA binding [GO:0003723]	GFDNFTVILDSDGK		0	0	0	0	0	0	0	0	0	0	0	0	0	0	0	0	0	0	0	0	0	0	0	0	0	0	4.05255	3.58172	3.59821	3.49271	0	0	0	0	0
B2UX23	HIS7_CLOBA	Imidazoleglycerol-phosphate dehydratase (IGPD) (EC 4.2.1.19)	hisB CLH_2628	Clostridium botulinum (strain Alaska E43 / Type E3)	histidine biosynthetic process [GO:0000105]	cytoplasm [GO:0005737]	imidazoleglycerol-phosphate dehydratase activity [GO:0004424]	MQNRIAK		0	0	0	0	0	0	0	0	0	0	0	0	0	0	0	0	0	0	0	0	0	0	0	3.75681	3.83746	3.61713	3.51997	0	0	0	0	0	0	0	0
A7FX73	NAGB_CLOB1	Glucosamine-6-phosphate deaminase (EC 3.5.99.6) (GlcN6P deaminase) (GNPDA) (Glucosamine-6-phosphate isomerase)	nagB CLB_2777	Clostridium botulinum (strain ATCC 19397 / Type A)	carbohydrate metabolic process [GO:0005975]; N-acetylglucosamine metabolic process [GO:0006044]; N-acetylneuraminate catabolic process [GO:0019262]	cytoplasm [GO:0005737]	glucosamine-6-phosphate deaminase activity [GO:0004342]	ARTFNLDEYYGLNR		0	0	0	0	0	0	0	0	0	0	0	0	0	0	0	0	0	0	0	0	0	0	0	3.52851	3.88079	0	0	0	0	3.7256	3.79296	0	0	0	3.69261
A7FYX2	MURB_CLOB1	UDP-N-acetylenolpyruvoylglucosamine reductase (EC 1.3.1.98) (UDP-N-acetylmuramate dehydrogenase)	murB CLB_3434	Clostridium botulinum (strain ATCC 19397 / Type A)	cell cycle [GO:0007049]; cell division [GO:0051301]; cell wall organization [GO:0071555]; peptidoglycan biosynthetic process [GO:0009252]; regulation of cell shape [GO:0008360]	cytoplasm [GO:0005737]	FAD binding [GO:0071949]; UDP-N-acetylmuramate dehydrogenase activity [GO:0008762]	NQYKNFIMQFEDIVGNNNVLIDEPMK		0	0	0	0	0	0	0	0	0	0	0	0	0	0	0	0	0	0	0	0	0	0	0	3.48364	0	0	3.75904	3.56888	0	0	0	3.52644	0	0	0
B2TPE3	METAA_CLOBB	Homoserine O-acetyltransferase (HAT) (EC 2.3.1.31) (Homoserine transacetylase) (HTA)	metAA CLL_A2913	Clostridium botulinum (strain Eklund 17B / Type B)	L-methionine biosynthetic process from homoserine via O-succinyl-L-homoserine and cystathionine [GO:0019281]	cytoplasm [GO:0005737]	homoserine O-acetyltransferase activity [GO:0004414]; homoserine O-succinyltransferase activity [GO:0008899]	GDNVDIPQNYFVDNDINSTPKFTWR		0	0	0	0	0	0	0	0	0	0	0	0	0	0	0	0	0	0	0	0	0	0	0	0	0	0	0	0	0	3.91528	3.6523	3.53448	0	0	3.45545
C1FSS3	RSGA_CLOBJ	Small ribosomal subunit biogenesis GTPase RsgA (EC 3.6.1.-)	rsgA CLM_2803	Clostridium botulinum (strain Kyoto / Type A2)	ribosomal small subunit biogenesis [GO:0042274]	cytoplasm [GO:0005737]	GTP binding [GO:0005525]; GTPase activity [GO:0003924]; metal ion binding [GO:0046872]; rRNA binding [GO:0019843]	AIVCFNK		0	0	0	0	0	0	0	0	0	0	0	0	0	0	0	0	0	0	0	0	0	0	0	3.64403	0	0	0	3.68433	0	0	0	0	0	3.49812	3.80114
B1KXY0	ARLY_CLOBM	Argininosuccinate lyase (ASAL) (EC 4.3.2.1) (Arginosuccinase)	argH CLK_2057	Clostridium botulinum (strain Loch Maree / Type A3)	arginine biosynthetic process via ornithine [GO:0042450]	cytoplasm [GO:0005737]	argininosuccinate lyase activity [GO:0004056]	GFLNATEAADYLVNK		0	0	0	0	0	0	0	0	0	0	0	0	0	0	0	0	0	0	0	0	0	0	0	0	3.6397	0	3.66622	3.51692	3.50641	0	0	0	0	0	0
B1KZE1	MNMA1_CLOBM	tRNA-specific 2-thiouridylase MnmA 1 (EC 2.8.1.13)	mnmA1 CLK_0620	Clostridium botulinum (strain Loch Maree / Type A3)	tRNA modification [GO:0006400]	cytoplasm [GO:0005737]	ATP binding [GO:0005524]; sulfurtransferase activity [GO:0016783]; tRNA binding [GO:0000049]	DINYIPFDTLKEPMEVEAKIR		0	0	0	0	0	0	0	0	0	0	0	0	0	0	0	0	0	0	0	0	0	0	0	0	3.65093	0	3.70993	0	3.63011	0	3.54931	0	0	0	0
A5N4R3	RL18_CLOK5	50S ribosomal protein L18	rplR CKL_0240	Clostridium kluyveri (strain ATCC 8527 / DSM 555 / NCIMB 10680)	translation [GO:0006412]	cytoplasm [GO:0005737]; ribonucleoprotein complex [GO:1990904]; ribosome [GO:0005840]	rRNA binding [GO:0019843]; structural constituent of ribosome [GO:0003735]	GTTLVSASSVDK		0	0	0	0	0	0	0	0	0	0	0	0	0	0	0	0	0	0	0	0	0	0	0	0	0	3.84735	0	0	0	0	3.65163	3.69056	3.73291	0	0
B9DYB7	RL29_CLOK1	50S ribosomal protein L29	rpmC CKR_0191	Clostridium kluyveri (strain NBRC 12016)	translation [GO:0006412]	ribonucleoprotein complex [GO:1990904]; ribosome [GO:0005840]	structural constituent of ribosome [GO:0003735]	ARELQELR		0	0	0	0	0	0	0	0	0	0	0	0	0	0	0	0	0	0	0	0	0	0	0	0	0	0	0	0	3.99269	0	3.95856	3.99657	3.87304	0	0
B9DYC4	RL6_CLOK1	50S ribosomal protein L6	rplF CKR_0198	Clostridium kluyveri (strain NBRC 12016)	translation [GO:0006412]	ribonucleoprotein complex [GO:1990904]; ribosome [GO:0005840]	rRNA binding [GO:0019843]; structural constituent of ribosome [GO:0003735]	SRSLHGLTR		0	0	0	0	0	0	0	0	0	0	0	0	0	0	0	0	0	0	0	0	0	0	0	0	0	0	0	0	0	3.72685	3.67507	3.71387	3.64104	3.74261	0
A0PXK7	SP5G_CLONN	Putative septation protein SpoVG	spoVG NT01CX_1013	Clostridium novyi (strain NT)	division septum assembly [GO:0000917]; sporulation resulting in formation of a cellular spore [GO:0030435]			QITDVRIR		0	0	0	0	0	0	0	0	0	0	0	0	0	0	0	0	0	0	0	0	0	0	0	4.09736	3.91933	0	0	3.77031	3.38953	0	0	0	0	0	0
A0PXL3	PTH_CLONN	Peptidyl-tRNA hydrolase (PTH) (EC 3.1.1.29)	pth NT01CX_1019	Clostridium novyi (strain NT)	translation [GO:0006412]	cytoplasm [GO:0005737]	aminoacyl-tRNA hydrolase activity [GO:0004045]	IKVGVGQPVQR		0	0	0	0	0	0	0	0	0	0	0	0	0	0	0	0	0	0	0	0	0	0	0	3.72973	3.81397	3.73586	3.80559	0	0	0	0	0	0	0	0
Q8XHT6	RS14Z_CLOPE	30S ribosomal protein S14 type Z	rpsZ rpsN CPE2392	Clostridium perfringens (strain 13 / Type A)	translation [GO:0006412]	ribonucleoprotein complex [GO:1990904]; ribosome [GO:0005840]	rRNA binding [GO:0019843]; structural constituent of ribosome [GO:0003735]; zinc ion binding [GO:0008270]	EPKYKTR		0	0	0	0	0	0	0	0	0	0	0	0	0	0	0	0	0	0	0	0	0	0	0	3.70055	0	3.7641	0	3.77121	0	0	0	0	3.73216	0	0
Q8XII9	RL21_CLOPE	50S ribosomal protein L21	rplU CPE2130	Clostridium perfringens (strain 13 / Type A)	translation [GO:0006412]	cytoplasm [GO:0005737]; ribonucleoprotein complex [GO:1990904]; ribosome [GO:0005840]	rRNA binding [GO:0019843]; structural constituent of ribosome [GO:0003735]	VGAPVVEGAKVVAKVLAQGK		0	0	0	0	0	0	0	0	0	0	0	0	0	0	0	0	0	0	0	0	0	0	0	0	0	0	3.44828	0	3.49399	0	0	0	3.44244	3.48357	0
Q8XIU5	YBEY_CLOPE	Endoribonuclease YbeY (EC 3.1.-.-)	ybeY CPE2018	Clostridium perfringens (strain 13 / Type A)	rRNA processing [GO:0006364]	cytoplasm [GO:0005737]	endoribonuclease activity [GO:0004521]; metalloendopeptidase activity [GO:0004222]; zinc ion binding [GO:0008270]	ATDVLSFPMIDYPEDKVYK		0	0	0	0	0	0	0	0	0	0	0	0	0	0	0	0	0	0	0	0	0	0	0	0	0	0	0	0	3.64363	0	3.57146	3.72011	3.65088	0	0
Q8XJH7	Y1779_CLOPE	UPF0297 protein CPE1779	CPE1779	Clostridium perfringens (strain 13 / Type A)				NKEDLTKSILTDVYNSLK		0	0	0	0	0	0	0	0	0	0	0	0	0	0	0	0	0	0	0	0	0	0	0	0	0	0	0	0	3.92186	3.95802	3.89387	3.90037	0	0	0
Q8XKA3	Y1497_CLOPE	UPF0210 protein CPE1497	CPE1497	Clostridium perfringens (strain 13 / Type A)				ETSLITPDGFGCAK		0	0	0	0	0	0	0	0	0	0	0	0	0	0	0	0	0	0	0	0	0	0	0	3.68862	3.66788	0	3.55868	3.72505	0	0	0	0	0	0	0
Q8XLN7	HPRK_CLOPE	HPr kinase/phosphorylase (HPrK/P) (EC 2.7.11.-) (EC 2.7.4.-) (HPr(Ser) kinase/phosphorylase)	hprK CPE1004	Clostridium perfringens (strain 13 / Type A)	carbohydrate metabolic process [GO:0005975]; regulation of carbohydrate metabolic process [GO:0006109]		ATP binding [GO:0005524]; magnesium ion binding [GO:0000287]; phosphorelay sensor kinase activity [GO:0000155]; protein serine/threonine kinase activity [GO:0004674]; protein serine/threonine/tyrosine kinase activity [GO:0004712]	RNLWILR		0	0	0	0	0	0	0	0	0	0	0	0	0	0	0	0	0	0	0	0	0	0	0	4.00877	4.01057	4.00486	4.00587	3.99012	0	0	0	0	0	0	0
Q8XNM9	Y304_CLOPE	DegV domain-containing protein CPE0304	CPE0304	Clostridium perfringens (strain 13 / Type A)			lipid binding [GO:0008289]	EVDIDSEAFYDELAK		0	0	0	0	0	0	0	0	0	0	0	0	0	0	0	0	0	0	0	0	0	0	0	0	0	0	3.44858	0	3.79536	0	3.63684	3.42613	0	0	0
Q0TPN9	Y1968_CLOP1	UPF0122 protein CPF_1968	CPF_1968	Clostridium perfringens (strain ATCC 13124 / DSM 756 / JCM 1290 / NCIMB 6125 / NCTC 8237 / Type A)				NSNLDEDIKK		0	0	0	0	0	0	0	0	0	0	0	0	0	0	0	0	0	0	0	0	0	0	0	3.66617	3.68811	3.71727	0	3.63773	3.64682	0	0	0	0	0	0
Q0SWS5	GLGC_CLOPS	Glucose-1-phosphate adenylyltransferase (EC 2.7.7.27) (ADP-glucose pyrophosphorylase) (ADPGlc PPase) (ADP-glucose synthase)	glgC CPR_0086	Clostridium perfringens (strain SM101 / Type A)	glycogen biosynthetic process [GO:0005978]		ATP binding [GO:0005524]; glucose-1-phosphate adenylyltransferase activity [GO:0008878]	FLEEDELDPSSSNDFGKNIIPK		0	0	0	0	0	0	0	0	0	0	0	0	0	0	0	0	0	0	0	0	0	0	0	0	0	3.74329	3.72174	3.64999	0	0	0	3.73675	0	0	0
Q8XHL5	COAX_CLOPE	Type III pantothenate kinase (EC 2.7.1.33) (PanK-III) (Pantothenic acid kinase)	coaX CPE2468	Clostridium perfringens (strain 13 / Type A)	coenzyme A biosynthetic process [GO:0015937]; phosphorylation [GO:0016310]	cytoplasm [GO:0005737]	ATP binding [GO:0005524]; metal ion binding [GO:0046872]; pantothenate kinase activity [GO:0004594]	EPFVLATGGLAK		0	0	0	0	0	0	0	0	0	0	0	0	0	0	0	0	0	0	0	0	0	0	0	0	0	0	0	0	0	3.59219	3.51535	3.54426	3.54694	3.65166	3.5175
Q97EJ5	RS5_CLOAB	30S ribosomal protein S5	rpsE CA_C3116	Clostridium acetobutylicum (strain ATCC 824 / DSM 792 / JCM 1419 / LMG 5710 / VKM B-1787)	translation [GO:0006412]	small ribosomal subunit [GO:0015935]	rRNA binding [GO:0019843]; structural constituent of ribosome [GO:0003735]	AKSLGSNNPR		0	0	0	0	0	0	0	0	0	0	0	0	0	0	0	0	0	0	0	0	0	0	0	0	0	0	0	3.81154	3.94414	3.56801	3.76301	3.87708	3.85616	0	0
Q8XHS3	RL3_CLOPE	50S ribosomal protein L3	rplC CPE2405	Clostridium perfringens (strain 13 / Type A)	translation [GO:0006412]	ribonucleoprotein complex [GO:1990904]; ribosome [GO:0005840]	rRNA binding [GO:0019843]; structural constituent of ribosome [GO:0003735]	AGVSLRRTLK		0	0	0	0	0	0	0	0	0	0	0	0	0	0	0	0	0	0	0	0	0	0	0	3.7588	3.7779	3.70939	3.82722	3.76846	0	0	0	3.97173	0	0	0
Q892M6	MINC_CLOTE	Probable septum site-determining protein MinC	minC CTC_02070	Clostridium tetani (strain Massachusetts / E88)	cell morphogenesis [GO:0000902]; division septum assembly [GO:0000917]; regulation of cell septum assembly [GO:1901891]			DVLFDEFLIKDCIFEDSEEK		0	0	0	0	0	0	0	0	0	0	0	0	0	0	0	0	0	0	0	0	0	0	0	3.79186	3.43324	3.80172	0	3.7801	3.78992	0	0	0	3.78011	0	3.66855
Q97F79	MURA1_CLOAB	UDP-N-acetylglucosamine 1-carboxyvinyltransferase 1 (EC 2.5.1.7) (Enoylpyruvate transferase 1) (UDP-N-acetylglucosamine enolpyruvyl transferase 1) (EPT 1)	murA1 murA CA_C2862	Clostridium acetobutylicum (strain ATCC 824 / DSM 792 / JCM 1419 / LMG 5710 / VKM B-1787)	cell cycle [GO:0007049]; cell division [GO:0051301]; cell wall organization [GO:0071555]; peptidoglycan biosynthetic process [GO:0009252]; regulation of cell shape [GO:0008360]; UDP-N-acetylgalactosamine biosynthetic process [GO:0019277]	cytoplasm [GO:0005737]	UDP-N-acetylglucosamine 1-carboxyvinyltransferase activity [GO:0008760]	AGAALILAGLVAEGETQISDIYHVDR		0	0	0	0	0	0	0	0	0	0	0	0	0	0	0	0	0	0	0	0	0	0	0	3.78373	3.86501	3.76171	3.78188	0	0	0	3.67329	3.97179	3.53966	0	3.6627
A0A425VTR6	A0A425VTR6_9ACTN	Oligosaccharide repeat unit polymerase	DUD33_09115	Coriobacteriaceae bacterium		integral component of membrane [GO:0016021]		LLYFAYFYVPVVK	0.98247	0	0	0	0	0	0	0	0	0	0	0	0	0	0	0	0	0	0	0	0	0	0	0	3.7322	3.64226	3.79784	3.71367	0	3.70431	0	0	0	0	0	0
A0A425VUX0	A0A425VUX0_9ACTN	tRNA(Ile)-lysidine synthase (EC 6.3.4.19) (tRNA(Ile)-2-lysyl-cytidine synthase) (tRNA(Ile)-lysidine synthetase)	tilS DUD33_07730	Coriobacteriaceae bacterium	tRNA modification [GO:0006400]	cytoplasm [GO:0005737]	ATP binding [GO:0005524]; ligase activity, forming carbon-nitrogen bonds [GO:0016879]	KAMLAVCPDARLEAR	0.97673	0	0	0	0	0	0	0	0	0	0	0	0	0	0	0	0	0	0	0	0	0	0	0	0	0	0	0	3.72132	3.80588	0	3.74348	3.64185	3.75152	0	0
A0A425VVD7	A0A425VVD7_9ACTN	Sugar porter family MFS transporter	DUD31_11515	Coriobacteriaceae bacterium		integral component of membrane [GO:0016021]	transmembrane transporter activity [GO:0022857]	WLVMKGKQK	0.9832	0	0	0	0	0	0	0	0	0	0	0	0	0	0	0	0	0	0	0	0	0	0	0	0	0	0	0	0	3.63926	3.63354	3.53374	3.58121	3.49743	3.6484	3.62597
A0A425VVE0	A0A425VVE0_9ACTN	Transposase	DUD39_18730	Coriobacteriaceae bacterium	DNA recombination [GO:0006310]; transposition [GO:0032196]		DNA binding [GO:0003677]	FVKVSRWYPSSK	0.96945	0	0	0	0	0	0	0	0	0	0	0	0	0	0	0	0	0	0	0	0	0	0	0	0	0	0	0	0	0	3.88054	3.90892	0	3.98329	3.88097	3.9007
A0A425VWF0	A0A425VWF0_9ACTN	50S ribosomal protein L31	rpmE DUD33_05615	Coriobacteriaceae bacterium	translation [GO:0006412]	ribonucleoprotein complex [GO:1990904]; ribosome [GO:0005840]	metal ion binding [GO:0046872]; rRNA binding [GO:0019843]; structural constituent of ribosome [GO:0003735]	MKQGIHPK	0.96854	0	0	0	0	0	0	0	0	0	0	0	0	0	0	0	0	0	0	0	0	0	0	0	0	0	0	0	3.7857	3.7782	3.76385	3.78554	3.823	3.7713	3.76951	3.74252
A0A425VZG6	A0A425VZG6_9ACTN	PPM-type phosphatase domain-containing protein	DUD31_10070	Coriobacteriaceae bacterium				ARINAPAGTR	0.97012	0	0	0	0	0	0	0	0	0	0	0	0	0	0	0	0	0	0	0	0	0	0	0	3.56634	0	0	0	3.53411	0	0	3.46127	3.50369	3.46629	3.69526	0
A0A425W3R7	A0A425W3R7_9ACTN	IS3 family transposase	DUD31_07580	Coriobacteriaceae bacterium	DNA integration [GO:0015074]		nucleic acid binding [GO:0003676]	APGPASLTSMEK	0.97403	0	0	0	0	0	0	0	0	0	0	0	0	0	0	0	0	0	0	0	0	0	0	0	0	3.40182	0	0	3.66399	0	0	0	0	3.41382	3.53079	3.56522
A0A425W4F1	A0A425W4F1_9ACTN	ATP synthase subunit delta (ATP synthase F(1) sector subunit delta) (F-type ATPase subunit delta) (F-ATPase subunit delta)	atpH DUD31_07240	Coriobacteriaceae bacterium		plasma membrane [GO:0005886]; proton-transporting ATP synthase complex, catalytic core F(1) [GO:0045261]	hydrolase activity [GO:0016787]; proton-transporting ATP synthase activity, rotational mechanism [GO:0046933]	MASKNDEEK	0.967	0	0	0	0	0	0	0	0	0	0	0	0	0	0	0	0	0	0	0	0	0	0	0	0	0	0	0	0	3.80242	3.67756	3.77146	3.69381	3.70979	3.67813	3.73647
A0A425W9A9	A0A425W9A9_9ACTN	Glycosyltransferase family 2 protein	DUD31_04860	Coriobacteriaceae bacterium			transferase activity [GO:0016740]	LLSKDYR	0.97674	0	0	0	0	0	0	0	0	0	0	0	0	0	0	0	0	0	0	0	0	0	0	0	0	0	0	0	3.81809	3.80971	3.80555	3.80611	3.82033	3.69553	3.76402	0
A0A425WBK2	A0A425WBK2_9ACTN	Peptidase M16	DUD31_02345	Coriobacteriaceae bacterium	proteolysis [GO:0006508]		metal ion binding [GO:0046872]	FRPFVEDFCR	0.95882	0	0	0	0	0	0	0	0	0	0	0	0	0	0	0	0	0	0	0	0	0	0	0	3.43421	3.77756	3.76468	3.86493	3.61662	3.55193	0	0	3.5444	0	0	0
A0A425WQE1	A0A425WQE1_9ACTN	30S ribosomal protein S16	rpsP DUD39_01515	Coriobacteriaceae bacterium	translation [GO:0006412]	cytoplasm [GO:0005737]; ribonucleoprotein complex [GO:1990904]; ribosome [GO:0005840]	structural constituent of ribosome [GO:0003735]	IRLARHGAK	1.001	0	0	0	0	0	0	0	0	0	0	0	0	0	0	0	0	0	0	0	0	0	0	0	3.75524	3.70831	3.77901	3.73513	3.59343	3.74956	0	0	0	0	0	0
A0A4S2F370	A0A4S2F370_9ACTN	Response regulator transcription factor	E5334_01875	Coriobacteriaceae bacterium	phosphorelay signal transduction system [GO:0000160]; regulation of DNA-templated transcription [GO:0006355]		DNA binding [GO:0003677]	TRRFWVTSLPR	0.97413	0	0	0	0	0	0	0	0	0	0	0	0	0	0	0	0	0	0	0	0	0	0	0	0	0	0	0	0	3.68663	3.64693	3.58885	3.56958	3.67934	0	0
A0A4V3RQY5	A0A4V3RQY5_9ACTN	DUF5673 domain-containing protein	E5334_08140	Coriobacteriaceae bacterium		integral component of membrane [GO:0016021]		TYVPPKKK	0.97004	0	0	0	0	0	0	0	0	0	0	0	0	0	0	0	0	0	0	0	0	0	0	0	3.78509	3.84458	3.90177	3.81011	3.76958	0	0	0	0	0	0	0
A0A7X7N1Q0	A0A7X7N1Q0_9ACTN	Amino acid ABC transporter ATP-binding protein	GX562_01440	Coriobacteriaceae bacterium			ABC-type amino acid transporter activity [GO:0015424]; ATP binding [GO:0005524]	TKEFLSKIL	0.96969	0	0	0	0	0	0	0	0	0	0	0	0	0	0	0	0	0	0	0	0	0	0	0	3.73989	3.89738	3.47709	3.6662	3.71748	0	0	0	0	0	0	0
A0A7X7N3K5	A0A7X7N3K5_9ACTN	tRNA (guanine-N(1)-)-methyltransferase (EC 2.1.1.228) (M1G-methyltransferase) (tRNA [GM37] methyltransferase)	trmD GX562_06065	Coriobacteriaceae bacterium		cytoplasm [GO:0005737]	tRNA (guanine(37)-N(1))-methyltransferase activity [GO:0052906]	RQSIIRTAR	0.97051	0	0	0	0	0	0	0	0	0	0	0	0	0	0	0	0	0	0	0	0	0	0	0	0	0	0	0	0	0	3.58967	3.64299	3.7964	3.75903	3.7371	3.85694
U2U1N5	U2U1N5_9ACTN	Peptidase C26	HMPREF1248_0267	Coriobacteriaceae bacterium BV3Ac1			hydrolase activity, acting on carbon-nitrogen (but not peptide) bonds, in linear amides [GO:0016811]	RPRICVPPR	0.98939	0	0	0	0	0	0	0	0	0	0	0	0	0	0	0	0	0	0	0	0	0	0	0	0	0	0	0	0	3.59327	3.72952	3.67461	0	3.68595	3.642	0
U2VCC7	U2VCC7_9ACTN	PH domain-containing protein	HMPREF1248_1192	Coriobacteriaceae bacterium BV3Ac1				LDLLQVWK	0.9757	0	0	0	0	0	0	0	0	0	0	0	0	0	0	0	0	0	0	0	0	0	0	0	0	0	0	0	3.47711	4.01401	3.94882	3.94579	3.69044	3.95142	0	0
U2VFZ6	U2VFZ6_9ACTN	Undecaprenyl-diphosphatase (EC 3.6.1.27) (Bacitracin resistance protein) (Undecaprenyl pyrophosphate phosphatase)	uppP HMPREF1248_0366	Coriobacteriaceae bacterium BV3Ac1	cell wall organization [GO:0071555]; dephosphorylation [GO:0016311]; peptidoglycan biosynthetic process [GO:0009252]; phosphorylation [GO:0016310]; regulation of cell shape [GO:0008360]; response to antibiotic [GO:0046677]	integral component of membrane [GO:0016021]; plasma membrane [GO:0005886]	kinase activity [GO:0016301]; undecaprenyl-diphosphatase activity [GO:0050380]	KHNFKPFGWYR	0.97834	0	0	0	0	0	0	0	0	0	0	0	0	0	0	0	0	0	0	0	0	0	0	0	0	0	0	0	3.7599	3.9396	3.74961	3.6364	3.87312	3.89042	0	0
A0A143WZ56	A0A143WZ56_9ACTN	LicD family protein	BN3658_00392	Coriobacteriaceae bacterium CHKCI002				SKHVRYK	0.97003	0	0	0	0	0	0	0	0	0	0	0	0	0	0	0	0	0	0	0	0	0	0	0	0	0	0	0	0	0	3.642	3.72088	3.73193	3.68016	3.7536	3.72547
A0A143X0U3	A0A143X0U3_9ACTN	Lipoprotein	BN3658_00671	Coriobacteriaceae bacterium CHKCI002				MAFDLNISK	0.97121	0	0	0	0	0	0	0	0	0	0	0	0	0	0	0	0	0	0	0	0	0	0	0	0	0	0	3.63567	3.71032	0	3.71775	3.52322	0	3.64828	0	0
A0A143X1P4	A0A143X1P4_9ACTN	Putative ATPase of the ABC class	BN3658_00744	Coriobacteriaceae bacterium CHKCI002				RHGHGDGCR	0.97438	0	0	0	0	0	0	0	0	0	0	0	0	0	0	0	0	0	0	0	0	0	0	0	0	0	0	0	0	0	3.73989	3.80953	3.74208	3.7213	3.71213	3.73584
A0A143X5J2	A0A143X5J2_9ACTN	L-seryl-tRNA(Sec) selenium transferase (EC 2.9.1.1) (Selenocysteine synthase) (Sec synthase) (Selenocysteinyl-tRNA(Sec) synthase)	selA BN3658_01279	Coriobacteriaceae bacterium CHKCI002	selenocysteine incorporation [GO:0001514]; selenocysteinyl-tRNA(Sec) biosynthetic process [GO:0097056]	cytoplasm [GO:0005737]	L-seryl-tRNASec selenium transferase activity [GO:0004125]	LYLDPARALKR	0.97798	0	0	0	0	0	0	0	0	0	0	0	0	0	0	0	0	0	0	0	0	0	0	0	0	0	0	0	0	0	3.72633	3.81027	3.6158	3.59039	3.93134	0
A0A1V1RFX1	A0A1V1RFX1_9ACTN	Type II secretory pathway, ATPase PulE/Tfp pilus assembly pathway, ATPase PilB	pulE emb_1c0235	Coriobacteriaceae bacterium EMTCatB1				LARRLCK	0.97365	0	0	0	0	0	0	0	0	0	0	0	0	0	0	0	0	0	0	0	0	0	0	0	3.84602	3.88642	3.94944	3.88439	3.83216	3.90741	0	0	0	0	0	0
A0A1V1RG03	A0A1V1RG03_9ACTN	Penicillin-binding protein activator LpoB	1c0150 emb_1c0150	Coriobacteriaceae bacterium EMTCatB1				ASRICVCR	0.97474	0	0	0	0	0	0	0	0	0	0	0	0	0	0	0	0	0	0	0	0	0	0	0	0	3.57812	0	0	0	3.57913	3.66364	3.69058	0	3.74605	0	0
A0A1V1RGL0	A0A1V1RGL0_9ACTN	ABC-type proline/glycine betaine transport systems, ATPase components	opuBA emb_1d0600	Coriobacteriaceae bacterium EMTCatB1			ATP binding [GO:0005524]	ESRPRRHR	0.96694	0	0	0	0	0	0	0	0	0	0	0	0	0	0	0	0	0	0	0	0	0	0	0	0	0	0	0	3.50745	0	3.56013	3.6891	0	0	3.75289	3.59848
A0A1V1RGN0	A0A1V1RGN0_9ACTN	Uncharacterized oxidoreductase SSP0419	fabG emb_1c0389	Coriobacteriaceae bacterium EMTCatB1	3-keto-sphinganine metabolic process [GO:0006666]; sphingolipid biosynthetic process [GO:0030148]		3-dehydrosphinganine reductase activity [GO:0047560]	AIRPPETAK	0.98342	0	0	0	0	0	0	0	0	0	0	0	0	0	0	0	0	0	0	0	0	0	0	0	3.68575	3.77969	3.72911	3.69412	3.73855	0	0	0	0	0	0	0
A0A1V1RGP2	A0A1V1RGP2_9ACTN	Histidine kinase (EC 2.7.13.3)	baeS emb_1d0594	Coriobacteriaceae bacterium EMTCatB1		integral component of membrane [GO:0016021]; plasma membrane [GO:0005886]	phosphorelay sensor kinase activity [GO:0000155]	VALYVAVPIK	0.96475	0	0	0	0	0	0	0	0	0	0	0	0	0	0	0	0	0	0	0	0	0	0	0	3.79013	3.81101	4.06521	3.99708	3.86522	0	0	0	0	0	0	0
A0A1V1RGZ4	A0A1V1RGZ4_9ACTN	Phosphoribosylaminoimidazole-succinocarboxamide synthase (EC 6.3.2.6) (SAICAR synthetase)	purC emb_1c0534	Coriobacteriaceae bacterium EMTCatB1	'de novo' IMP biosynthetic process [GO:0006189]		ATP binding [GO:0005524]; phosphoribosylaminoimidazolesuccinocarboxamide synthase activity [GO:0004639]	ISLFWFDHLK	0.97659	0	0	0	0	0	0	0	0	0	0	0	0	0	0	0	0	0	0	0	0	0	0	0	0	3.58106	3.70093	3.64363	3.69605	4.00388	0	0	0	0	0	0
F2N7J9	F2N7J9_CORGP	HAD-superfamily hydrolase, subfamily IA, variant 3	Corgl_0701	Coriobacterium glomerans (strain ATCC 49209 / DSM 20642 / JCM 10262 / PW2)			hydrolase activity [GO:0016787]	YHEWARGR	0.97877	0	0	0	0	0	0	0	0	0	0	0	0	0	0	0	0	0	0	0	0	0	0	0	0	0	0	0	0	3.87138	0	3.66568	3.54726	3.44595	0	3.54599
F2N7X9	F2N7X9_CORGP	Regulatory protein RecX	recX Corgl_0980	Coriobacterium glomerans (strain ATCC 49209 / DSM 20642 / JCM 10262 / PW2)	regulation of DNA repair [GO:0006282]	cytoplasm [GO:0005737]		KQPSLPR	0.97202	0	0	0	0	0	0	0	0	0	0	0	0	0	0	0	0	0	0	0	0	0	0	0	0	4.01639	3.96285	3.64494	3.98623	3.64615	0	0	0	0	0	0
F2N996	F2N996_CORGP	L-aspartate ABC transporter membrane proteinL-glutamate ABC transporter membrane protein	Corgl_1749	Coriobacterium glomerans (strain ATCC 49209 / DSM 20642 / JCM 10262 / PW2)	amino acid transport [GO:0006865]	ATP-binding cassette (ABC) transporter complex [GO:0043190]	transmembrane transporter activity [GO:0022857]	LIILPQTFR	0.98447	0	0	0	0	0	0	0	0	0	0	0	0	0	0	0	0	0	0	0	0	0	0	0	3.73069	3.87463	3.61984	3.81313	3.76367	0	0	0	0	0	0	0
F2N9F2	F2N9F2_CORGP	30S ribosomal protein S16	rpsP Corgl_0868	Coriobacterium glomerans (strain ATCC 49209 / DSM 20642 / JCM 10262 / PW2)	translation [GO:0006412]	cytoplasm [GO:0005737]; ribonucleoprotein complex [GO:1990904]; ribosome [GO:0005840]	structural constituent of ribosome [GO:0003735]	MAVKIRLSR	0.98512	0	0	0	0	0	0	0	0	0	0	0	0	0	0	0	0	0	0	0	0	0	0	0	0	0	0	0	0	3.47529	0	3.43964	3.35257	0	3.35394	3.46556
A0A1H9PCU6	A0A1H9PCU6_9FIRM	Methionyl-tRNA formyltransferase (EC 2.1.2.9)	fmt SAMN02910429_00197	Lachnobacterium bovis			methionyl-tRNA formyltransferase activity [GO:0004479]	TFKIWKAK	0.94867	0	0	0	0	0	0	0	0	0	0	0	0	0	0	0	0	0	0	0	0	0	0	0	0	0	0	0	3.66258	3.86977	4.01837	3.71029	3.69778	0	3.92966	3.8235
A9KRY1	A9KRY1_LACP7	Diacylglycerol kinase catalytic region	Cphy_0225	Lachnoclostridium phytofermentans (strain ATCC 700394 / DSM 18823 / ISDg) (Clostridium phytofermentans)	phospholipid biosynthetic process [GO:0008654]; phosphorylation [GO:0016310]		ATP binding [GO:0005524]; kinase activity [GO:0016301]	LTYFLIGVK	0.95792	0	0	0	0	0	0	0	0	0	0	0	0	0	0	0	0	0	0	0	0	0	0	0	3.68781	3.70733	3.70946	3.66719	3.82155	3.72708	0	0	0	0	0	0
A0A1Y4U3Z2	A0A1Y4U3Z2_9FIRM	RNA-binding protein KhpA (KH-domain protein A)	khpA B5E62_00975	Lachnoclostridium sp. An118	cell wall organization [GO:0071555]; peptidoglycan biosynthetic process [GO:0009252]; regulation of cell shape [GO:0008360]	cytoplasm [GO:0005737]	RNA binding [GO:0003723]	VVVDIAG	0.95818	0	0	0	0	0	0	0	0	0	0	0	0	0	0	0	0	0	0	0	0	0	0	0	4.0112	4.00399	3.92173	3.94071	3.98833	0	0	0	0	0	0	0
A0A1Y4RW61	A0A1Y4RW61_9FIRM	Vitamin B12 dependent methionine synthase activation subunit	B5E84_01820	Lachnoclostridium sp. An14			methionine synthase activity [GO:0008705]	VVTLRHMKR	0.95809	0	0	0	0	0	0	0	0	0	0	0	0	0	0	0	0	0	0	0	0	0	0	0	0	0	0	0	0	0	3.61291	3.70903	3.64375	0	3.8943	3.70057
A0A1Y4RWJ2	A0A1Y4RWJ2_9FIRM	tRNA-2-methylthio-N(6)-dimethylallyladenosine synthase (EC 2.8.4.3) ((Dimethylallyl)adenosine tRNA methylthiotransferase MiaB) (tRNA-i(6)A37 methylthiotransferase)	miaB B5E84_00420	Lachnoclostridium sp. An14	tRNA modification [GO:0006400]	cytoplasm [GO:0005737]	4 iron, 4 sulfur cluster binding [GO:0051539]; metal ion binding [GO:0046872]; methylthiotransferase activity [GO:0035596]	GFYYMGRR	0.9467	0	0	0	0	0	0	0	0	0	0	0	0	0	0	0	0	0	0	0	0	0	0	0	3.52604	3.52305	0	0	0	3.56683	3.50325	0	0	0	0	3.70951
A0A1Y4IKH0	A0A1Y4IKH0_9FIRM	HGSNAT_cat domain-containing protein	B5F29_12460	Lachnoclostridium sp. An196		integral component of membrane [GO:0016021]		RALSCRIR	0.94658	0	0	0	0	0	0	0	0	0	0	0	0	0	0	0	0	0	0	0	0	0	0	0	0	0	0	0	0	0	3.55692	3.49734	3.5032	3.59862	0	3.60668
C4Z0T4	C4Z0T4_LACE2	DUF5358 domain-containing protein	EUBELI_01198	Lachnospira eligens (strain ATCC 27750 / DSM 3376 / VPI C15-48 / C15-B4) (Eubacterium eligens)		integral component of membrane [GO:0016021]		MSVVTKKSK	0.9873	0	0	0	0	0	0	0	0	0	0	0	0	0	0	0	0	0	0	0	0	0	0	0	0	0	0	0	3.55509	3.73235	3.69089	0	0	3.72842	0	3.61794
A0A1H5TFV2	A0A1H5TFV2_9FIRM	Lipopolysaccharide biosynthesis protein, LPS:glycosyltransferase	SAMN05216537_104152	Lachnospira multipara			glycosyltransferase activity [GO:0016757]	HFFRRKPK	0.94663	0	0	0	0	0	0	0	0	0	0	0	0	0	0	0	0	0	0	0	0	0	0	0	0	3.54733	0	3.488	0	0	3.65222	3.65144	0	3.63292	0	3.59578
A0A2G3PZU2	A0A2G3PZU2_9FIRM	TGc domain-containing protein	CS063_06255	Lachnospiraceae bacterium				RVIGVLLTALILLKAPGTIK	0.95455	0	0	0	0	0	0	0	0	0	0	0	0	0	0	0	0	0	0	0	0	0	0	0	0	0	0	0	0	3.86846	3.82424	3.88275	3.84802	3.93522	3.74271	0
A0A349BZF4	A0A349BZF4_9FIRM	CdaR family transcriptional regulator	DCR16_05495	Lachnospiraceae bacterium				LVYQLPRNLCRIFIR	0.96082	0	0	0	0	0	0	0	0	0	0	0	0	0	0	0	0	0	0	0	0	0	0	0	0	0	0	0	3.65774	3.73773	0	3.81406	0	3.73773	3.58268	0
A0A350BYM8	A0A350BYM8_9FIRM	HAD family hydrolase	DCX23_02315	Lachnospiraceae bacterium			hydrolase activity [GO:0016787]	REDTTMK	0.98481	0	0	0	0	0	0	0	0	0	0	0	0	0	0	0	0	0	0	0	0	0	0	0	0	0	0	0	0	3.80589	3.77828	3.73625	3.64128	3.83327	0	3.62069
A0A350C1D8	A0A350C1D8_9FIRM	Stage 0 sporulation protein A homolog (EC 2.7.13.3)	DCX23_07300	Lachnospiraceae bacterium	chemotaxis [GO:0006935]	cytoplasm [GO:0005737]	phosphorelay response regulator activity [GO:0000156]; phosphorelay sensor kinase activity [GO:0000155]; protein-glutamate methylesterase activity [GO:0008984]; S-adenosylmethionine-dependent methyltransferase activity [GO:0008757]	RPAPWRR	0.94776	0	0	0	0	0	0	0	0	0	0	0	0	0	0	0	0	0	0	0	0	0	0	0	3.75102	3.77707	3.72833	3.74088	3.61762	0	0	0	0	0	0	0
A0A354AUG4	A0A354AUG4_9FIRM	23S rRNA (Guanosine(2251)-2'-O)-methyltransferase RlmB	DCM43_01650 DCQ39_06010 DDX59_06745	Lachnospiraceae bacterium	RNA processing [GO:0006396]	cytoplasm [GO:0005737]	RNA binding [GO:0003723]; RNA methyltransferase activity [GO:0008173]	HDAKPRRR	0.9464	0	0	0	0	0	0	0	0	0	0	0	0	0	0	0	0	0	0	0	0	0	0	0	0	0	0	0	0	3.6876	3.63536	3.60199	3.64211	0	3.60938	0
A0A354I312	A0A354I312_9FIRM	DNA gyrase subunit A (EC 5.6.2.2)	gyrA DDY31_01595	Lachnospiraceae bacterium	DNA topological change [GO:0006265]; DNA-templated DNA replication [GO:0006261]	chromosome [GO:0005694]; cytoplasm [GO:0005737]	ATP binding [GO:0005524]; DNA binding [GO:0003677]; DNA negative supercoiling activity [GO:0034335]	VHEVDLKKK	0.98843	0	0	0	0	0	0	0	0	0	0	0	0	0	0	0	0	0	0	0	0	0	0	0	0	0	0	0	0	0	3.76321	3.72877	3.73881	0	3.74936	3.77547
A0A354I5W6	A0A354I5W6_9FIRM	NAD-dependent epimerase	DDY31_06790	Lachnospiraceae bacterium				TDHPVSLYAATKKSDELLAYSYSK	0.96358	0	0	0	0	0	0	0	0	0	0	0	0	0	0	0	0	0	0	0	0	0	0	0	0	0	3.60236	0	3.54915	0	0	3.5528	3.46714	0	0	3.89475
A0A3B8S3A9	A0A3B8S3A9_9FIRM	Spore protease YyaC	yyaC DCE48_07245	Lachnospiraceae bacterium	proteolysis [GO:0006508]		peptidase activity [GO:0008233]	TQQRNKR	0.9568	0	0	0	0	0	0	0	0	0	0	0	0	0	0	0	0	0	0	0	0	0	0	0	0	0	0	0	0	0	3.69203	3.78948	3.74332	3.83698	3.76885	3.78943
A0A3B8U4D9	A0A3B8U4D9_9FIRM	DctM domain-containing protein	DCF49_06460	Lachnospiraceae bacterium		integral component of membrane [GO:0016021]; plasma membrane [GO:0005886]		RPMEKIVK	0.95791	0	0	0	0	0	0	0	0	0	0	0	0	0	0	0	0	0	0	0	0	0	0	0	3.86725	3.97088	4.00976	3.87848	3.80715	0	0	0	0	0	0	0
A0A3B9MT71	A0A3B9MT71_9FIRM	ABC transporter permease	DCG85_02495	Lachnospiraceae bacterium		integral component of membrane [GO:0016021]		FFGIGRLAR	0.95862	0	0	0	0	0	0	0	0	0	0	0	0	0	0	0	0	0	0	0	0	0	0	0	0	0	0	0	0	3.70082	3.75032	0	3.73527	3.72104	0	3.72781
A0A3C0TG98	A0A3C0TG98_9FIRM	Leucine rich repeat-containing protein	DCP06_03990	Lachnospiraceae bacterium				SSIVTSKKK	0.95911	0	0	0	0	0	0	0	0	0	0	0	0	0	0	0	0	0	0	0	0	0	0	0	0	0	0	0	0	3.7191	3.88262	3.77872	3.85711	0	3.89529	3.7489
A0A3D0LDT9	A0A3D0LDT9_9FIRM	Type II secretion system F family protein	DEO87_04040	Lachnospiraceae bacterium		integral component of membrane [GO:0016021]; plasma membrane [GO:0005886]		VKLWKDK	0.95674	0	0	0	0	0	0	0	0	0	0	0	0	0	0	0	0	0	0	0	0	0	0	0	3.98502	4.06135	4.04247	4.08973	4.02128	0	0	0	0	0	0	0
A0A3D0M9V1	A0A3D0M9V1_9FIRM	30S ribosomal protein S18	rpsR DEP00_06770	Lachnospiraceae bacterium	translation [GO:0006412]	ribonucleoprotein complex [GO:1990904]; ribosome [GO:0005840]	rRNA binding [GO:0019843]; structural constituent of ribosome [GO:0003735]	RPAMHRRK	0.92913	0	0	0	0	0	0	0	0	0	0	0	0	0	0	0	0	0	0	0	0	0	0	0	0	0	0	0	0	3.81425	3.73219	3.62368	3.67201	3.74788	0	0
A0A3D2G6C1	A0A3D2G6C1_9FIRM	Inorganic diphosphatase	DFK11_04890	Lachnospiraceae bacterium				KAWHMMR	0.95316	0	0	0	0	0	0	0	0	0	0	0	0	0	0	0	0	0	0	0	0	0	0	0	0	0	0	0	0	0	0	3.51814	3.56097	3.59113	3.5527	3.6753
A0A3D2TXR5	A0A3D2TXR5_9FIRM	TPR_REGION domain-containing protein	DGZ34_02270 DHW28_09045	Lachnospiraceae bacterium				GFVNWVR	0.96095	0	0	0	0	0	0	0	0	0	0	0	0	0	0	0	0	0	0	0	0	0	0	0	0	0	0	0	0	3.79645	3.79157	3.85144	3.84296	0	3.82929	3.77804
A0A3D4K836	A0A3D4K836_9FIRM	DDE_Tnp_1 domain-containing protein	DIW07_16540	Lachnospiraceae bacterium				RALMGTLR	0.9483	0	0	0	0	0	0	0	0	0	0	0	0	0	0	0	0	0	0	0	0	0	0	0	0	0	0	0	3.71364	3.7433	0	3.73887	3.70448	3.74012	0	3.65708
A0A3D4RC23	A0A3D4RC23_9FIRM	CBM6 domain-containing protein	DIV51_05425	Lachnospiraceae bacterium	carbohydrate metabolic process [GO:0005975]; cell communication [GO:0007154]	integral component of membrane [GO:0016021]	alpha-L-fucosidase activity [GO:0004560]; carbohydrate binding [GO:0030246]	SKSLKSVGK	0.96913	0	0	0	0	0	0	0	0	0	0	0	0	0	0	0	0	0	0	0	0	0	0	0	0	0	0	0	3.80357	3.8603	3.73554	3.79068	3.75102	3.84583	3.75623	3.78619
A0A3D4VT21	A0A3D4VT21_9FIRM	Terminase small subunit	DIC60_03250	Lachnospiraceae bacterium	chromosome organization [GO:0051276]			LKESSGTR	0.94865	0	0	0	0	0	0	0	0	0	0	0	0	0	0	0	0	0	0	0	0	0	0	0	0	0	0	0	0	3.86505	3.8234	3.80084	3.81684	3.84574	3.81798	3.8324
A0A3D5KZZ6	A0A3D5KZZ6_9FIRM	TadZ_N domain-containing protein	DGX96_00785	Lachnospiraceae bacterium				LSSHLSSILVK	0.9558	0	0	0	0	0	0	0	0	0	0	0	0	0	0	0	0	0	0	0	0	0	0	0	0	0	0	0	0	0	3.79796	3.87114	3.74679	3.65495	3.97626	3.73819
A0A425WA35	A0A425WA35_9FIRM	Methyltransf_21 domain-containing protein	DUD27_09205	Lachnospiraceae bacterium				SGHVVPK	0.95851	0	0	0	0	0	0	0	0	0	0	0	0	0	0	0	0	0	0	0	0	0	0	0	0	0	0	0	0	0	3.73987	3.9259	3.94445	0	3.9775	3.91721
A0A6L9HWY2	A0A6L9HWY2_9FIRM	HK97 gp10 family phage protein	D3Z47_18645	Lachnospiraceae bacterium				EAVTESAKTVKK	0.95019	0	0	0	0	0	0	0	0	0	0	0	0	0	0	0	0	0	0	0	0	0	0	0	3.66858	3.81007	3.6664	3.69589	3.68322	0	0	0	0	0	0	0
A0A7U9MM71	A0A7U9MM71_9FIRM	L-galactonate-5-dehydrogenase (EC 1.1.1.-)	lgoD IMSAGC002_00341	Lachnospiraceae bacterium			oxidoreductase activity [GO:0016491]; zinc ion binding [GO:0008270]	CHPCRHGK	0.95806	0	0	0	0	0	0	0	0	0	0	0	0	0	0	0	0	0	0	0	0	0	0	0	0	0	0	0	0	3.80242	3.67756	3.90892	3.60829	0	3.67813	3.73647
A0A7U9N4M3	A0A7U9N4M3_9FIRM	GTPase Obg (EC 3.6.5.-) (GTP-binding protein Obg)	obg IMSAGC005_00206	Lachnospiraceae bacterium	ribosome biogenesis [GO:0042254]	cytoplasm [GO:0005737]	GTP binding [GO:0005525]; GTPase activity [GO:0003924]; magnesium ion binding [GO:0000287]	ARIYVKSGK	0.97765	0	0	0	0	0	0	0	0	0	0	0	0	0	0	0	0	0	0	0	0	0	0	0	0	0	0	0	3.58213	3.79857	3.83526	3.87614	3.88611	0	3.84718	3.86316
A0A7U9N897	A0A7U9N897_9FIRM	Gamma-glutamyl phosphate reductase (GPR) (EC 1.2.1.41) (Glutamate-5-semialdehyde dehydrogenase) (Glutamyl-gamma-semialdehyde dehydrogenase) (GSA dehydrogenase)	proA IMSAGC005_01765	Lachnospiraceae bacterium	L-proline biosynthetic process [GO:0055129]	cytoplasm [GO:0005737]	glutamate-5-semialdehyde dehydrogenase activity [GO:0004350]; NADP binding [GO:0050661]	LLPLLAMALK	0.95803	0	0	0	0	0	0	0	0	0	0	0	0	0	0	0	0	0	0	0	0	0	0	0	3.65814	3.68971	3.61673	3.65955	3.62727	0	0	0	0	0	0	0
A0A7U9NHQ8	A0A7U9NHQ8_9FIRM	Dockerin domain-containing protein	IMSAGC007_03349	Lachnospiraceae bacterium		integral component of membrane [GO:0016021]		MFRLLKK	0.94861	0	0	0	0	0	0	0	0	0	0	0	0	0	0	0	0	0	0	0	0	0	0	0	3.62408	3.68264	0	3.74075	3.69458	3.70755	0	0	0	0	0	0
A0A7U9NKJ0	A0A7U9NKJ0_9FIRM	SF3 helicase domain-containing protein	IMSAGC007_04666	Lachnospiraceae bacterium			ATP binding [GO:0005524]; hydrolase activity [GO:0016787]	KTFKFWIK	0.95703	0	0	0	0	0	0	0	0	0	0	0	0	0	0	0	0	0	0	0	0	0	0	0	0	0	0	0	0	3.88434	3.72599	3.73826	3.70386	0	3.66778	3.75366
A0A7U9RB51	A0A7U9RB51_9FIRM	Core-2/I-Branching enzyme	IMSAGC007_03070	Lachnospiraceae bacterium	proteoglycan biosynthetic process [GO:0030166]	membrane [GO:0016020]	metal ion binding [GO:0046872]; protein xylosyltransferase activity [GO:0030158]	FTSFLNRRHIK	0.96128	0	0	0	0	0	0	0	0	0	0	0	0	0	0	0	0	0	0	0	0	0	0	0	0	0	0	0	0	3.68663	3.64693	3.52908	3.56958	3.58497	0	0
A0A7U9RT59	A0A7U9RT59_9FIRM	SCP2_2 domain-containing protein	IMSAGC011_02033	Lachnospiraceae bacterium				NPRLKQAK	0.94645	0	0	0	0	0	0	0	0	0	0	0	0	0	0	0	0	0	0	0	0	0	0	0	3.75024	3.73639	3.75282	3.73384	3.59894	0	0	0	0	0	0	0
A0A7U9S0T6	A0A7U9S0T6_9FIRM	Ribosomal RNA large subunit methyltransferase I (EC 2.1.1.191)	rlmI IMSAGC012_02711	Lachnospiraceae bacterium	methylation [GO:0032259]		methyltransferase activity [GO:0008168]; RNA binding [GO:0003723]	LKEEILELLK	0.95425	0	0	0	0	0	0	0	0	0	0	0	0	0	0	0	0	0	0	0	0	0	0	0	3.73156	3.97586	3.67946	3.72449	3.86734	0	0	0	0	0	0	0
A0A7U9S190	A0A7U9S190_9FIRM	4Fe-4S ferredoxin-type domain-containing protein	IMSAGC012_03020	Lachnospiraceae bacterium				MKKIWAFL	0.94743	0	0	0	0	0	0	0	0	0	0	0	0	0	0	0	0	0	0	0	0	0	0	0	0	0	0	0	0	3.72874	3.83163	3.68419	3.82366	3.75273	0	3.73722
A0A7U9X690	A0A7U9X690_9FIRM	Spore protein YkvP	ykvP_1 IMSAGC013_01677	Lachnospiraceae bacterium				GRKAALEK	0.94855	0	0	0	0	0	0	0	0	0	0	0	0	0	0	0	0	0	0	0	0	0	0	0	3.73928	3.78522	3.88643	3.90748	3.77249	0	0	0	0	0	0	0
A0A7U9XLW6	A0A7U9XLW6_9FIRM	Alpha-xylosidase BoGH31A (EC 3.2.1.177)	IMSAG185_01691	Lachnospiraceae bacterium	carbohydrate metabolic process [GO:0005975]		alpha-D-xyloside xylohydrolase [GO:0061634]; carbohydrate binding [GO:0030246]	YLFVRER	0.96187	0	0	0	0	0	0	0	0	0	0	0	0	0	0	0	0	0	0	0	0	0	0	0	0	0	0	0	3.57864	3.69978	3.63241	0	3.76235	3.67333	0	3.52305
A0A7X5C4T4	A0A7X5C4T4_9FIRM	Amino acid adenylation domain-containing protein	D3Z36_05120	Lachnospiraceae bacterium				ELLRQLGKNLPK	0.96047	0	0	0	0	0	0	0	0	0	0	0	0	0	0	0	0	0	0	0	0	0	0	0	0	0	0	0	0	0	3.79552	3.94759	0	3.97003	4.02944	3.68968
A0A7X5J1K7	A0A7X5J1K7_9FIRM	Glycosyltransferase family 2 protein	D3Z62_30470	Lachnospiraceae bacterium			transferase activity [GO:0016740]	ILLFFFR	0.96171	0	0	0	0	0	0	0	0	0	0	0	0	0	0	0	0	0	0	0	0	0	0	0	3.67468	3.75192	3.86394	3.47354	3.91061	0	0	0	0	3.60776	0	0
R9MVT1	R9MVT1_9FIRM	Anaerobic ribonucleoside-triphosphate reductase	C819_02574	Lachnospiraceae bacterium 10-1	DNA replication [GO:0006260]		ATP binding [GO:0005524]; ribonucleoside-triphosphate reductase activity [GO:0008998]	TYQKSYKK	0.95829	0	0	0	0	0	0	0	0	0	0	0	0	0	0	0	0	0	0	0	0	0	0	0	0	0	0	0	0	0	3.70981	3.66121	3.6744	0	3.77873	3.69471
R9MWG7	R9MWG7_9FIRM	Acyl_transf_3 domain-containing protein	C819_02404	Lachnospiraceae bacterium 10-1		integral component of membrane [GO:0016021]	acyltransferase activity, transferring groups other than amino-acyl groups [GO:0016747]	HLFSRRIGR	0.95841	0	0	0	0	0	0	0	0	0	0	0	0	0	0	0	0	0	0	0	0	0	0	0	0	0	0	0	0	0	3.76809	3.6603	3.72669	3.79685	3.75403	3.75419
R9N121	R9N121_9FIRM	Sugar ABC transporter ATP-binding protein	C819_03512	Lachnospiraceae bacterium 10-1			ATP binding [GO:0005524]	FAPHFLLKK	0.97216	0	0	0	0	0	0	0	0	0	0	0	0	0	0	0	0	0	0	0	0	0	0	0	0	0	0	0	0	0	3.58967	3.78374	3.76555	0	3.76102	3.79164
R9N3U0	R9N3U0_9FIRM	HATPase_c_5 domain-containing protein	C819_00809	Lachnospiraceae bacterium 10-1		integral component of membrane [GO:0016021]		IILYALL	0.96063	0	0	0	0	0	0	0	0	0	0	0	0	0	0	0	0	0	0	0	0	0	0	0	0	0	0	0	3.68858	3.60764	0	3.66966	3.67815	0	3.54034	0
R9N3U8	R9N3U8_9FIRM	Sugar ABC transporter ATP-binding protein	C819_00746	Lachnospiraceae bacterium 10-1			ATP binding [GO:0005524]	KVFIHFPK	0.93891	0	0	0	0	0	0	0	0	0	0	0	0	0	0	0	0	0	0	0	0	0	0	0	3.54723	3.58401	3.67538	3.68475	3.53036	0	0	0	0	0	0	0
R9J7G2	R9J7G2_9FIRM	CBM_X domain-containing protein	C807_02529	Lachnospiraceae bacterium 28-4	carbohydrate metabolic process [GO:0005975]		carbohydrate binding [GO:0030246]; glycosyltransferase activity [GO:0016757]	LAPSIPKSWKK	0.94859	0	0	0	0	0	0	0	0	0	0	0	0	0	0	0	0	0	0	0	0	0	0	0	3.71833	3.85351	3.54513	3.662	3.65094	0	0	0	0	0	0	0
F7KBP0	F7KBP0_9FIRM	Na_H_Exchanger domain-containing protein	HMPREF0994_03277	Lachnospiraceae bacterium 3_1_57FAA_CT1		integral component of membrane [GO:0016021]	solute:proton antiporter activity [GO:0015299]	VLVKKYPHR	0.95873	0	0	0	0	0	0	0	0	0	0	0	0	0	0	0	0	0	0	0	0	0	0	0	3.77647	3.91078	3.56227	3.59933	3.73315	0	0	0	0	0	0	0
F7KCD7	F7KCD7_9FIRM	Diguanylate cyclase (GGDEF) domain-containing protein	HMPREF0994_03516	Lachnospiraceae bacterium 3_1_57FAA_CT1		integral component of membrane [GO:0016021]; plasma membrane [GO:0005886]		FGGPILELKRR	0.961	0	0	0	0	0	0	0	0	0	0	0	0	0	0	0	0	0	0	0	0	0	0	0	0	0	0	0	0	0	3.59615	3.37744	3.73415	3.6829	3.74832	3.66524
R9IY35	R9IY35_9FIRM	Stage 0 sporulation protein A homolog	C806_00363	Lachnospiraceae bacterium 3-1	phosphorelay signal transduction system [GO:0000160]; regulation of DNA-templated transcription [GO:0006355]		DNA binding [GO:0003677]	IELGPQKVYVK	0.96136	0	0	0	0	0	0	0	0	0	0	0	0	0	0	0	0	0	0	0	0	0	0	0	0	0	3.73769	0	3.70681	3.75975	3.7225	0	3.72061	0	0	0
H1CG91	H1CG91_9FIRM	Sigma-70 family RNA polymerase sigma factor	HMPREF0995_03469	Lachnospiraceae bacterium 7_1_58FAA	DNA-templated transcription initiation [GO:0006352]; response to stimulus [GO:0050896]		DNA binding [GO:0003677]; sigma factor activity [GO:0016987]	ALRDTLTK	0.94853	0	0	0	0	0	0	0	0	0	0	0	0	0	0	0	0	0	0	0	0	0	0	0	0	0	0	0	3.68216	3.78042	3.67307	3.70963	3.73997	3.68016	3.7536	3.71238
H1CIN3	H1CIN3_9FIRM	WYL domain-containing protein	HMPREF0995_04311	Lachnospiraceae bacterium 7_1_58FAA				SRILLLLQLLLK	0.94847	0	0	0	0	0	0	0	0	0	0	0	0	0	0	0	0	0	0	0	0	0	0	0	0	0	0	0	0	3.93378	3.92092	3.82068	3.85841	3.90563	3.87799	3.80043
R9KKP5	R9KKP5_9FIRM	Phosphate propanoyltransferase (EC 2.3.1.222)	C810_01831	Lachnospiraceae bacterium A2	propanediol catabolic process [GO:0051144]		acyltransferase activity, transferring groups other than amino-acyl groups [GO:0016747]	RMRVLGPLR	0.95799	0	0	0	0	0	0	0	0	0	0	0	0	0	0	0	0	0	0	0	0	0	0	0	3.60107	3.77806	3.68885	3.73223	3.674	0	0	0	0	0	0	0
R9KP87	R9KP87_9FIRM	Phage_rep_org_N domain-containing protein	C810_01316	Lachnospiraceae bacterium A2				ERHARPR	0.95157	0	0	0	0	0	0	0	0	0	0	0	0	0	0	0	0	0	0	0	0	0	0	0	3.61619	3.57232	3.75835	3.77198	3.61042	0	0	0	0	0	0	0
R9JE03	R9JE03_9FIRM	DUF1444 family protein	C804_03535	Lachnospiraceae bacterium A4				VKLNDVRK	0.94841	0	0	0	0	0	0	0	0	0	0	0	0	0	0	0	0	0	0	0	0	0	0	0	3.70011	3.92129	3.94133	3.93182	3.68344	0	0	0	0	0	0	0
R9JIX2	R9JIX2_9FIRM	Methyltransf_21 domain-containing protein	C804_01644	Lachnospiraceae bacterium A4				DGLIYWHK	0.97594	0	0	0	0	0	0	0	0	0	0	0	0	0	0	0	0	0	0	0	0	0	0	0	3.65257	3.74387	3.67855	3.69047	3.71956	0	0	0	0	0	0	0
A0A415YH31	A0A415YH31_9FIRM	Coproporphyrinogen dehydrogenase HemZ (EC 1.3.98.3)	hemZ DW127_06270	Lachnospiraceae bacterium AM10-38			coproporphyrinogen dehydrogenase activity [GO:0051989]; iron-sulfur cluster binding [GO:0051536]; metal ion binding [GO:0046872]	ELLKVFPYK	0.95854	0	0	0	0	0	0	0	0	0	0	0	0	0	0	0	0	0	0	0	0	0	0	0	0	0	0	0	0	0	3.8084	0	3.62978	3.72809	3.83903	3.71495
A0A415YK25	A0A415YK25_9FIRM	DUF4833 domain-containing protein	DW127_01685	Lachnospiraceae bacterium AM10-38				LPQPKYK	0.96088	0	0	0	0	0	0	0	0	0	0	0	0	0	0	0	0	0	0	0	0	0	0	0	0	0	0	0	0	3.74283	3.60287	3.68411	3.65105	3.67779	3.6306	0
R6NEN7	R6NEN7_9FIRM	Bifunctional ligase/repressor BirA (Biotin--[acetyl-CoA-carboxylase] ligase) (EC 6.3.4.15) (Biotin--protein ligase) (Biotin-[acetyl-CoA carboxylase] synthetase)	birA BN627_00346	Lachnospiraceae bacterium CAG:364	protein lipoylation [GO:0009249]; regulation of DNA-templated transcription [GO:0006355]		ATP binding [GO:0005524]; biotin-[acetyl-CoA-carboxylase] ligase activity [GO:0004077]; DNA binding [GO:0003677]; transferase activity [GO:0016740]	GRKFYSPK	0.94826	0	0	0	0	0	0	0	0	0	0	0	0	0	0	0	0	0	0	0	0	0	0	0	0	0	0	0	0	3.77137	3.72241	3.66125	3.78242	0	3.7258	3.74118
A0A1G8TJ95	A0A1G8TJ95_9FIRM	Glycosyltransferase, catalytic subunit of cellulose synthase and poly-beta-1,6-N-acetylglucosamine synthase	SAMN04487760_106105	Lachnospiraceae bacterium G41		integral component of membrane [GO:0016021]	transferase activity [GO:0016740]	TEHKEVETE	0.96068	0	0	0	0	0	0	0	0	0	0	0	0	0	0	0	0	0	0	0	0	0	0	0	3.64371	3.69698	3.72552	3.70855	3.64025	0	0	0	0	0	0	0
A0A1I4FSZ4	A0A1I4FSZ4_9FIRM	Diguanylate cyclase (GGDEF) domain-containing protein	SAMN05216390_11438	Lachnospiraceae bacterium KH1T2				RVTDLLQRR	0.97527	0	0	0	0	0	0	0	0	0	0	0	0	0	0	0	0	0	0	0	0	0	0	0	0	0	3.61962	0	3.79193	3.73547	0	0	0	3.82138	3.70214	3.72133
A0A7U6KJM1	A0A7U6KJM1_9FIRM	Predicted N-ribosylNicotinamide CRP-like regulator	lbkm_3784	Lachnospiraceae bacterium KM106-2	regulation of DNA-templated transcription [GO:0006355]		DNA binding [GO:0003677]	IIITEEQYSEMKR	0.95021	0	0	0	0	0	0	0	0	0	0	0	0	0	0	0	0	0	0	0	0	0	0	0	3.71707	3.75374	3.76924	3.80162	3.68921	0	0	0	0	0	0	0
R9KZ12	R9KZ12_9FIRM	Lactose/L-arabinose transport system permease	C809_01102	Lachnospiraceae bacterium MD335	transmembrane transport [GO:0055085]	integral component of membrane [GO:0016021]; plasma membrane [GO:0005886]		MLLRLWLK	0.94989	0	0	0	0	0	0	0	0	0	0	0	0	0	0	0	0	0	0	0	0	0	0	0	3.73948	3.65194	3.88486	3.80355	3.84036	0	0	0	0	0	0	0
A0A1H9DVL4	A0A1H9DVL4_9FIRM	Lipooligosaccharide sialyltransferase	SAMN02910369_01324	Lachnospiraceae bacterium NE2001				YNYCYIKK	0.94656	0	0	0	0	0	0	0	0	0	0	0	0	0	0	0	0	0	0	0	0	0	0	0	0	0	3.47589	0	0	0	3.71515	3.84653	0	0	3.67411	3.58112
A0A1H9F7C6	A0A1H9F7C6_9FIRM	DUF3800 domain-containing protein	SAMN02910369_01584	Lachnospiraceae bacterium NE2001				TTLYLDYFK	0.95735	0	0	0	0	0	0	0	0	0	0	0	0	0	0	0	0	0	0	0	0	0	0	0	0	0	0	0	0	3.58951	3.59338	3.75627	3.95823	3.80324	0	0
A0A1H3ZNY3	A0A1H3ZNY3_9FIRM	Dihydroxy-acid dehydratase	SAMN02745687_02279	Lachnospiraceae bacterium NK3A20	branched-chain amino acid biosynthetic process [GO:0009082]		2 iron, 2 sulfur cluster binding [GO:0051537]; hydro-lyase activity [GO:0016836]	ELQTAILR	0.95827	0	0	0	0	0	0	0	0	0	0	0	0	0	0	0	0	0	0	0	0	0	0	0	3.81713	3.83227	3.86365	3.85577	3.88705	3.82716	0	0	0	0	0	0
A0A373AA81	A0A373AA81_9FIRM	Metallophos domain-containing protein	DXA98_09660	Lachnospiraceae bacterium OF09-6	carbohydrate metabolic process [GO:0005975]		hydrolase activity [GO:0016787]	HYRIALPRK	0.9583	0	0	0	0	0	0	0	0	0	0	0	0	0	0	0	0	0	0	0	0	0	0	0	0	0	0	0	3.72787	3.798	3.86843	3.82839	3.78988	0	0	0
H1LTL6	H1LTL6_9FIRM	DUF3953 domain-containing protein	HMPREF9099_00799	Lachnospiraceae bacterium oral taxon 082 str. F0431		integral component of membrane [GO:0016021]		LPVLDEKHK	0.95813	0	0	0	0	0	0	0	0	0	0	0	0	0	0	0	0	0	0	0	0	0	0	0	0	0	0	0	0	0	3.71854	3.78605	3.69226	0	3.89606	3.72036
A0A1H9CMB2	A0A1H9CMB2_9FIRM	Glycosyltransferase involved in cell wall bisynthesis	SAMN02910289_01118	Lachnospiraceae bacterium RM5			glycosyltransferase activity [GO:0016757]	QTIHLFKK	0.93957	0	0	0	0	0	0	0	0	0	0	0	0	0	0	0	0	0	0	0	0	0	0	0	3.86921	3.83722	3.92082	3.90867	3.74856	0	0	0	0	0	0	0
A0A1I6ZQC2	A0A1I6ZQC2_9FIRM	Anaerobic sulfite reductase subunit A	SAMN02910301_0038	Lachnospiraceae bacterium XBD2001			iron-sulfur cluster binding [GO:0051536]; metal ion binding [GO:0046872]	GPAKERLVFLR	0.94917	0	0	0	0	0	0	0	0	0	0	0	0	0	0	0	0	0	0	0	0	0	0	0	0	0	0	0	0	3.72042	3.85747	3.72264	3.70551	0	3.77945	3.70283
A0A1G5CBL4	A0A1G5CBL4_9FIRM	Ubiquinone/menaquinone biosynthesis C-methylase UbiE	SAMN02910370_00959	Lachnospiraceae bacterium XPB1003	methylation [GO:0032259]		methyltransferase activity [GO:0008168]	LVRPGRLIK	0.95768	0	0	0	0	0	0	0	0	0	0	0	0	0	0	0	0	0	0	0	0	0	0	0	0	0	0	0	0	0	3.67018	3.66722	3.6996	3.64471	3.72717	3.80606
A0A1G4V6K5	A0A1G4V6K5_9FIRM	ABC transporter permease	SAMN02910339_00324	Lachnospiraceae bacterium YSD2013		integral component of membrane [GO:0016021]		VRNLFRR	0.95571	0	0	0	0	0	0	0	0	0	0	0	0	0	0	0	0	0	0	0	0	0	0	0	0	3.87006	3.91518	3.87974	4.04123	3.91011	0	0	0	0	0	0
A0A3E3AAM3	A0A3E3AAM3_9FIRM	Uncharacterized protein	DW242_17050	Erysipelatoclostridium ramosum				TQYRIVYK	0.96898	0	0	0	0	0	0	0	0	0	0	0	0	0	0	0	0	0	0	0	0	0	0	0	0	0	0	0	0	0	3.70394	3.60452	3.65533	3.54359	3.69946	3.54088
B0N2C7	B0N2C7_9FIRM	SNARE-like domain protein	CLORAM_00763	Erysipelatoclostridium ramosum DSM 1402				LLVRFYFKR	0.97852	0	0	0	0	0	0	0	0	0	0	0	0	0	0	0	0	0	0	0	0	0	0	0	0	0	0	0	0	3.72636	3.84633	3.80823	3.7604	0	3.49087	3.74044
B0N3S0	B0N3S0_9FIRM	Putative cob(I)yrinic acid a,c-diamide adenosyltransferase	CLORAM_01088	Erysipelatoclostridium ramosum DSM 1402	cobalamin biosynthetic process [GO:0009236]		ATP binding [GO:0005524]; cob(I)yrinic acid a,c-diamide adenosyltransferase activity [GO:0008817]	KCGIKVLYAK	0.98149	0	0	0	0	0	0	0	0	0	0	0	0	0	0	0	0	0	0	0	0	0	0	0	0	3.42367	3.4112	0	0	0	0	0	3.4052	0	3.77442	3.70868
B0N547	B0N547_9FIRM	HAD hydrolase, family IB	CLORAM_01758	Erysipelatoclostridium ramosum DSM 1402			hydrolase activity [GO:0016787]	HPLAVFR	0.816	0	0	0	0	0	0	0	0	0	0	0	0	0	0	0	0	0	0	0	0	0	0	0	3.63092	3.67392	3.75641	3.70839	3.70409	3.66494	0	3.5695	3.67299	0	3.53672	3.74924
B0N6K5	B0N6K5_9FIRM	Ankyrin-like protein	CLORAM_02227	Erysipelatoclostridium ramosum DSM 1402				YALLYTI	0.97061	0	0	0	0	0	0	0	0	0	0	0	0	0	0	0	0	0	0	0	0	0	0	0	3.80142	3.86479	3.73762	3.84544	3.73722	3.79923	0	0	0	0	0	0
A0A1Y4QDX8	A0A1Y4QDX8_9FIRM	Stage 0 sporulation protein	B5E92_14575	Erysipelatoclostridium sp. An15				ITRRATK	0.96969	0	0	0	0	0	0	0	0	0	0	0	0	0	0	0	0	0	0	0	0	0	0	0	3.76575	3.73498	3.70279	3.70828	3.612	0	0	0	0	0	0	0
A0A1Y4QH19	A0A1Y4QH19_9FIRM	Leucine--tRNA ligase (EC 6.1.1.4) (Leucyl-tRNA synthetase) (LeuRS)	leuS B5E92_13160	Erysipelatoclostridium sp. An15	leucyl-tRNA aminoacylation [GO:0006429]	cytoplasm [GO:0005737]	aminoacyl-tRNA editing activity [GO:0002161]; ATP binding [GO:0005524]; leucine-tRNA ligase activity [GO:0004823]	FGLEIIPVLAGGDVSK	0.97452	0	0	0	0	0	0	0	0	0	0	0	0	0	0	0	0	0	0	0	0	0	0	0	0	0	0	3.55206	3.56986	3.55265	3.66855	0	3.46331	0	3.69558	0
A0A1Y4QI42	A0A1Y4QI42_9FIRM	Arginine decarboxylase	B5E92_12870	Erysipelatoclostridium sp. An15			catalytic activity [GO:0003824]	VRRLAHYAR	0.98026	0	0	0	0	0	0	0	0	0	0	0	0	0	0	0	0	0	0	0	0	0	0	0	0	0	0	0	0	3.72371	3.76809	3.6603	3.82125	3.741	3.74729	3.75419
A0A1Y4QQR0	A0A1Y4QQR0_9FIRM	Non-specific serine/threonine protein kinase (EC 2.7.11.1)	B5E92_08065	Erysipelatoclostridium sp. An15	protein phosphorylation [GO:0006468]	integral component of membrane [GO:0016021]	ATP binding [GO:0005524]; protein serine/threonine kinase activity [GO:0004674]	NKIDQLLYLKR	0.97405	0	0	0	0	0	0	0	0	0	0	0	0	0	0	0	0	0	0	0	0	0	0	0	0	0	0	0	0	0	3.66234	3.68942	0	3.55698	3.84356	3.57503
A0A1Y4QW61	A0A1Y4QW61_9FIRM	Purine nucleoside phosphorylase	B5E92_02795	Erysipelatoclostridium sp. An15			adenosine deaminase activity [GO:0004000]; metal ion binding [GO:0046872]; S-methyl-5-thioadenosine phosphorylase activity [GO:0017061]	NITIIKRILE	0.97348	0	0	0	0	0	0	0	0	0	0	0	0	0	0	0	0	0	0	0	0	0	0	0	0	0	3.60796	0	3.56882	0	0	3.56826	0	3.65276	0	3.60828
A0A7G9RWB1	A0A7G9RWB1_9FIRM	4'-phosphopantetheinyl transferase superfamily protein	H9L01_05700	Erysipelothrix inopinata			holo-[acyl-carrier-protein] synthase activity [GO:0008897]; magnesium ion binding [GO:0000287]	LIFTIGIYK	0.97439	0	0	0	0	0	0	0	0	0	0	0	0	0	0	0	0	0	0	0	0	0	0	0	0	0	0	0	0	3.64267	3.38586	3.46505	3.52773	3.47215	3.50467	0
A0A7G9RWP8	A0A7G9RWP8_9FIRM	Amidohydrolase/deacetylase family metallohydrolase (EC 3.5.2.3)	H9L01_06485	Erysipelothrix inopinata			deacetylase activity [GO:0019213]; dihydroorotase activity [GO:0004151]; metal ion binding [GO:0046872]	RGVVFDLGHGRDSFSFK	0.97072	0	0	0	0	0	0	0	0	0	0	0	0	0	0	0	0	0	0	0	0	0	0	0	0	0	0	0	0	3.74724	3.60915	4.12411	3.82774	4.02278	3.77364	0
A0A3Q8S814	A0A3Q8S814_9FIRM	Aminoacyl-histidine dipeptidase	EEI45_06610	Erysipelothrix piscisicarius	proteolysis [GO:0006508]		hydrolase activity [GO:0016787]	ATQAFVLDTVMRQVEWIAAQNDLETEFTSRYPGWNYDAK	0.97631	0	0	0	0	0	0	0	0	0	0	0	0	0	0	0	0	0	0	0	0	0	0	0	0	0	0	0	0	3.62488	0	3.53444	0	3.64807	3.83733	3.68638
E7FUL2	E7FUL2_ERYRH	Tryptophan--tRNA ligase (EC 6.1.1.2) (Tryptophanyl-tRNA synthetase) (TrpRS)	trpS HMPREF0357_10212	Erysipelothrix rhusiopathiae ATCC 19414	tryptophanyl-tRNA aminoacylation [GO:0006436]	cytoplasm [GO:0005737]	ATP binding [GO:0005524]; tryptophan-tRNA ligase activity [GO:0004830]	FGLDWKR	0.97099	0	0	0	0	0	0	0	0	0	0	0	0	0	0	0	0	0	0	0	0	0	0	0	0	0	3.3615	0	0	0	3.73377	3.75864	3.75503	0	3.70567	3.73603
E7FVM4	E7FVM4_ERYRH	Triosephosphate isomerase (TIM) (TPI) (EC 5.3.1.1) (Triose-phosphate isomerase)	tpiA HMPREF0357_11051	Erysipelothrix rhusiopathiae ATCC 19414	gluconeogenesis [GO:0006094]; glycolytic process [GO:0006096]	cytoplasm [GO:0005737]	triose-phosphate isomerase activity [GO:0004807]	DEVKNLFGAEVSDKVR	0.97169	0	0	0	0	0	0	0	0	0	0	0	0	0	0	0	0	0	0	0	0	0	0	0	3.51354	3.48282	0	0	3.57439	0	0	3.54076	3.46626	0	3.49171	0
E7FW73	E7FW73_ERYRH	PPC domain-containing protein	HMPREF0357_11250	Erysipelothrix rhusiopathiae ATCC 19414				TSRIRNK	0.96909	0	0	0	0	0	0	0	0	0	0	0	0	0	0	0	0	0	0	0	0	0	0	0	3.71791	3.64015	3.75097	3.73908	3.65228	3.81496	0	0	3.87461	0	0	0
A0A7X6PYJ8	A0A7X6PYJ8_9FIRM	IS200/IS605 family element transposase accessory protein TnpB	tnpB GX845_02425	Erysipelothrix sp	DNA recombination [GO:0006310]; transposition [GO:0032196]		DNA binding [GO:0003677]	LLSYIKYKAR	0.98293	0	0	0	0	0	0	0	0	0	0	0	0	0	0	0	0	0	0	0	0	0	0	0	3.71833	3.94404	3.54513	3.662	3.6234	0	0	0	0	0	0	0
A0A7X6T1E5	A0A7X6T1E5_9FIRM	L-serine ammonia-lyase (EC 4.3.1.17)	GX845_04865	Erysipelothrix sp	gluconeogenesis [GO:0006094]		4 iron, 4 sulfur cluster binding [GO:0051539]; L-serine ammonia-lyase activity [GO:0003941]; metal ion binding [GO:0046872]	VARDLWLK	0.96994	0	0	0	0	0	0	0	0	0	0	0	0	0	0	0	0	0	0	0	0	0	0	0	3.75458	3.81955	3.82287	3.78187	3.74277	0	0	0	0	0	0	0
A0A7X6WJC9	A0A7X6WJC9_9FIRM	PTS transporter subunit EIIC	GX778_04755	Erysipelothrix sp	phosphoenolpyruvate-dependent sugar phosphotransferase system [GO:0009401]; phosphorylation [GO:0016310]	integral component of membrane [GO:0016021]; plasma membrane [GO:0005886]	kinase activity [GO:0016301]; protein-N(PI)-phosphohistidine-sugar phosphotransferase activity [GO:0008982]	DNISHLTHCMTRLRFDLK	0.97285	0	0	0	0	0	0	0	0	0	0	0	0	0	0	0	0	0	0	0	0	0	0	0	0	0	3.75042	0	0	3.77102	0	3.75805	3.77922	0	3.74662	0
A0A7X7AJG7	A0A7X7AJG7_9FIRM	Metal ABC transporter ATP-binding protein	GX760_02945	Erysipelothrix sp			ATP binding [GO:0005524]	IDLTVEETLILK	0.9721	0	0	0	0	0	0	0	0	0	0	0	0	0	0	0	0	0	0	0	0	0	0	0	0	0	0	0	0	0	3.67894	3.65014	0	3.53679	3.80274	3.74532
A0A7X7ASC8	A0A7X7ASC8_9FIRM	Diguanylate cyclase	GX775_05545	Erysipelothrix sp		integral component of membrane [GO:0016021]		FARSLGEHLR	0.97131	0	0	0	0	0	0	0	0	0	0	0	0	0	0	0	0	0	0	0	0	0	0	0	3.55284	3.62573	3.65456	3.57832	3.54466	0	0	0	3.60096	0	0	3.55445
A0A847XB52	A0A847XB52_9FIRM	Transcriptional regulator	GX984_02390	Erysipelothrix sp		integral component of membrane [GO:0016021]		TIKTKQTTK	0.98064	0	0	0	0	0	0	0	0	0	0	0	0	0	0	0	0	0	0	0	0	0	0	0	3.79073	3.81741	3.771	3.76098	3.82703	0	0	0	0	0	0	0
A0A6G7WVY6	A0A6G7WVY6_9FIRM	Ig-like_bact domain-containing protein	G7059_00940	Erysipelothrix sp. HDW6A		integral component of membrane [GO:0016021]		MKLNFKLK	0.97386	0	0	0	0	0	0	0	0	0	0	0	0	0	0	0	0	0	0	0	0	0	0	0	0	0	0	0	3.58213	3.74956	3.54324	0	3.73704	3.68338	3.58451	3.6142
A0A6G7XW41	A0A6G7XW41_9FIRM	Transporter	G7062_00325	Erysipelothrix sp. HDW6C		integral component of membrane [GO:0016021]; plasma membrane [GO:0005886]		NVKGTKSVK	0.97763	0	0	0	0	0	0	0	0	0	0	0	0	0	0	0	0	0	0	0	0	0	0	0	3.77479	3.6498	3.7571	3.75198	3.64222	0	0	0	0	0	0	0
A0A6G7XWP9	A0A6G7XWP9_9FIRM	Toxin-antitoxin system, toxin component	G7062_00155	Erysipelothrix sp. HDW6C				SLKVEIQLSIR	0.96834	0	0	0	0	0	0	0	0	0	0	0	0	0	0	0	0	0	0	0	0	0	0	0	0	0	0	0	3.65885	3.7175	0	3.69992	3.72013	0	3.77477	3.65102
A0A6G7XYN0	A0A6G7XYN0_9FIRM	ABC transporter permease	G7062_04715	Erysipelothrix sp. HDW6C		integral component of membrane [GO:0016021]		WLLISLFK	0.98782	0	0	0	0	0	0	0	0	0	0	0	0	0	0	0	0	0	0	0	0	0	0	0	3.67728	3.76557	3.85829	3.81202	3.76853	0	0	0	0	0	0	0
A0A6G7XZ77	A0A6G7XZ77_9FIRM	tRNA (Adenosine(37)-N6)-threonylcarbamoyltransferase complex dimerization subunit type 1 TsaB	tsaB G7062_06320	Erysipelothrix sp. HDW6C	tRNA threonylcarbamoyladenosine modification [GO:0002949]		transferase activity [GO:0016740]	VFGAFVK	1	0	0	0	0	0	0	0	0	0	0	0	0	0	0	0	0	0	0	0	0	0	0	0	0	0	0	0	0	3.77077	3.64018	3.6882	3.75229	3.71298	3.71847	3.6869
A0A357R108	A0A357R108_9FIRM	PTS system EIIA component	DEA51_06850	Erysipelotrichaceae bacterium	regulation of DNA-templated transcription [GO:0006355]			AMRKAFSK	0.97391	0	0	0	0	0	0	0	0	0	0	0	0	0	0	0	0	0	0	0	0	0	0	0	0	0	0	0	3.74041	3.8071	0	3.75841	3.823	3.74977	3.74456	0
A0A3B9G0P7	A0A3B9G0P7_9FIRM	L-threonine 3-dehydrogenase (TDH) (EC 1.1.1.103)	tdh DCG51_05730	Erysipelotrichaceae bacterium	L-threonine catabolic process to glycine [GO:0019518]	cytoplasm [GO:0005737]	L-threonine 3-dehydrogenase activity [GO:0008743]; zinc ion binding [GO:0008270]	RDVGLWMR	0.9772	0	0	0	0	0	0	0	0	0	0	0	0	0	0	0	0	0	0	0	0	0	0	0	0	0	0	0	0	3.85604	3.71484	3.70033	3.67627	3.70386	0	0
A0A3C0KJN9	A0A3C0KJN9_9FIRM	Glycosyltransferase family 1 protein	DCL24_00430	Erysipelotrichaceae bacterium			glycosyltransferase activity [GO:0016757]	NHIVLIK	0.96996	0	0	0	0	0	0	0	0	0	0	0	0	0	0	0	0	0	0	0	0	0	0	0	0	0	0	0	3.59262	3.80521	3.80463	3.84889	3.83212	0	3.85436	3.92218
A0A3C1E9H6	A0A3C1E9H6_9FIRM	TIGR04076 family protein	DCP49_04055	Erysipelotrichaceae bacterium				NKVKITVLK	0.97501	0	0	0	0	0	0	0	0	0	0	0	0	0	0	0	0	0	0	0	0	0	0	0	0	0	0	0	0	3.82558	3.86873	3.85659	3.75057	0	4.00044	0
A0A3C1EBH1	A0A3C1EBH1_9FIRM	Phenylalanine--tRNA ligase beta subunit (EC 6.1.1.20) (Phenylalanyl-tRNA synthetase beta subunit) (PheRS)	pheT DCP49_08145	Erysipelotrichaceae bacterium	phenylalanyl-tRNA aminoacylation [GO:0006432]	cytoplasm [GO:0005737]	ATP binding [GO:0005524]; magnesium ion binding [GO:0000287]; phenylalanine-tRNA ligase activity [GO:0004826]; tRNA binding [GO:0000049]	GIEPLAPK	0.96837	0	0	0	0	0	0	0	0	0	0	0	0	0	0	0	0	0	0	0	0	0	0	0	4.19585	4.14192	4.11348	4.11721	4.14127	0	0	0	0	0	0	0
A0A3C1ECD9	A0A3C1ECD9_9FIRM	Histidine phosphatase family protein	DCP49_08790	Erysipelotrichaceae bacterium			catalytic activity [GO:0003824]	HGETWFNER	0.97888	0	0	0	0	0	0	0	0	0	0	0	0	0	0	0	0	0	0	0	0	0	0	0	3.47927	0	0	0	3.48027	3.5136	0	3.65182	0	0	0	3.64792
A0A3C1ED60	A0A3C1ED60_9FIRM	Cadmium-translocating P-type ATPase	cadA DCP49_10330	Erysipelotrichaceae bacterium		integral component of membrane [GO:0016021]; plasma membrane [GO:0005886]	ATP binding [GO:0005524]; ATP hydrolysis activity [GO:0016887]; ATPase-coupled cation transmembrane transporter activity [GO:0019829]; metal ion binding [GO:0046872]	HTIGPAK	0.97573	0	0	0	0	0	0	0	0	0	0	0	0	0	0	0	0	0	0	0	0	0	0	0	3.83881	0	0	0	0	0	3.73987	3.91818	3.94445	0	3.96552	3.92734
A0A3C1N0Y1	A0A3C1N0Y1_9FIRM	PBPb domain-containing protein	DCQ45_03645	Erysipelotrichaceae bacterium		integral component of membrane [GO:0016021]		GVHFLFR	0.97358	0	0	0	0	0	0	0	0	0	0	0	0	0	0	0	0	0	0	0	0	0	0	0	0	0	0	0	0	0	3.5741	3.57599	3.80726	3.86775	3.73836	3.7676
A0A3D0FXT4	A0A3D0FXT4_9FIRM	Galactosamine-6-phosphate isomerase	DCP62_04585 DEO50_03930	Erysipelotrichaceae bacterium	carbohydrate metabolic process [GO:0005975]; N-acetylglucosamine metabolic process [GO:0006044]		glucosamine-6-phosphate deaminase activity [GO:0004342]	IHEALTK	0.9934	0	0	0	0	0	0	0	0	0	0	0	0	0	0	0	0	0	0	0	0	0	0	0	0	0	0	0	0	0	0	3.80207	3.74632	3.75686	3.79548	3.69132
A0A3D0FYD9	A0A3D0FYD9_9FIRM	YqeG family HAD IIIA-type phosphatase	DCP62_06360 DEO50_05175	Erysipelotrichaceae bacterium			phosphatidylglycerophosphatase activity [GO:0008962]	FFGIIRQR	0.97332	0	0	0	0	0	0	0	0	0	0	0	0	0	0	0	0	0	0	0	0	0	0	0	0	0	0	0	0	3.84096	0	3.71617	3.82366	3.74284	0	3.73143
A0A3D0JAD5	A0A3D0JAD5_9FIRM	DUF3592 domain-containing protein	DEO81_02290 DHV37_06315	Erysipelotrichaceae bacterium		integral component of membrane [GO:0016021]		RLFLRIWGIR	0.98063	0	0	0	0	0	0	0	0	0	0	0	0	0	0	0	0	0	0	0	0	0	0	0	3.74668	3.68692	3.6637	3.46972	3.57869	0	0	0	0	0	0	0
A0A3D1YUZ1	A0A3D1YUZ1_9FIRM	UDP-N-acetylmuramate--alanine ligase	DEV89_06835	Erysipelotrichaceae bacterium	cell cycle [GO:0007049]; cell division [GO:0051301]; cell wall organization [GO:0071555]; peptidoglycan biosynthetic process [GO:0009252]; regulation of cell shape [GO:0008360]		acid-amino acid ligase activity [GO:0016881]; ATP binding [GO:0005524]	LKDLVIEVKAEK	0.97558	0	0	0	0	0	0	0	0	0	0	0	0	0	0	0	0	0	0	0	0	0	0	0	0	3.65582	3.60983	3.54788	3.65555	3.70051	0	0	0	0	0	0
A0A3D2MTE8	A0A3D2MTE8_9FIRM	23S rRNA (Uracil(1939)-C(5))-methyltransferase RlmD	DHV37_02515	Erysipelotrichaceae bacterium	RNA processing [GO:0006396]		RNA methyltransferase activity [GO:0008173]	VLKQGHIKHILTR	0.97025	0	0	0	0	0	0	0	0	0	0	0	0	0	0	0	0	0	0	0	0	0	0	0	0	0	0	0	3.72417	3.74677	3.71775	3.7351	3.78236	3.76543	3.73788	3.75283
A0A3D2W9T7	A0A3D2W9T7_9FIRM	Chaperone protein DnaK (Chaperone protein dnaK) (HSP70) (Heat shock 70 kDa protein) (Heat shock protein 70)	DHW39_07985	Erysipelotrichaceae bacterium		integral component of membrane [GO:0016021]	ATP binding [GO:0005524]; ATP-dependent protein folding chaperone [GO:0140662]	FLIDPEVK	0.96927	0	0	0	0	0	0	0	0	0	0	0	0	0	0	0	0	0	0	0	0	0	0	0	0	0	0	0	0	3.92844	3.84398	3.6658	3.78635	3.77691	0	0
A0A3D4J845	A0A3D4J845_9FIRM	HTH cro/C1-type domain-containing protein	DIV43_08550	Erysipelotrichaceae bacterium			DNA binding [GO:0003677]	YLIKLRGYK	0.97555	0	0	0	0	0	0	0	0	0	0	0	0	0	0	0	0	0	0	0	0	0	0	0	0	0	0	0	3.72787	3.78552	0	3.82839	3.78164	0	0	3.80004
A0A3D4VPP4	A0A3D4VPP4_9FIRM	1-deoxy-D-xylulose-5-phosphate synthase (EC 2.2.1.7) (1-deoxyxylulose-5-phosphate synthase) (DXP synthase) (DXPS)	dxs DIC19_03520	Erysipelotrichaceae bacterium	1-deoxy-D-xylulose 5-phosphate biosynthetic process [GO:0052865]; terpenoid biosynthetic process [GO:0016114]; thiamine biosynthetic process [GO:0009228]		1-deoxy-D-xylulose-5-phosphate synthase activity [GO:0008661]; magnesium ion binding [GO:0000287]; thiamine pyrophosphate binding [GO:0030976]; transketolase activity [GO:0004802]	LNRPYAIRYPR	0.97581	0	0	0	0	0	0	0	0	0	0	0	0	0	0	0	0	0	0	0	0	0	0	0	0	0	0	0	0	3.68663	3.62507	3.50149	3.64549	3.58497	0	0
A0A3D4VRP9	A0A3D4VRP9_9FIRM	Aspartyl/glutamyl-tRNA(Asn/Gln) amidotransferase subunit B (Asp/Glu-ADT subunit B) (EC 6.3.5.-)	gatB DIC19_05130	Erysipelotrichaceae bacterium	translation [GO:0006412]		asparaginyl-tRNA synthase (glutamine-hydrolyzing) activity [GO:0050566]; ATP binding [GO:0005524]; glutaminyl-tRNA synthase (glutamine-hydrolyzing) activity [GO:0050567]; transferase activity [GO:0016740]	LLLEELMK	0.98577	0	0	0	0	0	0	0	0	0	0	0	0	0	0	0	0	0	0	0	0	0	0	0	0	0	0	0	0	3.79351	3.90322	3.74627	3.83687	0	0	3.84693
A0A3D4VS67	A0A3D4VS67_9FIRM	HAD family hydrolase	DIC19_04170	Erysipelotrichaceae bacterium			hydrolase activity [GO:0016787]	VLIQLIWGATK	0.97349	0	0	0	0	0	0	0	0	0	0	0	0	0	0	0	0	0	0	0	0	0	0	0	0	0	0	0	3.598	3.72446	3.7306	3.45141	3.59195	3.65847	3.63664	0
A0A3D5HTS7	A0A3D5HTS7_9FIRM	Peptidase U32	DF911_00830	Erysipelotrichaceae bacterium	organic substance metabolic process [GO:0071704]			EAIRYCHQR	0.97388	0	0	0	0	0	0	0	0	0	0	0	0	0	0	0	0	0	0	0	0	0	0	0	3.84442	3.63802	3.68142	3.64312	3.58993	0	0	0	0	0	0	0
A0A3D5N102	A0A3D5N102_9FIRM	Integral membrane protein	DF911_06130 DGT58_03875	Erysipelotrichaceae bacterium		integral component of membrane [GO:0016021]		KKVMMPL	0.96943	0	0	0	0	0	0	0	0	0	0	0	0	0	0	0	0	0	0	0	0	0	0	0	0	0	0	0	3.60067	3.69238	3.63637	3.64965	3.61089	4.14169	0	3.5914
A0A3D5XRK7	A0A3D5XRK7_9FIRM	ATP-polyphosphate phosphotransferase (EC 2.7.4.1)	DHS57_05710	Erysipelotrichaceae bacterium	phosphorylation [GO:0016310]; polyphosphate biosynthetic process [GO:0006799]	polyphosphate kinase complex [GO:0009358]	ATP binding [GO:0005524]; polyphosphate kinase activity [GO:0008976]	LSRKEDK	0.97069	0	0	0	0	0	0	0	0	0	0	0	0	0	0	0	0	0	0	0	0	0	0	0	0	0	3.75695	3.80864	3.54103	3.89209	0	3.59754	0	0	0	0
A0A6A4UR11	A0A6A4UR11_9FIRM	YcxB domain-containing protein	FD179_1469	Erysipelotrichaceae bacterium		integral component of membrane [GO:0016021]		VIAMLFKR	0.97132	0	0	0	0	0	0	0	0	0	0	0	0	0	0	0	0	0	0	0	0	0	0	0	0	0	0	0	3.65068	3.68684	3.7101	3.67522	3.63062	3.73904	3.65868	3.62494
A0A6A4V5J1	A0A6A4V5J1_9FIRM	Phenylalanine--tRNA ligase beta subunit (EC 6.1.1.20) (Phenylalanyl-tRNA synthetase beta subunit) (PheRS)	pheT FD179_609	Erysipelotrichaceae bacterium	phenylalanyl-tRNA aminoacylation [GO:0006432]	cytoplasm [GO:0005737]	ATP binding [GO:0005524]; magnesium ion binding [GO:0000287]; phenylalanine-tRNA ligase activity [GO:0004826]; tRNA binding [GO:0000049]	TQTGAILRA	0.97984	0	0	0	0	0	0	0	0	0	0	0	0	0	0	0	0	0	0	0	0	0	0	0	3.88562	3.75966	3.92331	3.81189	3.86372	0	0	0	0	0	0	0
A0A6A4V962	A0A6A4V962_9FIRM	MFS domain-containing protein	FD179_494	Erysipelotrichaceae bacterium		integral component of membrane [GO:0016021]; plasma membrane [GO:0005886]	transmembrane transporter activity [GO:0022857]	RVPASHRGR	0.97492	0	0	0	0	0	0	0	0	0	0	0	0	0	0	0	0	0	0	0	0	0	0	0	0	0	0	0	0	0	3.60094	3.59011	3.64211	3.49249	3.60938	0
A0A7C6CW25	A0A7C6CW25_9FIRM	YlbF family regulator	GX010_01930	Erysipelotrichaceae bacterium				AHRELFLKK	0.97555	0	0	0	0	0	0	0	0	0	0	0	0	0	0	0	0	0	0	0	0	0	0	0	0	0	0	0	3.75536	3.78914	3.7506	3.82393	3.74934	3.78793	3.75403	0
A0A7X7XQE8	A0A7X7XQE8_9FIRM	Transposase	GX377_01630	Erysipelotrichaceae bacterium				DQDGHHYYL	0.98402	0	0	0	0	0	0	0	0	0	0	0	0	0	0	0	0	0	0	0	0	0	0	0	0	0	3.68555	3.68653	3.51432	0	0	3.305	0	0	0	3.50971
A0A7X7XRK7	A0A7X7XRK7_9FIRM	DUF4388 domain-containing protein	GX377_02840	Erysipelotrichaceae bacterium		integral component of membrane [GO:0016021]		EKMRPEERALK	0.97455	0	0	0	0	0	0	0	0	0	0	0	0	0	0	0	0	0	0	0	0	0	0	0	0	0	0	0	0	0	3.73115	3.81355	3.81131	3.71876	0	3.72087
A0A7X7ZDX0	A0A7X7ZDX0_9FIRM	Zinc-ribbon domain-containing protein	GX478_03320	Erysipelotrichaceae bacterium		integral component of membrane [GO:0016021]		MKCIHCGHENK	0.97666	0	0	0	0	0	0	0	0	0	0	0	0	0	0	0	0	0	0	0	0	0	0	0	0	0	0	0	0	3.7052	3.88358	3.62368	3.88561	3.88245	0	0
A0A7X7ZEM1	A0A7X7ZEM1_9FIRM	ABC transporter permease subunit	GX478_07190	Erysipelotrichaceae bacterium	transmembrane transport [GO:0055085]	integral component of membrane [GO:0016021]; plasma membrane [GO:0005886]		WVAFIFR	0.98156	0	0	0	0	0	0	0	0	0	0	0	0	0	0	0	0	0	0	0	0	0	0	0	0	0	0	0	0	0	0	3.79075	3.72422	3.78909	3.75265	3.70653
A0A847CIW7	A0A847CIW7_9FIRM	Peptidase C11	GX675_03740	Erysipelotrichaceae bacterium		integral component of membrane [GO:0016021]		IIIDDFISESSKASR	0.97502	0	0	0	0	0	0	0	0	0	0	0	0	0	0	0	0	0	0	0	0	0	0	0	3.51413	3.61948	3.61684	3.54478	3.70875	0	0	0	0	0	0	0
A0A847CJD7	A0A847CJD7_9FIRM	NADPH-dependent F420 reductase	GX675_03620	Erysipelotrichaceae bacterium				MKKITIFGK	0.97743	0	0	0	0	0	0	0	0	0	0	0	0	0	0	0	0	0	0	0	0	0	0	0	0	0	0	0	0	3.77608	3.88786	3.84385	3.7987	3.75443	3.82666	3.76402
A0A847CKR5	A0A847CKR5_9FIRM	YjjW family glycine radical enzyme activase	yjjW GX675_03460	Erysipelotrichaceae bacterium			4 iron, 4 sulfur cluster binding [GO:0051539]; metal ion binding [GO:0046872]; oxidoreductase activity [GO:0016491]	YRPFGVR	0.98402	0	0	0	0	0	0	0	0	0	0	0	0	0	0	0	0	0	0	0	0	0	0	0	0	0	0	0	0	3.80971	3.81069	3.78351	3.82033	0	3.75082	0
A0A847LQV5	A0A847LQV5_9FIRM	YccF domain-containing protein	GX350_04610	Erysipelotrichaceae bacterium		integral component of membrane [GO:0016021]		FVFLPFGR	0.97741	0	0	0	0	0	0	0	0	0	0	0	0	0	0	0	0	0	0	0	0	0	0	0	0	0	0	0	3.56942	3.77568	3.72241	3.66125	3.73738	0	3.7258	3.63987
A0A847LRV1	A0A847LRV1_9FIRM	1-acyl-sn-glycerol-3-phosphate acyltransferase	GX350_01295	Erysipelotrichaceae bacterium			acyltransferase activity [GO:0016746]	LLIRLYKVLR	0.97047	0	0	0	0	0	0	0	0	0	0	0	0	0	0	0	0	0	0	0	0	0	0	0	0	0	0	0	0	3.66746	3.76143	3.68663	3.73372	3.79385	3.7141	3.62965
A0A847LS07	A0A847LS07_9FIRM	ATP synthase F1 subunit gamma	atpG GX350_01610	Erysipelotrichaceae bacterium		proton-transporting ATP synthase complex, catalytic core F(1) [GO:0045261]	proton-transporting ATP synthase activity, rotational mechanism [GO:0046933]	IRSIQSTAKITR	0.97284	0	0	0	0	0	0	0	0	0	0	0	0	0	0	0	0	0	0	0	0	0	0	0	0	0	0	0	0	3.5958	3.6801	3.6489	3.69822	0	3.52602	3.6156
A0A847Q868	A0A847Q868_9FIRM	Nucleotidyltransferase	GX368_01780	Erysipelotrichaceae bacterium	biosynthetic process [GO:0009058]		nucleotidyltransferase activity [GO:0016779]	EDKPLVEENIQKMK	0.97293	0	0	0	0	0	0	0	0	0	0	0	0	0	0	0	0	0	0	0	0	0	0	0	0	0	0	0	3.67322	3.76719	3.74927	3.70704	3.79668	3.77009	0	0
E2SGY7	E2SGY7_9FIRM	Imidazole glycerol phosphate synthase subunit HisH (EC 4.3.2.10) (IGP synthase glutaminase subunit) (EC 3.5.1.2) (IGP synthase subunit HisH) (ImGP synthase subunit HisH) (IGPS subunit HisH)	hisH HMPREF0983_00229	Erysipelotrichaceae bacterium 3_1_53	glutamine metabolic process [GO:0006541]; histidine biosynthetic process [GO:0000105]	cytoplasm [GO:0005737]	glutaminase activity [GO:0004359]; imidazoleglycerol-phosphate synthase activity [GO:0000107]; lyase activity [GO:0016829]	MRIPGLVRR	0.9796	0	0	0	0	0	0	0	0	0	0	0	0	0	0	0	0	0	0	0	0	0	0	0	3.68099	3.77806	3.58364	3.73402	3.68796	0	0	0	0	0	0	0
E2SKQ9	E2SKQ9_9FIRM	Beta sliding clamp	dnaN HMPREF0983_01657	Erysipelotrichaceae bacterium 3_1_53	DNA replication [GO:0006260]	cytoplasm [GO:0005737]; DNA polymerase III complex [GO:0009360]	3'-5' exonuclease activity [GO:0008408]; DNA binding [GO:0003677]; DNA-directed DNA polymerase activity [GO:0003887]	LIPNKFETALK	0.9675	0	0	0	0	0	0	0	0	0	0	0	0	0	0	0	0	0	0	0	0	0	0	0	0	0	0	0	0	3.75975	3.7225	3.68352	3.75905	3.844	3.69149	3.74611
E2SN06	E2SN06_9FIRM	Cof-like hydrolase	HMPREF0983_02510	Erysipelotrichaceae bacterium 3_1_53			phosphatase activity [GO:0016791]	AMFMQHMR	0.96851	0	0	0	0	0	0	0	0	0	0	0	0	0	0	0	0	0	0	0	0	0	0	0	0	0	0	0	0	0	3.73989	3.77146	3.74208	3.73481	3.65708	3.73647
U5F4J6	U5F4J6_9FIRM	Histidine kinase domain-containing protein	HMPREF0863_02585	Erysipelotrichaceae bacterium 5_2_54FAA	phosphorelay signal transduction system [GO:0000160]; phosphorylation [GO:0016310]	integral component of membrane [GO:0016021]	kinase activity [GO:0016301]	KHSKIFILQK	0.8125	0	0	0	0	0	0	0	0	0	0	0	0	0	0	0	0	0	0	0	0	0	0	0	3.69775	3.49419	3.69282	3.62421	3.52682	0	0	0	0	3.4858	3.55724	0
U5F5Y4	U5F5Y4_9FIRM	Fibro-slime domain-containing protein	HMPREF0863_02270	Erysipelotrichaceae bacterium 5_2_54FAA		integral component of membrane [GO:0016021]		GHAQANLR	0.98933	0	0	0	0	0	0	0	0	0	0	0	0	0	0	0	0	0	0	0	0	0	0	0	3.73731	3.79426	3.74287	3.74886	3.84125	0	0	0	0	0	0	0
U5FBU2	U5FBU2_9FIRM	GntR family transcriptional regulator	HMPREF0863_00357	Erysipelotrichaceae bacterium 5_2_54FAA			DNA-binding transcription factor activity [GO:0003700]	EYGMVNYMEDGLLSVEK	0.97368	0	0	0	0	0	0	0	0	0	0	0	0	0	0	0	0	0	0	0	0	0	0	0	0	0	0	0	3.67151	3.76616	3.63601	3.69467	0	0	3.67198	0
H1BAR6	H1BAR6_9FIRM	Phage/plasmid primase, P4 family domain-containing protein	HMPREF0981_02299	Erysipelotrichaceae bacterium 6_1_45			nucleotide binding [GO:0000166]	GKRLLIATEMQEGAR	0.97456	0	0	0	0	0	0	0	0	0	0	0	0	0	0	0	0	0	0	0	0	0	0	0	0	0	0	0	3.76205	3.73037	0	3.73754	3.78685	3.77147	0	3.66885
A0A3A6D7S2	A0A3A6D7S2_9FIRM	Mab-21 domain-containing protein	DWW36_17200	Erysipelotrichaceae bacterium AF15-26LB				NDVVNTYA	0.96895	0	0	0	0	0	0	0	0	0	0	0	0	0	0	0	0	0	0	0	0	0	0	0	3.76715	3.68209	3.75025	3.6472	3.75272	0	0	0	0	0	0	0
A0A3A6DEA0	A0A3A6DEA0_9FIRM	AAA-ATPase_like domain-containing protein	DWW36_16450	Erysipelotrichaceae bacterium AF15-26LB				KGYEDIVGYGIAFYK	0.83471	0	0	0	0	0	0	0	0	0	0	0	0	0	0	0	0	0	0	0	0	0	0	0	0	0	0	0	0	3.8409	3.784	3.92514	3.91944	3.6847	0	0
A0A372YNW1	A0A372YNW1_9FIRM	Ovule protein	DW100_10245	Erysipelotrichaceae bacterium AM07-35-1		integral component of membrane [GO:0016021]		FGWLQAR	1.005	0	0	0	0	0	0	0	0	0	0	0	0	0	0	0	0	0	0	0	0	0	0	0	0	0	0	0	0	3.70989	3.88832	3.90546	3.80715	3.83679	3.88247	3.87478
R6UV44	R6UV44_9FIRM	ABC transporter domain-containing protein	BN746_00335	Erysipelotrichaceae bacterium CAG:64			ATP binding [GO:0005524]	TTLSRAIK	0.9728	0	0	0	0	0	0	0	0	0	0	0	0	0	0	0	0	0	0	0	0	0	0	0	0	0	0	0	3.54612	3.64909	3.65855	3.55976	3.58892	3.61994	3.57472	3.55557
A0A1C0BTE2	A0A1C0BTE2_9FIRM	DUF2232 domain-containing protein	A4S06_04075	Erysipelotrichaceae bacterium MTC7		integral component of membrane [GO:0016021]		IKVAPLKPITQVR	0.97396	0	0	0	0	0	0	0	0	0	0	0	0	0	0	0	0	0	0	0	0	0	0	0	3.71834	0	3.72626	0	3.78606	3.63952	0	0	0	0	0	3.6837
A0A3P1S3J9	A0A3P1S3J9_9FIRM	Histone H1	EII25_05755	Erysipelotrichaceae bacterium OH741_COT-311	chromosome condensation [GO:0030261]		DNA binding [GO:0003677]; structural constituent of chromatin [GO:0030527]	TVTKKATTK	0.98082	0	0	0	0	0	0	0	0	0	0	0	0	0	0	0	0	0	0	0	0	0	0	0	0	0	0	0	0	0	3.83536	3.82066	3.86898	0	3.82766	3.82091
A0A0S2ZGS9	A0A0S2ZGS9_9FUSO	DpnII domain-containing protein	RN97_07815	Fusobacterium hwasookii ChDC F300	DNA restriction-modification system [GO:0009307]		DNA binding [GO:0003677]; type II site-specific deoxyribonuclease activity [GO:0009036]	MNKKICK	0.99578	0	0	0	0	0	0	0	0	0	0	0	0	0	0	0	0	0	0	0	0	0	0	0	0	0	0	0	3.61673	0	3.68603	3.65368	3.71338	3.74281	3.65477	3.7519
A0A7T4FM66	A0A7T4FM66_9FUSO	TIGR01212 family radical SAM protein	I6H56_07005	Fusobacterium canifelinum			4 iron, 4 sulfur cluster binding [GO:0051539]; catalytic activity [GO:0003824]; metal ion binding [GO:0046872]	TFLWIELGLQTINDEVAK	1.0086	0	0	0	0	0	0	0	0	0	0	0	0	0	0	0	0	0	0	0	0	0	0	0	0	0	0	0	0	0	3.61679	3.87385	3.60084	3.57832	3.62519	3.709
A0A7T4FPE6	A0A7T4FPE6_9FUSO	Sodium:alanine symporter family protein	I6H56_01595	Fusobacterium canifelinum		integral component of membrane [GO:0016021]; plasma membrane [GO:0005886]	amino acid:sodium symporter activity [GO:0005283]	EVFGGTFGAVVMNGVR	0.99111	0	0	0	0	0	0	0	0	0	0	0	0	0	0	0	0	0	0	0	0	0	0	0	3.71707	3.8028	3.74434	3.75484	0	3.7683	0	0	0	0	0	0
A0A133NEJ9	A0A133NEJ9_9FUSO	Putative alanine racemase	HMPREF3206_00923	Fusobacterium equinum	alanine metabolic process [GO:0006522]		alanine racemase activity [GO:0008784]	SAKWAAK	0.99461	0	0	0	0	0	0	0	0	0	0	0	0	0	0	0	0	0	0	0	0	0	0	0	0	3.5625	3.78802	3.79919	3.78168	3.5892	0	0	0	0	0	0
A0A133NK75	A0A133NK75_9FUSO	Bifunctional folate synthesis protein [Includes: Dihydroneopterin aldolase (DHNA) (EC 4.1.2.25) (7,8-dihydroneopterin aldolase); 2-amino-4-hydroxy-6-hydroxymethyldihydropteridine pyrophosphokinase (EC 2.7.6.3) (6-hydroxymethyl-7,8-dihydropterin pyrophosphokinase) (PPPK) (7,8-dihydro-6-hydroxymethylpterin pyrophosphokinase) (HPPK)]	HMPREF3206_00235	Fusobacterium equinum	folic acid biosynthetic process [GO:0046656]; phosphorylation [GO:0016310]; tetrahydrofolate biosynthetic process [GO:0046654]		2-amino-4-hydroxy-6-hydroxymethyldihydropteridine diphosphokinase activity [GO:0003848]; ATP binding [GO:0005524]; dihydroneopterin aldolase activity [GO:0004150]; kinase activity [GO:0016301]	QRLIKWGPR	0.99491	0	0	0	0	0	0	0	0	0	0	0	0	0	0	0	0	0	0	0	0	0	0	0	0	0	0	0	0	3.68445	3.86843	0	3.75443	3.73742	3.83628	3.65202
A0A133NLC3	A0A133NLC3_9FUSO	Transporter, major facilitator family protein	HMPREF3206_00035	Fusobacterium equinum		integral component of membrane [GO:0016021]	transmembrane transporter activity [GO:0022857]	SIAIFCQDQK	0.99378	0	0	0	0	0	0	0	0	0	0	0	0	0	0	0	0	0	0	0	0	0	0	0	3.54778	3.5526	0	0	0	0	0	3.50645	3.48979	0	3.4234	3.5695
E5BDG0	E5BDG0_9FUSO	Transporter, dicarboxylate/amino acid:cation Na+/H+ symporter family protein	FSBG_00583	Fusobacterium gonidiaformans 3-1-5R		integral component of membrane [GO:0016021]	symporter activity [GO:0015293]	LLLGVIIGIIVGLYANEQVIGIINTIK	0.99234	0	0	0	0	0	0	0	0	0	0	0	0	0	0	0	0	0	0	0	0	0	0	0	0	0	3.76143	0	3.66076	3.6928	0	0	0	3.66024	0	3.7558
E5BDX9	E5BDX9_9FUSO	Oxaloacetate decarboxylase gamma chain (EC 7.2.4.2)	FSBG_00752	Fusobacterium gonidiaformans 3-1-5R	sodium ion export across plasma membrane [GO:0036376]	integral component of membrane [GO:0016021]; plasma membrane [GO:0005886]	decarboxylation-driven active transmembrane transporter activity [GO:0015451]; sodium ion transmembrane transporter activity [GO:0015081]	VLTKPVEVPK	1.0077	0	0	0	0	0	0	0	0	0	0	0	0	0	0	0	0	0	0	0	0	0	0	0	3.75887	3.90623	3.81679	3.7642	3.79382	0	0	0	0	0	0	0
A0A0E2UZ34	A0A0E2UZ34_9FUSO	CDP-glycerol:poly(Glycerophosphate) glycerophosphotransferase	FUSO8_11650	Fusobacterium necrophorum DJ-2	teichoic acid biosynthetic process [GO:0019350]	plasma membrane [GO:0005886]	CDP-glycerol glycerophosphotransferase activity [GO:0047355]	FLPIGMPR	1.0145	0	0	0	0	0	0	0	0	0	0	0	0	0	0	0	0	0	0	0	0	0	0	0	0	0	0	0	3.58323	3.73968	0	3.66632	3.70678	3.87637	3.82699	3.73655
A0A8G0JPK3	A0A8G0JPK3_9FUSO	HAMP domain-containing histidine kinase	JY400_01720	Fusobacterium hwasookii		integral component of membrane [GO:0016021]	phosphorelay sensor kinase activity [GO:0000155]	VVLDEGLIVLK	1.0088	0	0	0	0	0	0	0	0	0	0	0	0	0	0	0	0	0	0	0	0	0	0	0	3.73527	3.81793	3.7344	3.71291	3.75458	0	0	0	0	0	0	0
A0A8G0JRR3	A0A8G0JRR3_9FUSO	Outer membrane protein transport protein	JY400_00120	Fusobacterium hwasookii		cell outer membrane [GO:0009279]; integral component of membrane [GO:0016021]		AFNVDDNLSFSVAGRVVHATR	0.99591	0	0	0	0	0	0	0	0	0	0	0	0	0	0	0	0	0	0	0	0	0	0	0	0	0	0	0	0	3.55144	3.58291	3.59454	0	3.70818	3.58119	0
A0A8G0NLT8	A0A8G0NLT8_9FUSO	CRISPR system Cms protein Csm4	csm4 JY400_09330	Fusobacterium hwasookii	defense response to virus [GO:0051607]		RNA binding [GO:0003723]	HSIYRMGKPIVLGVKI	0.99559	0	0	0	0	0	0	0	0	0	0	0	0	0	0	0	0	0	0	0	0	0	0	0	3.66801	3.59591	3.66764	3.61251	3.56909	0	0	0	0	0	0	0
A0A0S2ZM79	A0A0S2ZM79_9FUSO	HTH lysR-type domain-containing protein	RN87_04970	Fusobacterium hwasookii ChDC F174			DNA-binding transcription factor activity [GO:0003700]	LLQYKTKK	0.99697	0	0	0	0	0	0	0	0	0	0	0	0	0	0	0	0	0	0	0	0	0	0	0	3.71062	3.72611	3.702	3.72482	3.71598	0	0	0	0	0	0	0
H1D5P9	H1D5P9_9FUSO	Transposase	HMPREF9466_00782	Fusobacterium necrophorum subsp. funduliforme 1_1_36S				ILIPLIQK	0.99577	0	0	0	0	0	0	0	0	0	0	0	0	0	0	0	0	0	0	0	0	0	0	0	0	0	0	0	0	3.58598	3.56149	3.58608	3.6124	3.67712	3.61645	3.67445
A0A414PN88	A0A414PN88_FUSMR	ROK family transcriptional regulator	DW663_11905	Fusobacterium mortiferum				NTSKILNYLR	1.0005	0	0	0	0	0	0	0	0	0	0	0	0	0	0	0	0	0	0	0	0	0	0	0	3.67402	3.7746	3.63305	3.58099	3.68979	0	0	0	0	0	0	0
C3WEA8	C3WEA8_FUSMR	GIY-YIG catalytic domain protein	FMAG_01776	Fusobacterium mortiferum ATCC 9817				ERKAYYLK	1.003	0	0	0	0	0	0	0	0	0	0	0	0	0	0	0	0	0	0	0	0	0	0	0	0	0	0	0	0	0	3.75616	3.6716	3.54863	0	3.69946	3.56797
A0A377GW10	A0A377GW10_9FUSO	DNA helicase (EC 3.6.4.12)	pcrA_1 NCTC10723_00374	Fusobacterium necrogenes	DNA repair [GO:0006281]		ATP binding [GO:0005524]; ATP hydrolysis activity [GO:0016887]; DNA binding [GO:0003677]; DNA helicase activity [GO:0003678]; exonuclease activity [GO:0004527]	FIKGFKFK	1.0081	0	0	0	0	0	0	0	0	0	0	0	0	0	0	0	0	0	0	0	0	0	0	0	3.83825	0	0	0	3.66424	3.77297	0	3.73963	0	0	3.76102	3.79458
A0A377GW30	A0A377GW30_9FUSO	Aspartokinase (EC 2.7.2.4)	lysC NCTC10723_00483	Fusobacterium necrogenes	lysine biosynthetic process via diaminopimelate [GO:0009089]; phosphorylation [GO:0016310]; threonine biosynthetic process [GO:0009088]		aspartate kinase activity [GO:0004072]; ATP binding [GO:0005524]	FGIPIFVGR	1.0056	0	0	0	0	0	0	0	0	0	0	0	0	0	0	0	0	0	0	0	0	0	0	0	0	0	0	0	0	3.89119	3.93767	3.90724	3.85331	3.77568	0	3.87433
A0A377GWE6	A0A377GWE6_9FUSO	Choline-binding protein	opuBC NCTC10723_00603	Fusobacterium necrogenes		ATP-binding cassette (ABC) transporter complex [GO:0043190]	transmembrane transporter activity [GO:0022857]	LVVPKGIIK	0.99294	0	0	0	0	0	0	0	0	0	0	0	0	0	0	0	0	0	0	0	0	0	0	0	0	0	0	0	0	0	0	3.43974	3.37043	3.48165	3.44347	3.40278
A0A377GXU1	A0A377GXU1_9FUSO	ADP-heptose:LPS heptosyl transferase I	NCTC10723_01280	Fusobacterium necrogenes			glycosyltransferase activity [GO:0016757]	RWILNWIIK	1.0083	0	0	0	0	0	0	0	0	0	0	0	0	0	0	0	0	0	0	0	0	0	0	0	0	0	0	0	3.598	0	3.54272	3.45141	0	3.76698	3.72493	3.66936
J4VWH0	J4VWH0_9FUSO	Histidine kinase (EC 2.7.13.3)	HMPREF1127_1929	Fusobacterium necrophorum subsp. funduliforme Fnf 1007	signal transduction [GO:0007165]	integral component of membrane [GO:0016021]	protein histidine kinase activity [GO:0004673]	ENQLKLHNDSLEK	0.99385	0	0	0	0	0	0	0	0	0	0	0	0	0	0	0	0	0	0	0	0	0	0	0	0	3.51363	0	0	3.46013	0	3.48846	3.50987	3.56441	3.47201	0	3.51533
A0A4Q2KYQ3	A0A4Q2KYQ3_9FUSO	V-type sodium ATP synthase subunit G	EPT53_02225	Fusobacterium necrophorum				IAKPIFK	1.0081	0	0	0	0	0	0	0	0	0	0	0	0	0	0	0	0	0	0	0	0	0	0	0	0	0	0	0	0	0	3.75584	4.05416	3.8055	4.06339	3.76881	4.0698
A0A654RX35	A0A654RX35_9FUSO	DNA (cytosine-5-)-methyltransferase (EC 2.1.1.37)	dcm EGX98_09250	Fusobacterium necrophorum	DNA restriction-modification system [GO:0009307]		DNA (cytosine-5-)-methyltransferase activity [GO:0003886]	TLGSLFDGIGVFPLAARK	0.99469	0	0	0	0	0	0	0	0	0	0	0	0	0	0	0	0	0	0	0	0	0	0	0	0	0	0	0	0	3.83996	0	3.83934	3.89425	3.88788	3.709	0
A0A654RXE1	A0A654RXE1_9FUSO	OmpA family protein	EGX98_04160	Fusobacterium necrophorum		integral component of membrane [GO:0016021]		GEEEPIADNK	1.0063	0	0	0	0	0	0	0	0	0	0	0	0	0	0	0	0	0	0	0	0	0	0	0	3.67428	3.69698	3.72552	3.74629	3.64025	0	0	0	0	0	0	0
H1HFS2	H1HFS2_FUSNU	Glyco_trans_2-like domain-containing protein	HMPREF9942_01323	Fusobacterium nucleatum subsp. animalis F0419				AFFVYLIYQFNLKKIIQYR	1.0044	0	0	0	0	0	0	0	0	0	0	0	0	0	0	0	0	0	0	0	0	0	0	0	0	0	0	0	3.81809	3.81825	3.80555	3.78351	3.82033	3.69553	3.75082	3.79154
A0A162J210	A0A162J210_9FUSO	Histidine kinase (EC 2.7.13.3)	A2J07_09890	Fusobacterium necrophorum subsp. funduliforme		integral component of membrane [GO:0016021]	phosphorelay sensor kinase activity [GO:0000155]	FYRVDPSR	0.99414	0	0	0	0	0	0	0	0	0	0	0	0	0	0	0	0	0	0	0	0	0	0	0	0	0	0	0	0	0	0	3.75298	3.57691	3.87113	3.7707	3.80192
A0A8G0K3Y3	A0A8G0K3Y3_FUSNP	Reverse transcriptase domain-containing protein	JY402_06715	Fusobacterium nucleatum subsp. polymorphum				EENNESKNSSEK	0.59091	0	0	0	0	0	0	0	0	0	0	0	0	0	0	0	0	0	0	0	0	0	0	0	3.85089	0	0	0	3.73415	3.68214	3.79418	3.774	3.6898	0	3.96691	3.63419
Q7P5M2	Q7P5M2_FUSNV	Delta-aminolevulinic acid dehydratase (EC 4.2.1.24)	FNV1100	Fusobacterium nucleatum subsp. vincentii ATCC 49256	protoporphyrinogen IX biosynthetic process [GO:0006782]		metal ion binding [GO:0046872]; porphobilinogen synthase activity [GO:0004655]	IREVLDK	0.99394	0	0	0	0	0	0	0	0	0	0	0	0	0	0	0	0	0	0	0	0	0	0	0	0	0	0	0	3.70868	3.81195	3.71833	3.75006	3.78532	3.76611	3.69954	3.73356
R7JEX7	R7JEX7_9FUSO	Four helix bundle protein	BN657_00881	Fusobacterium sp. CAG:439				ANSSKDKK	0.99605	0	0	0	0	0	0	0	0	0	0	0	0	0	0	0	0	0	0	0	0	0	0	0	0	0	0	0	3.77329	3.8882	3.80889	3.84227	3.807	0	3.81798	3.84365
R7LRB6	R7LRB6_9FUSO	ATP synthase subunit b	BN791_00193	Fusobacterium sp. CAG:815		integral component of membrane [GO:0016021]		FFEDSLDELDK	1.0596	0	0	0	0	0	0	0	0	0	0	0	0	0	0	0	0	0	0	0	0	0	0	0	3.72073	3.72554	3.78759	3.77295	3.72195	0	3.89824	3.67179	0	0	0	3.60044
J4VL80	J4VL80_9FUSO	Cupin domain-containing protein	HMPREF1127_0169	Fusobacterium necrophorum subsp. funduliforme Fnf 1007				EQEEFYEK	0.99572	0	0	0	0	0	0	0	0	0	0	0	0	0	0	0	0	0	0	0	0	0	0	0	0	0	0	0	0	3.55461	3.7096	3.65446	3.71639	3.55377	0	3.40239
R7LV41	R7LV41_9FUSO	Restriction endonuclease	BN791_00467	Fusobacterium sp. CAG:815				KQVFFPKK	0.99425	0	0	0	0	0	0	0	0	0	0	0	0	0	0	0	0	0	0	0	0	0	0	0	0	0	0	0	3.58213	3.68923	3.81809	3.74552	3.84163	3.82515	3.7258	3.74385
J5TTB7	J5TTB7_9FUSO	CAAX protease self-immunity	HMPREF1127_1166	Fusobacterium necrophorum subsp. funduliforme Fnf 1007	CAAX-box protein processing [GO:0071586]	integral component of membrane [GO:0016021]	metalloendopeptidase activity [GO:0004222]	KSALKYFLK	1.0044	0	0	0	0	0	0	0	0	0	0	0	0	0	0	0	0	0	0	0	0	0	0	0	3.60107	3.77806	3.68885	3.73223	3.674	0	0	0	0	0	0	0
J5TUZ0	J5TUZ0_9FUSO	dTDP-4-dehydrorhamnose reductase (EC 1.1.1.133)	rfbD HMPREF1127_1286	Fusobacterium necrophorum subsp. funduliforme Fnf 1007	dTDP-rhamnose biosynthetic process [GO:0019305]		dTDP-4-dehydrorhamnose reductase activity [GO:0008831]	IHWKGRLHR	0.99521	0	0	0	0	0	0	0	0	0	0	0	0	0	0	0	0	0	0	0	0	0	0	0	3.51566	3.61775	3.49237	3.47516	3.47658	0	0	0	0	0	0	0
A0A2N6TEG0	A0A2N6TEG0_FUSNU	Type II toxin-antitoxin system RelE/ParE family toxin	CJ209_12015	Fusobacterium nucleatum				LLIIPLELK	1.0121	0	0	0	0	0	0	0	0	0	0	0	0	0	0	0	0	0	0	0	0	0	0	0	0	0	0	0	0	0	3.67018	3.69781	3.69496	3.64471	3.66252	3.7131
A0A829KVV6	A0A829KVV6_FUSNU	Glycosyltransferase WbuB	HMPREF1768_00199	Fusobacterium nucleatum CTI-7			glycosyltransferase activity [GO:0016757]	YNPIYLILK	1.0078	0	0	0	0	0	0	0	0	0	0	0	0	0	0	0	0	0	0	0	0	0	0	0	0	0	0	0	0	3.76741	3.80071	3.75571	3.79431	0	3.81861	3.73877
A0A8G0KA05	A0A8G0KA05_FUSNU	Replication initiation factor domain-containing protein	JY398_11085	Fusobacterium nucleatum subsp. animalis	DNA replication initiation [GO:0006270]		DNA binding [GO:0003677]; DNA topoisomerase activity [GO:0003916]; translation initiation factor activity [GO:0003743]	NDIPIEDAEVKNR	0.99506	0	0	0	0	0	0	0	0	0	0	0	0	0	0	0	0	0	0	0	0	0	0	0	0	0	0	0	0	0	3.57684	3.72282	3.74448	3.62785	3.73269	3.81008
A0A8G0KGJ2	A0A8G0KGJ2_FUSNU	Transcriptional regulator	JY401_07355	Fusobacterium nucleatum subsp. animalis				TYEDISTELDIHIR	0.99553	0	0	0	0	0	0	0	0	0	0	0	0	0	0	0	0	0	0	0	0	0	0	0	0	0	0	0	3.75223	3.78992	0	3.71185	3.76026	0	0	3.78306
R9REH0	R9REH0_FUSNU	Antitoxin	HMPREF0409_01968	Fusobacterium nucleatum subsp. animalis 4_8				MIGNNQEIR	1.0041	0	0	0	0	0	0	0	0	0	0	0	0	0	0	0	0	0	0	0	0	0	0	0	3.73632	3.74047	3.72768	3.67564	3.55218	0	0	0	0	0	0	3.33064
A0A6N7V951	A0A6N7V951_9FUSO	Cytoplasmic protein	FYJ54_08210	Fusobacterium sp. FSA-380-WT-2B				LEVKLSKK	0.99607	0	0	0	0	0	0	0	0	0	0	0	0	0	0	0	0	0	0	0	0	0	0	0	3.79719	3.72657	3.70269	3.66588	3.78293	3.98119	3.89996	3.92688	3.96882	3.87273	3.95992	3.80495
F9EMX5	F9EMX5_FUSNU	Lipopolysaccharide core biosynthesis protein RfaY	rfaY HMPREF9094_1280	Fusobacterium nucleatum subsp. animalis ATCC 51191				NTRKWQK	1.0109	0	0	0	0	0	0	0	0	0	0	0	0	0	0	0	0	0	0	0	0	0	0	0	0	0	0	0	3.61519	3.80863	3.85986	3.75867	3.56798	3.71191	0	0
D6BDK7	D6BDK7_FUSNU	Transcriptional regulator	PSAG_00289	Fusobacterium nucleatum subsp. animalis D11				FGKELFLKK	1.0059	0	0	0	0	0	0	0	0	0	0	0	0	0	0	0	0	0	0	0	0	0	0	0	0	0	0	0	0	0	3.91577	3.8125	3.8543	0	3.87513	3.75416
A0A7G9GXC8	A0A7G9GXC8_9FUSO	3-hydroxybutyryl-CoA dehydrogenase (EC 1.1.1.157)	H9Q81_01070	Fusobacterium sp. NSJ-57	fatty acid metabolic process [GO:0006631]		3-hydroxybutyryl-CoA dehydrogenase activity [GO:0008691]; NAD+ binding [GO:0070403]	YRAHPLLRK	1.0057	0	0	0	0	0	0	0	0	0	0	0	0	0	0	0	0	0	0	0	0	0	0	0	0	0	0	0	3.72787	3.78361	3.8058	3.78433	3.78988	0	3.82652	3.70291
A0A0X3Y2V8	A0A0X3Y2V8_FUSNC	Crossover junction endodeoxyribonuclease RusA	RO03_07425	Fusobacterium nucleatum subsp. nucleatum	DNA recombination [GO:0006310]; DNA repair [GO:0006281]		magnesium ion binding [GO:0000287]	KFLKMLENK	0.9951	0	0	0	0	0	0	0	0	0	0	0	0	0	0	0	0	0	0	0	0	0	0	0	0	0	0	0	0	3.67696	3.71121	0	3.66457	0	3.94823	3.71042
D5RA47	D5RA47_FUSN2	PepSY domain-containing protein	HMPREF0397_0082	Fusobacterium nucleatum subsp. nucleatum (strain ATCC 23726 / VPI 4351)				YIVVMGKNRK	1.0041	0	0	0	0	0	0	0	0	0	0	0	0	0	0	0	0	0	0	0	0	0	0	0	0	0	0	0	0	0	3.77133	3.73175	3.75855	3.62564	3.78692	3.69612
Q8RGM5	Q8RGM5_FUSNN	Membrane protein related to metalloendopeptidase	FN0266	Fusobacterium nucleatum subsp. nucleatum (strain ATCC 25586 / DSM 15643 / BCRC 10681 / CIP 101130 / JCM 8532 / KCTC 2640 / LMG 13131 / VPI 4355)			metalloendopeptidase activity [GO:0004222]	GSKRSGGTK	0.99493	0	0	0	0	0	0	0	0	0	0	0	0	0	0	0	0	0	0	0	0	0	0	0	3.68181	3.74128	3.82291	3.79535	3.75843	0	0	0	0	0	0	0
A0A241Q387	A0A241Q387_FUSNP	RES domain-containing protein	CBG61_10040	Fusobacterium nucleatum subsp. polymorphum				AEEIYTIEKFFVYNFLLK	1.0679	0	0	0	0	0	0	0	0	0	0	0	0	0	0	0	0	0	0	0	0	0	0	0	0	0	3.62397	0	3.57513	3.88765	0	3.73542	3.85555	0	0	0
A0A2B7YCB8	A0A2B7YCB8_FUSNP	Integrase_SAM-like_N domain-containing protein	RN96_00365	Fusobacterium nucleatum subsp. polymorphum				WLFLFIVK	1.0023	0	0	0	0	0	0	0	0	0	0	0	0	0	0	0	0	0	0	0	0	0	0	0	0	0	0	0	0	0	3.78489	3.67708	0	3.78121	3.6716	3.77491
H1PTB2	H1PTB2_9FUSO	ABC transporter domain-containing protein	HMPREF0402_01655	Fusobacterium ulcerans 12-1B			ATP binding [GO:0005524]	KMINFLKK	0.99605	0	0	0	0	0	0	0	0	0	0	0	0	0	0	0	0	0	0	0	0	0	0	0	0	0	0	0	0	3.58904	3.57607	3.58874	3.73704	3.66316	3.66611	3.58263
A0A2B7YMN0	A0A2B7YMN0_FUSNP	Endonuclease	RN96_04700	Fusobacterium nucleatum subsp. polymorphum			endonuclease activity [GO:0004519]	AGVIPAAFK	0.99368	0	0	0	0	0	0	0	0	0	0	0	0	0	0	0	0	0	0	0	0	0	0	0	0	0	0	0	0	3.74283	3.60287	3.68411	3.67265	3.67779	3.6306	0
A0A2C6B024	A0A2C6B024_FUSNP	GNAT family N-acetyltransferase	CA840_09785	Fusobacterium nucleatum subsp. polymorphum			acetyltransferase activity [GO:0016407]	ILNPLVIFK	1.0059	0	0	0	0	0	0	0	0	0	0	0	0	0	0	0	0	0	0	0	0	0	0	0	0	0	0	0	0	0	3.88441	3.96644	3.96276	0	3.66973	3.96114
A0A2C6B0M5	A0A2C6B0M5_FUSNP	Mrr_cat domain-containing protein	CA840_09040	Fusobacterium nucleatum subsp. polymorphum	DNA restriction-modification system [GO:0009307]		DNA binding [GO:0003677]; endonuclease activity [GO:0004519]	AIIDDIPNSVGVIVSK	0.99769	0	0	0	0	0	0	0	0	0	0	0	0	0	0	0	0	0	0	0	0	0	0	0	3.6432	3.81069	3.7105	3.70846	3.7839	0	0	0	0	0	0	0
A0A2C6BP62	A0A2C6BP62_FUSNP	Dihydroorotase (DHOase) (EC 3.5.2.3)	pyrC CBG54_01845	Fusobacterium nucleatum subsp. polymorphum	'de novo' UMP biosynthetic process [GO:0044205]		dihydroorotase activity [GO:0004151]; zinc ion binding [GO:0008270]	IKGIPSICESTQIAR	0.99414	0	0	0	0	0	0	0	0	0	0	0	0	0	0	0	0	0	0	0	0	0	0	0	0	0	3.6319	0	3.71453	3.66754	0	3.66432	0	3.74323	0	3.74751
A0A8G0JXP2	A0A8G0JXP2_FUSNP	MORN repeat protein	JY397_03440	Fusobacterium nucleatum subsp. polymorphum				LEIEGLHK	0.99561	0	0	0	0	0	0	0	0	0	0	0	0	0	0	0	0	0	0	0	0	0	0	0	0	0	0	0	0	0	3.8253	3.77138	3.78135	3.81579	3.73176	3.75574
C6JQ36	C6JQ36_FUSVA	Phosphatidylglycerophosphatase A (EC 3.1.3.27)	pgpA FVAG_00117	Fusobacterium varium ATCC 27725	lipid metabolic process [GO:0006629]	integral component of membrane [GO:0016021]	phosphatidylglycerophosphatase activity [GO:0008962]	AMVIAFIIFR	1.0074	0	0	0	0	0	0	0	0	0	0	0	0	0	0	0	0	0	0	0	0	0	0	0	0	0	0	0	0	3.75595	3.85626	3.776	3.74465	3.81405	3.86339	3.75825
A0A8G0NV82	A0A8G0NV82_FUSNP	Cell wall-binding protein	JY397_04115	Fusobacterium nucleatum subsp. polymorphum				YPSTYEKDTEK	0.99432	0	0	0	0	0	0	0	0	0	0	0	0	0	0	0	0	0	0	0	0	0	0	0	3.54381	0	3.6812	0	3.6796	0	0	0	0	3.65926	0	3.73204
A0A8G0JU91	A0A8G0JU91_FUSNV	DUF1353 domain-containing protein	JY399_04320	Fusobacterium nucleatum subsp. vincentii				GVPFWKR	1.0029	0	0	0	0	0	0	0	0	0	0	0	0	0	0	0	0	0	0	0	0	0	0	0	3.71058	3.81218	3.60733	3.69382	3.70358	0	0	0	0	0	0	0
A0A8G0JX65	A0A8G0JX65_FUSNV	DUF2262 domain-containing protein	JY399_02985	Fusobacterium nucleatum subsp. vincentii				LNWINENRKLICK	1.0312	0	0	0	0	0	0	0	0	0	0	0	0	0	0	0	0	0	0	0	0	0	0	0	0	3.71396	3.80623	3.79263	3.74701	3.56501	0	0	0	0	0	0
D6LE45	D6LE45_9FUSO	Ribonuclease M5 (EC 3.1.26.8) (RNase M5) (Ribosomal RNA terminal maturase M5)	rnmV HMPREF0400_02232	Fusobacterium periodonticum 1_1_41FAA	rRNA processing [GO:0006364]	cytoplasm [GO:0005737]	ribonuclease M5 activity [GO:0043822]; rRNA binding [GO:0019843]	KAYNKIIK	1.0021	0	0	0	0	0	0	0	0	0	0	0	0	0	0	0	0	0	0	0	0	0	0	0	3.71151	3.77759	3.81373	3.79568	3.69336	0	0	0	0	0	0	0
D6LEX4	D6LEX4_9FUSO	DUF2262 domain-containing protein	HMPREF0400_00261	Fusobacterium periodonticum 1_1_41FAA				LFLGHNIIVK	1.0005	0	0	0	0	0	0	0	0	0	0	0	0	0	0	0	0	0	0	0	0	0	0	0	0	0	0	0	3.85112	3.78552	0	3.7727	3.77605	0	3.83443	3.81229
D4CWP8	D4CWP8_9FUSO	Hydrolase, NUDIX family	FUSPEROL_01857	Fusobacterium periodonticum ATCC 33693			hydrolase activity [GO:0016787]	EFEEEIGYR	0.99438	0	0	0	0	0	0	0	0	0	0	0	0	0	0	0	0	0	0	0	0	0	0	0	0	3.69005	0	0	0	3.80577	3.79552	3.94759	0	0	4.02944	0
K1GI38	K1GI38_9FUSO	YcxB domain-containing protein	FPOG_02383	Fusobacterium periodonticum D10		integral component of membrane [GO:0016021]		VLPVIDMITK	1.0077	0	0	0	0	0	0	0	0	0	0	0	0	0	0	0	0	0	0	0	0	0	0	0	0	0	0	0	0	3.74036	3.7092	3.54755	3.67265	3.69364	3.77417	0
K1GLI0	K1GLI0_9FUSO	AAA family ATPase	FPOG_00719	Fusobacterium periodonticum D10			ATP binding [GO:0005524]; ATP hydrolysis activity [GO:0016887]	DNEKKFDYTK	1.0632	0	0	0	0	0	0	0	0	0	0	0	0	0	0	0	0	0	0	0	0	0	0	0	0	0	0	3.69237	0	3.75284	0	3.66432	3.76065	3.74088	0	0
K1GQ77	K1GQ77_9FUSO	Porphobilinogen deaminase (PBG) (EC 2.5.1.61) (Hydroxymethylbilane synthase) (HMBS) (Pre-uroporphyrinogen synthase)	hemC FPOG_02104	Fusobacterium periodonticum D10	peptidyl-pyrromethane cofactor linkage [GO:0018160]; porphyrin-containing compound biosynthetic process [GO:0006779]		hydroxymethylbilane synthase activity [GO:0004418]	HVVIGSR	0.99403	0	0	0	0	0	0	0	0	0	0	0	0	0	0	0	0	0	0	0	0	0	0	0	3.66631	3.6883	3.67002	3.67675	3.59584	0	0	0	0	0	0	0
A0A2D3NVH5	A0A2D3NVH5_9FUSO	Type II site-specific deoxyribonuclease	CTM72_06505	Fusobacterium pseudoperiodonticum				CVLEAYTYLKVVDK	0.99352	0	0	0	0	0	0	0	0	0	0	0	0	0	0	0	0	0	0	0	0	0	0	0	0	0	0	0	0	3.82916	3.7225	3.90355	3.75905	3.844	0	3.93267
A0A2G9EC16	A0A2G9EC16_9FUSO	Lipoprotein	CTM69_03040	Fusobacterium pseudoperiodonticum				ILSEFDIVEEDEEHIEFQDR	0.99704	0	0	0	0	0	0	0	0	0	0	0	0	0	0	0	0	0	0	0	0	0	0	0	0	0	3.49128	0	0	0	3.64587	3.72629	3.57934	3.73398	3.61473	0
A0A2G9EFB1	A0A2G9EFB1_9FUSO	Autotransporter domain-containing protein	CTM71_03560	Fusobacterium pseudoperiodonticum		integral component of membrane [GO:0016021]		EKPTDVEIFAKVNPK	0.99576	0	0	0	0	0	0	0	0	0	0	0	0	0	0	0	0	0	0	0	0	0	0	0	0	0	3.74295	3.7186	3.68638	0	0	0	0	3.77575	3.99811	0
R7J655	R7J655_9FUSO	Peptidase U32 family protein	BN657_00118	Fusobacterium sp. CAG:439	organic substance metabolic process [GO:0071704]			FAFNMCKSPEK	1.0044	0	0	0	0	0	0	0	0	0	0	0	0	0	0	0	0	0	0	0	0	0	0	0	3.74756	3.84466	3.83706	3.88359	3.81842	0	0	0	0	0	0	0
R7JAG8	R7JAG8_9FUSO	Portal protein	BN657_00278	Fusobacterium sp. CAG:439				NWLIVVAARR	1.0225	0	0	0	0	0	0	0	0	0	0	0	0	0	0	0	0	0	0	0	0	0	0	0	0	0	0	0	0	3.68139	3.87064	3.77357	3.7964	0	3.79709	3.71973
R7JCF2	R7JCF2_9FUSO	N-acetyltransferase domain-containing protein	BN657_02222	Fusobacterium sp. CAG:439			acetyltransferase activity [GO:0016407]	LPQVIKK	0.99668	0	0	0	0	0	0	0	0	0	0	0	0	0	0	0	0	0	0	0	0	0	0	0	3.62099	0	3.67442	3.43972	3.67797	3.68546	0	0	0	0	0	0
R7JEH9	R7JEH9_9FUSO	DNA primase (EC 2.7.7.101)	dnaG BN657_00458	Fusobacterium sp. CAG:439		DNA-directed RNA polymerase complex [GO:0000428]; primosome complex [GO:1990077]	DNA binding [GO:0003677]; DNA primase activity [GO:0003896]; zinc ion binding [GO:0008270]	DPDEFIR	0.9963	0	0	0	0	0	0	0	0	0	0	0	0	0	0	0	0	0	0	0	0	0	0	0	3.58356	3.59966	3.61098	0	3.57699	0	0	3.48997	0	0	0	0
R5X291	R5X291_9FUSO	FnuDI restriction endonuclease	BN748_00735	Fusobacterium sp. CAG:649	DNA restriction-modification system [GO:0009307]		DNA binding [GO:0003677]; type II site-specific deoxyribonuclease activity [GO:0009036]	YLEIRNVK	0.99114	0	0	0	0	0	0	0	0	0	0	0	0	0	0	0	0	0	0	0	0	0	0	0	0	0	0	0	0	0	3.69085	3.77411	3.63046	0	3.86985	3.78254
R7LTN5	R7LTN5_9FUSO	Proline rich protein	BN791_01006	Fusobacterium sp. CAG:815		integral component of membrane [GO:0016021]		RHGKMHR	1.0086	0	0	0	0	0	0	0	0	0	0	0	0	0	0	0	0	0	0	0	0	0	0	0	0	0	0	0	0	0	3.8476	3.80571	3.9141	3.69109	3.71938	3.84133
R7LUA2	R7LUA2_9FUSO	Glycosyl hydrolase family 8	BN791_00490	Fusobacterium sp. CAG:815	carbohydrate metabolic process [GO:0005975]	integral component of membrane [GO:0016021]		TLFYLAK	0.99437	0	0	0	0	0	0	0	0	0	0	0	0	0	0	0	0	0	0	0	0	0	0	0	0	0	0	0	0	0	0	3.66262	3.69497	3.6717	3.60571	3.66662
R7LUK5	R7LUK5_9FUSO	PD-(D/E)XK nuclease superfamily protein	BN791_01188	Fusobacterium sp. CAG:815				VKSILLVR	1.0074	0	0	0	0	0	0	0	0	0	0	0	0	0	0	0	0	0	0	0	0	0	0	0	0	0	0	0	0	0	3.78722	3.72665	3.76793	3.93356	3.72155	3.81682
R7LY62	R7LY62_9FUSO	DUF4157 domain-containing protein	BN791_01145	Fusobacterium sp. CAG:815				CFRIFGK	0.99449	0	0	0	0	0	0	0	0	0	0	0	0	0	0	0	0	0	0	0	0	0	0	0	3.95147	4.04708	4.09753	3.9786	0	0	0	0	0	3.41328	0	0
X8I4L1	X8I4L1_9FUSO	Type IV secretory system Conjugative DNA transfer	HMPREF1498_0339	Fusobacterium sp. CM1		integral component of membrane [GO:0016021]		VKNRSYK	0.99583	0	0	0	0	0	0	0	0	0	0	0	0	0	0	0	0	0	0	0	0	0	0	0	3.73761	3.79436	3.84303	3.79075	3.76531	0	0	0	0	0	0	0
A0A6N7V812	A0A6N7V812_9FUSO	Ribosome hibernation promoting factor (HPF)	raiA hpf FYJ54_03065	Fusobacterium sp. FSA-380-WT-2B	primary metabolic process [GO:0044238]; regulation of translation [GO:0006417]	cytoplasm [GO:0005737]		EPMIRKVK	1.0029	0	0	0	0	0	0	0	0	0	0	0	0	0	0	0	0	0	0	0	0	0	0	0	3.86725	3.888	3.89753	3.94836	3.80715	0	0	0	0	0	0	0
A0A6N7V9J7	A0A6N7V9J7_9FUSO	Flagella basal body P-ring formation protein FlgA	FYJ54_05865	Fusobacterium sp. FSA-380-WT-2B				KLKFYFPK	0.99539	0	0	0	0	0	0	0	0	0	0	0	0	0	0	0	0	0	0	0	0	0	0	0	0	0	0	0	0	3.58982	3.46442	3.65971	3.49888	0	0	3.48142
A0A848C3Q9	A0A848C3Q9_9FUSO	DEAD/DEAH box helicase	HF862_03005	Fusobacterium sp. FSA-380-WT-3A	nucleobase-containing compound metabolic process [GO:0006139]		ATP binding [GO:0005524]; DNA binding [GO:0003677]; DNA helicase activity [GO:0003678]; hydrolase activity, acting on acid anhydrides, in phosphorus-containing anhydrides [GO:0016818]	NFINEHIELFQYGVKYFER	0.99575	0	0	0	0	0	0	0	0	0	0	0	0	0	0	0	0	0	0	0	0	0	0	0	0	0	0	0	3.49067	0	4.31018	3.87436	0	3.69569	4.13446	4.16351
A0A1E9IMX0	A0A1E9IMX0_9FUSO	Conjugal transfer protein	HMPREF2747_14920	Fusobacterium sp. HMSC073F01				KHTAPEG	0.99582	0	0	0	0	0	0	0	0	0	0	0	0	0	0	0	0	0	0	0	0	0	0	0	3.69281	3.6536	0	0	0	3.63534	3.61312	0	3.70659	0	0	0
A0A7G9GWW7	A0A7G9GWW7_9FUSO	Secreted protein	H9Q81_00200	Fusobacterium sp. NSJ-57				LQEIPPK	1.0072	0	0	0	0	0	0	0	0	0	0	0	0	0	0	0	0	0	0	0	0	0	0	0	4.19585	4.08875	4.09172	4.11721	4.14127	0	0	0	0	0	0	0
A0A7G9GYT7	A0A7G9GYT7_9FUSO	Polysaccharide deacetylase family protein	H9Q81_03825	Fusobacterium sp. NSJ-57	carbohydrate metabolic process [GO:0005975]		hydrolase activity, acting on carbon-nitrogen (but not peptide) bonds [GO:0016810]	LSAIPLDK	1.0048	0	0	0	0	0	0	0	0	0	0	0	0	0	0	0	0	0	0	0	0	0	0	0	4.00775	4.1095	4.06622	4.106	4.13894	0	0	0	0	0	0	0
A0A7G9GZB3	A0A7G9GZB3_9FUSO	BLUF domain-containing protein	H9Q81_04870	Fusobacterium sp. NSJ-57				FFDSINFYYYTVQR	0.9951	0	0	0	0	0	0	0	0	0	0	0	0	0	0	0	0	0	0	0	0	0	0	0	3.6838	3.69577	0	0	0	0	3.62426	3.63286	3.6832	3.48855	0	0
X8HPZ6	X8HPZ6_9FUSO	ABC transporter, ATP-binding protein	HMPREF1501_0275	Fusobacterium sp. OBRC1			ATP binding [GO:0005524]	LNLELPILE	1.0128	0	0	0	0	0	0	0	0	0	0	0	0	0	0	0	0	0	0	0	0	0	0	0	0	0	0	0	0	3.67708	3.71604	3.75162	3.74299	3.72788	0	0
X8HYS8	X8HYS8_9FUSO	NlpC-P60 family hydrolase	HMPREF1501_1700	Fusobacterium sp. OBRC1			hydrolase activity [GO:0016787]	LVKNMGK	0.9956	0	0	0	0	0	0	0	0	0	0	0	0	0	0	0	0	0	0	0	0	0	0	0	3.69686	3.79971	3.77743	3.7678	3.63328	0	0	0	0	0	0	0
X8I4J5	X8I4J5_9FUSO	Cell cycle protein, FtsW/RodA/SpoVE family	HMPREF1501_2375	Fusobacterium sp. OBRC1	cell division [GO:0051301]; regulation of cell shape [GO:0008360]	integral component of membrane [GO:0016021]		FGSTIHK	0.99355	0	0	0	0	0	0	0	0	0	0	0	0	0	0	0	0	0	0	0	0	0	0	0	0	0	0	3.62106	3.76025	0	3.74656	0	0	3.71217	3.83486	3.72572
G6C0T5	G6C0T5_9FUSO	Acetyltransf_6 domain-containing protein	HMPREF9093_00161	Fusobacterium sp. oral taxon 370 str. F0437				YRQYYHYNFTNWLPFYWR	1.0059	0	0	0	0	0	0	0	0	0	0	0	0	0	0	0	0	0	0	0	0	0	0	0	0	0	0	3.4656	0	0	4.06391	3.84626	3.47511	0	0	3.67754
A0A2P1S4X6	A0A2P1S4X6_9FUSO	Sensor domain-containing diguanylate cyclase	C4N20_10380	Fusobacterium ulcerans				RIAEILINTFKEDVFR	0.99568	0	0	0	0	0	0	0	0	0	0	0	0	0	0	0	0	0	0	0	0	0	0	0	0	0	0	3.46543	0	3.71084	0	3.59421	3.34228	0	3.67473	0
H1PQH9	H1PQH9_9FUSO	N-acetyltransferase domain-containing protein	HMPREF0402_00672	Fusobacterium ulcerans 12-1B				VLKLTGQGR	0.99322	0	0	0	0	0	0	0	0	0	0	0	0	0	0	0	0	0	0	0	0	0	0	0	3.70011	3.7006	3.76763	3.91375	3.83547	0	0	0	0	0	0	0
H1PSI8	H1PSI8_9FUSO	Group-specific protein	HMPREF0402_01381	Fusobacterium ulcerans 12-1B		integral component of membrane [GO:0016021]		KLDEQDEEEK	0.99602	0	0	0	0	0	0	0	0	0	0	0	0	0	0	0	0	0	0	0	0	0	0	0	0	0	0	0	3.53369	0	3.44155	3.50479	3.58882	0	3.57365	0
H1PSM9	H1PSM9_9FUSO	Nitroreductase	HMPREF0402_01422	Fusobacterium ulcerans 12-1B			oxidoreductase activity [GO:0016491]	TALVSPSGR	1.0068	0	0	0	0	0	0	0	0	0	0	0	0	0	0	0	0	0	0	0	0	0	0	0	0	0	0	0	0	0	3.58025	3.66921	3.77251	0	3.76097	3.77285
H1PTK8	H1PTK8_9FUSO	Hydrolyase, tartrate beta subunit/fumarate domain-containing protein, Fe-S type	HMPREF0402_01751	Fusobacterium ulcerans 12-1B			hydro-lyase activity [GO:0016836]	GARSKEVK	1.0013	0	0	0	0	0	0	0	0	0	0	0	0	0	0	0	0	0	0	0	0	0	0	0	3.84517	3.81607	3.93765	3.88996	3.88823	0	0	0	0	0	0	0
J4K8X1	J4K8X1_9FIRM	Protein translocase subunit SecA (EC 7.4.2.8)	secA HMPREF1142_2049	Peptostreptococcaceae bacterium AS15	intracellular protein transmembrane transport [GO:0065002]; protein import [GO:0017038]; protein targeting [GO:0006605]	cytoplasm [GO:0005737]; plasma membrane [GO:0005886]	ATP binding [GO:0005524]; metal ion binding [GO:0046872]	ADITYGTNNEFGFDYLRDNMVTYK	0.98835	0	0	0	0	0	0	0	0	0	0	0	0	0	0	0	0	0	0	0	0	0	0	0	0	0	0	0	0	3.51791	3.72862	3.76289	3.70482	3.87227	0	0
J4K9M6	J4K9M6_9FIRM	NAD kinase (EC 2.7.1.23) (ATP-dependent NAD kinase)	nadK HMPREF1142_1136	Peptostreptococcaceae bacterium AS15	NAD metabolic process [GO:0019674]; NADP biosynthetic process [GO:0006741]; phosphorylation [GO:0016310]	cytoplasm [GO:0005737]	ATP binding [GO:0005524]; metal ion binding [GO:0046872]; NAD binding [GO:0051287]; NAD+ kinase activity [GO:0003951]	KPSKTIKK	0.99076	0	0	0	0	0	0	0	0	0	0	0	0	0	0	0	0	0	0	0	0	0	0	0	0	0	0	0	0	0	3.60792	3.65831	3.70187	3.86024	3.73774	0
J4ULE4	J4ULE4_9FIRM	Copper amine oxidase N-terminal domain protein	HMPREF1142_0917	Peptostreptococcaceae bacterium AS15				TSTVTLTSK	0.99423	0	0	0	0	0	0	0	0	0	0	0	0	0	0	0	0	0	0	0	0	0	0	0	0	0	0	0	3.50066	3.60592	0	3.60364	0	3.61113	3.84837	3.5642
J5GI08	J5GI08_9FIRM	Release factor glutamine methyltransferase (RF MTase) (EC 2.1.1.297) (N5-glutamine methyltransferase PrmC) (Protein-(glutamine-N5) MTase PrmC) (Protein-glutamine N-methyltransferase PrmC)	prmC HMPREF1142_2272	Peptostreptococcaceae bacterium AS15	peptidyl-glutamine methylation [GO:0018364]		nucleic acid binding [GO:0003676]; protein-(glutamine-N5) methyltransferase activity [GO:0102559]; protein-glutamine N-methyltransferase activity [GO:0036009]	KNAENLGVADR	0.98834	0	0	0	0	0	0	0	0	0	0	0	0	0	0	0	0	0	0	0	0	0	0	0	0	0	0	0	3.50168	3.57399	0	3.51506	3.8391	3.65761	3.83829	0
J5H338	J5H338_9FIRM	Ion transporter	HMPREF1142_0558	Peptostreptococcaceae bacterium AS15		integral component of membrane [GO:0016021]		IIALILY	0.99074	0	0	0	0	0	0	0	0	0	0	0	0	0	0	0	0	0	0	0	0	0	0	0	0	0	0	0	3.57803	3.60764	0	3.66966	3.74371	0	3.54034	0
U2JXJ7	U2JXJ7_9FIRM	FHA domain protein	HMPREF1987_00337	Peptostreptococcaceae bacterium oral taxon 113 str. W5053		integral component of membrane [GO:0016021]		FIIEDLNSANGTYLNGYR	0.98322	0	0	0	0	0	0	0	0	0	0	0	0	0	0	0	0	0	0	0	0	0	0	0	0	3.70691	3.66665	3.6776	3.72732	3.78155	0	0	0	0	0	0
U2KUB5	U2KUB5_9FIRM	Efflux ABC transporter, permease protein	HMPREF1987_01847	Peptostreptococcaceae bacterium oral taxon 113 str. W5053		integral component of membrane [GO:0016021]; plasma membrane [GO:0005886]		DDKEGIWIDEDYAK	0.98359	0	0	0	0	0	0	0	0	0	0	0	0	0	0	0	0	0	0	0	0	0	0	0	0	0	3.30385	0	3.62421	3.69612	3.63244	3.50069	0	3.65066	0	3.58019
U2L594	U2L594_9FIRM	Uncharacterized protein	HMPREF1987_00487	Peptostreptococcaceae bacterium oral taxon 113 str. W5053				TFFVKQGR	0.98207	0	0	0	0	0	0	0	0	0	0	0	0	0	0	0	0	0	0	0	0	0	0	0	0	0	0	0	0	3.77137	0	3.64173	3.44938	0	3.7258	3.72311
A0A2P1G415	A0A2P1G415_9FIRM	50S ribosomal protein L15	rplO C3V37_03940	Peptostreptococcaceae bacterium oral taxon 929	translation [GO:0006412]	large ribosomal subunit [GO:0015934]	rRNA binding [GO:0019843]; structural constituent of ribosome [GO:0003735]	GFTNIFRK	0.98991	0	0	0	0	0	0	0	0	0	0	0	0	0	0	0	0	0	0	0	0	0	0	0	0	0	0	0	0	0	3.62292	3.64079	3.76235	3.67333	3.58029	3.66023
A0A1I1WZI4	A0A1I1WZI4_9FIRM	Phosphomethylpyrimidine synthase (EC 4.1.99.17) (Hydroxymethylpyrimidine phosphate synthase) (HMP-P synthase) (HMP-phosphate synthase) (HMPP synthase) (Thiamine biosynthesis protein ThiC)	thiC SAMN02910327_00037	Peptostreptococcaceae bacterium pGA-8	thiamine biosynthetic process [GO:0009228]; thiamine diphosphate biosynthetic process [GO:0009229]		4 iron, 4 sulfur cluster binding [GO:0051539]; carbon-carbon lyase activity [GO:0016830]; zinc ion binding [GO:0008270]	NSRMPEEDHSDTCSMCGKFCAVR	0.98531	0	0	0	0	0	0	0	0	0	0	0	0	0	0	0	0	0	0	0	0	0	0	0	3.64179	3.60084	3.59431	0	3.61221	0	0	3.44963	0	0	0	0
A0A135YNE8	A0A135YNE8_9FIRM	Uncharacterized protein	HMPREF3195_01623	Peptostreptococcus anaerobius				MRFILIYPK	0.98951	0	0	0	0	0	0	0	0	0	0	0	0	0	0	0	0	0	0	0	0	0	0	0	0	0	0	0	0	3.75122	3.85626	3.84817	3.8806	3.72057	3.85899	3.83881
A0A135YXD7	A0A135YXD7_9FIRM	Ribonuclease Z (RNase Z) (EC 3.1.26.11) (tRNA 3 endonuclease) (tRNase Z)	rnz HMPREF3195_00387	Peptostreptococcus anaerobius			3'-tRNA processing endoribonuclease activity [GO:0042781]; zinc ion binding [GO:0008270]	ILIDCGEGTQIAMKR	0.9859	0	0	0	0	0	0	0	0	0	0	0	0	0	0	0	0	0	0	0	0	0	0	0	3.71054	3.76605	3.78549	3.70933	3.71828	0	0	0	0	0	0	3.71741
A0A135YXZ1	A0A135YXZ1_9FIRM	aRib domain-containing protein	HMPREF3195_00324	Peptostreptococcus anaerobius				EIGKLKPEETVKK	0.99063	0	0	0	0	0	0	0	0	0	0	0	0	0	0	0	0	0	0	0	0	0	0	0	3.70673	3.78293	3.88109	3.78137	3.80587	3.8655	0	0	0	0	0	0
R5J715	R5J715_9FIRM	DUF2922 domain-containing protein	BN738_00030	Peptostreptococcus anaerobius CAG:621				EKYLVFYFKNEDK	0.98901	0	0	0	0	0	0	0	0	0	0	0	0	0	0	0	0	0	0	0	0	0	0	0	3.62178	3.62388	3.4692	0	0	0	3.784	0	3.91815	0	0	0
R5JJD2	R5JJD2_9FIRM	Precorrin-3B C(17)-methyltransferase	BN738_00776	Peptostreptococcus anaerobius CAG:621	cobalamin biosynthetic process [GO:0009236]; methylation [GO:0032259]		methyltransferase activity [GO:0008168]	SKGRPDHLRR	0.99308	0	0	0	0	0	0	0	0	0	0	0	0	0	0	0	0	0	0	0	0	0	0	0	3.65001	3.73916	3.65724	3.63616	3.62511	0	0	0	0	0	0	0
R5JN69	R5JN69_9FIRM	Peptidase_S8 domain-containing protein	BN738_01338	Peptostreptococcus anaerobius CAG:621	proteolysis [GO:0006508]		serine-type endopeptidase activity [GO:0004252]	LLVAIIDTGVDFFDEEVK	0.97015	0	0	0	0	0	0	0	0	0	0	0	0	0	0	0	0	0	0	0	0	0	0	0	3.91715	3.81701	3.95535	3.79866	3.72833	0	0	0	0	0	0	0
A0A6N7XFR5	A0A6N7XFR5_9FIRM	Fibronectin type III domain-containing protein	FYJ71_03550	Peptostreptococcus porci				KPDLKFVILDK	0.99319	0	0	0	0	0	0	0	0	0	0	0	0	0	0	0	0	0	0	0	0	0	0	0	3.68415	3.86609	3.62369	0	3.7596	0	0	0	0	0	0	3.6366
A0A6N7XHX2	A0A6N7XHX2_9FIRM	Glycosyl transferase	FYJ71_08280	Peptostreptococcus porci		integral component of membrane [GO:0016021]		AIPESILSNR	0.97207	0	0	0	0	0	0	0	0	0	0	0	0	0	0	0	0	0	0	0	0	0	0	0	0	0	0	0	3.81809	3.77492	3.70963	3.82074	3.82033	3.69553	3.75082	0
A0A1H8FNS4	A0A1H8FNS4_9FIRM	Penicillin-binding protein 2	SAMN05216454_102190	Peptostreptococcus russellii		integral component of membrane [GO:0016021]	penicillin binding [GO:0008658]	NDVLSISDRNLDPVK	0.98637	0	0	0	0	0	0	0	0	0	0	0	0	0	0	0	0	0	0	0	0	0	0	0	3.58902	0	0	0	3.63485	3.64019	0	3.60803	3.6623	3.62865	0	3.64411
A0A1H8GKM8	A0A1H8GKM8_9FIRM	MarR family transcriptional regulator, 2-MHQ and catechol-resistance regulon repressor	SAMN05216454_10418	Peptostreptococcus russellii			DNA-binding transcription factor activity [GO:0003700]	MKILIGLHR	0.98594	0	0	0	0	0	0	0	0	0	0	0	0	0	0	0	0	0	0	0	0	0	0	0	3.59363	3.56748	3.71585	3.65392	3.61892	3.61865	0	0	0	0	0	0
A0A1H8JMK5	A0A1H8JMK5_9FIRM	Cysteine protease, C1A family	SAMN05216454_1157	Peptostreptococcus russellii	proteolysis [GO:0006508]		cysteine-type peptidase activity [GO:0008234]	TTGLPEK	0.99008	0	0	0	0	0	0	0	0	0	0	0	0	0	0	0	0	0	0	0	0	0	0	0	3.4251	0	3.69191	3.52055	3.67639	0	0	3.5016	0	3.64847	0	0
A0A2P7PZX4	A0A2P7PZX4_9FIRM	Lipoprotein	UF10_06165	Peptostreptococcus russellii				NETTITKLNPDSLEKEDEVYLHPEISGK	0.99169	0	0	0	0	0	0	0	0	0	0	0	0	0	0	0	0	0	0	0	0	0	0	0	3.79005	3.60258	3.7096	0	3.65989	3.48012	0	0	0	0	0	0
A0A2P7Q1X0	A0A2P7Q1X0_9FIRM	Ribosomal RNA small subunit methyltransferase E (EC 2.1.1.193)	UF10_04980	Peptostreptococcus russellii	methylation [GO:0032259]; rRNA processing [GO:0006364]	cytoplasm [GO:0005737]	methyltransferase activity [GO:0008168]	VNRESRIK	0.99087	0	0	0	0	0	0	0	0	0	0	0	0	0	0	0	0	0	0	0	0	0	0	0	0	0	0	0	3.51443	3.7338	3.70136	3.74825	3.72554	3.69949	0	0
A0A095Z9R0	A0A095Z9R0_9FIRM	16S rRNA (cytosine(967)-C(5))-methyltransferase (EC 2.1.1.176) (16S rRNA m5C967 methyltransferase) (rRNA (cytosine-C(5)-)-methyltransferase RsmB)	HMPREF1639_00520	Peptostreptococcus sp. MV1	regulation of DNA-templated transcription [GO:0006355]	cytoplasm [GO:0005737]	RNA binding [GO:0003723]; rRNA methyltransferase activity [GO:0008649]	IKLMKAYANR	0.99299	0	0	0	0	0	0	0	0	0	0	0	0	0	0	0	0	0	0	0	0	0	0	0	0	0	0	0	3.57875	3.73454	0	0	0	3.75811	3.79091	3.69563
E0E3I8	E0E3I8_9FIRM	Iron-sulfur cluster carrier protein	HMPREF0634_0482	Peptostreptococcus stomatis DSM 17678	iron-sulfur cluster assembly [GO:0016226]		ATP binding [GO:0005524]; ATP hydrolysis activity [GO:0016887]; ATP-dependent FeS chaperone activity [GO:0140663]; iron-sulfur cluster binding [GO:0051536]; metal ion binding [GO:0046872]	NAGNKNK	0.98302	0	0	0	0	0	0	0	0	0	0	0	0	0	0	0	0	0	0	0	0	0	0	0	0	0	0	0	0	0	3.66055	3.67069	3.67149	0	3.77195	3.7355
E0E4G7	E0E4G7_9FIRM	Coenzyme A biosynthesis bifunctional protein CoaBC (DNA/pantothenate metabolism flavoprotein) (Phosphopantothenoylcysteine synthetase/decarboxylase) (PPCS-PPCDC) [Includes: Phosphopantothenoylcysteine decarboxylase (PPC decarboxylase) (PPC-DC) (EC 4.1.1.36) (CoaC); Phosphopantothenate--cysteine ligase (EC 6.3.2.5) (CoaB) (Phosphopantothenoylcysteine synthetase) (PPC synthetase) (PPC-S)]	coaBC HMPREF0634_1344	Peptostreptococcus stomatis DSM 17678	coenzyme A biosynthetic process [GO:0015937]; pantothenate catabolic process [GO:0015941]		FMN binding [GO:0010181]; metal ion binding [GO:0046872]; phosphopantothenate--cysteine ligase activity [GO:0004632]; phosphopantothenoylcysteine decarboxylase activity [GO:0004633]	TDLDVPK	0.99456	0	0	0	0	0	0	0	0	0	0	0	0	0	0	0	0	0	0	0	0	0	0	0	3.6386	0	3.72339	3.72857	0	3.78228	0	0	0	3.36443	0	0
E0E4S4	E0E4S4_9FIRM	YhgE/Pip domain protein	HMPREF0634_0057	Peptostreptococcus stomatis DSM 17678		integral component of membrane [GO:0016021]		SLASSKASLDAIK	0.99303	0	0	0	0	0	0	0	0	0	0	0	0	0	0	0	0	0	0	0	0	0	0	0	3.66858	3.70336	3.6664	3.72504	3.68322	0	0	0	0	0	0	0
I4Z7A8	I4Z7A8_9BACT	Parvulin-like peptidyl-prolyl isomerase	PrebiDRAFT_0328	Prevotella bivia DSM 20514			peptidyl-prolyl cis-trans isomerase activity [GO:0003755]	YKVVVNKK	0.98456	0	0	0	0	0	0	0	0	0	0	0	0	0	0	0	0	0	0	0	0	0	0	0	3.77624	3.84256	3.84148	3.79833	3.81597	3.8797	0	0	3.85702	3.82926	0	0
D8DUH4	D8DUH4_PREBR	RagB/SusD domain protein (Starch-binding associating with outer membrane)	PBR_0454 SAMN05444375_11238	Prevotella bryantii B14		cell outer membrane [GO:0009279]		LSAPVFNK	0.99085	0	0	0	0	0	0	0	0	0	0	0	0	0	0	0	0	0	0	0	0	0	0	0	3.76792	0	3.8825	3.91777	0	3.83699	3.78346	0	3.75367	3.90707	0	0
A0A3E5DGT1	A0A3E5DGT1_9BACT	DUF3108 domain-containing protein	DXB41_16955	Prevotella copri				INKAELMPK	1.1096	0	0	0	0	0	0	0	0	0	0	0	0	0	0	0	0	0	0	0	0	0	0	0	0	0	0	0	0	0	3.68371	3.58117	3.65769	3.63208	3.68307	3.85308
A0A5P0X121	A0A5P0X121_9BACT	Terminase_6 domain-containing protein	F7D50_10520 F7D91_07045 F7D92_07420 F7D94_02915	Prevotella copri				FFATLNPK	0.97875	0	0	0	0	0	0	0	0	0	0	0	0	0	0	0	0	0	0	0	0	0	0	0	3.74701	3.72358	3.70625	0	0	3.73877	0	3.79242	3.77855	0	0	0
A0A6A7WC51	A0A6A7WC51_9BACT	Type IX secretion system sortase PorU	porU F7D20_08875	Prevotella copri	proteolysis [GO:0006508]		cysteine-type peptidase activity [GO:0008234]	NSVLRQRK	1.0107	0	0	0	0	0	0	0	0	0	0	0	0	0	0	0	0	0	0	0	0	0	0	0	3.81547	3.70145	0	0	3.9348	0	3.87706	0	0	3.9285	0	3.86321
A0A6G1TXV3	A0A6G1TXV3_9BACT	TolC family protein	F7D73_01995	Prevotella copri			efflux transmembrane transporter activity [GO:0015562]	MLAKMQR	0.97965	0	0	0	0	0	0	0	0	0	0	0	0	0	0	0	0	0	0	0	0	0	0	0	3.78633	3.84494	3.73188	0	3.82852	3.84799	3.85259	3.80084	3.84442	3.84574	0	0
A0A7K0AXN7	A0A7K0AXN7_9BACT	SusC/RagA family TonB-linked outer membrane protein	F7D31_08995	Prevotella copri				RNIGVLENR	1.068	0	0	0	0	0	0	0	0	0	0	0	0	0	0	0	0	0	0	0	0	0	0	0	3.47769	0	3.70298	0	0	0	3.75616	3.64845	3.65533	3.54359	0	0
F0H932	F0H932_9BACT	Peptidase, S41 family (EC 3.4.21.-)	HMPREF9303_2684	Prevotella denticola CRIS 18C-A	proteolysis [GO:0006508]		serine-type peptidase activity [GO:0008236]	GVKGVLPFVVTR	0.98982	0	0	0	0	0	0	0	0	0	0	0	0	0	0	0	0	0	0	0	0	0	0	0	3.69364	3.89337	3.74854	0	0	3.74278	3.79063	0	3.71331	0	0	0
A0A2D3LAF9	A0A2D3LAF9_PREIN	Restriction endonuclease	CTM62_12430	Prevotella intermedia				YANNIAKK	0.98024	0	0	0	0	0	0	0	0	0	0	0	0	0	0	0	0	0	0	0	0	0	0	0	3.50306	3.64135	3.7797	0	0	3.78783	0	3.62464	3.65762	3.60468	0	0
A0A2G8I813	A0A2G8I813_PREIN	AIPR protein	CTI18_12125	Prevotella intermedia				KLDTWKK	0.98048	0	0	0	0	0	0	0	0	0	0	0	0	0	0	0	0	0	0	0	0	0	0	0	0	3.71517	3.67376	3.72936	0	3.78402	0	3.78269	0	3.76342	0	0
A0A2M8TML2	A0A2M8TML2_PREIN	Membrane-bound O-acyltransferase family protein	CTM59_03470	Prevotella intermedia	alginic acid biosynthetic process [GO:0042121]	integral component of membrane [GO:0016021]; plasma membrane [GO:0005886]	acyltransferase activity [GO:0016746]	LRHGKPR	0.97919	0	0	0	0	0	0	0	0	0	0	0	0	0	0	0	0	0	0	0	0	0	0	0	0	3.66584	0	3.73487	0	3.72005	3.61483	3.64048	0	3.77327	3.66837	3.70585
A0A250KFK0	A0A250KFK0_9BACT	Type IV secretion protein Rhs	PMEL1_00340	Prevotella melaninogenica				IIITKDK	0.97984	0	0	0	0	0	0	0	0	0	0	0	0	0	0	0	0	0	0	0	0	0	0	0	3.93797	3.98236	4.09933	4.0662	4.0552	4.06263	0	0	0	0	0	0
A0A096AB46	A0A096AB46_9BACT	TetR family transcriptional regulator	HMPREF0661_11555	Prevotella melaninogenica DNF00666				LRAEFFR	0.97981	0	0	0	0	0	0	0	0	0	0	0	0	0	0	0	0	0	0	0	0	0	0	0	3.60551	3.67456	0	3.71014	3.74041	0	3.91764	3.74036	3.92119	0	0	0
H1Q313	H1Q313_9BACT	DUF2179 domain-containing protein	HMPREF9140_01301	Prevotella micans F0438		integral component of membrane [GO:0016021]; plasma membrane [GO:0005886]		GFDKLKVK	0.97993	0	0	0	0	0	0	0	0	0	0	0	0	0	0	0	0	0	0	0	0	0	0	0	3.73583	0	3.82141	0	3.86085	3.8579	0	3.83053	0	3.82147	3.82052	0
F8N697	F8N697_9BACT	Ribonuclease R (RNase R) (EC 3.1.13.1)	rnr Premu_0710	Prevotella multisaccharivorax DSM 17128		cytoplasm [GO:0005737]	exoribonuclease II activity [GO:0008859]; RNA binding [GO:0003723]	MGKKDHQTK	0.99486	0	0	0	0	0	0	0	0	0	0	0	0	0	0	0	0	0	0	0	0	0	0	0	3.59106	0	0	0	3.70127	0	0	3.61683	3.68189	3.73245	0	3.67724
L9PRX8	L9PRX8_9BACT	DNA alkylation repair protein	HMPREF0662_02402	Prevotella nigrescens F0103				ILFTYKLATK	0.98852	0	0	0	0	0	0	0	0	0	0	0	0	0	0	0	0	0	0	0	0	0	0	0	3.83973	3.81793	3.74109	0	0	3.74437	3.77087	3.70985	0	3.67777	0	0
V8BP71	V8BP71_9BACT	HTH_17 domain-containing protein	HMPREF1199_02232	Prevotella oralis CC98A				GQTPVAPPK	0.9928	0	0	0	0	0	0	0	0	0	0	0	0	0	0	0	0	0	0	0	0	0	0	0	3.71456	3.76361	3.74566	0	0	0	0	3.81094	3.73881	0	3.73142	0
V8C221	V8C221_9BACT	DUF935 family protein	HMPREF1199_00502	Prevotella oralis CC98A				GFVKARTFK	0.99051	0	0	0	0	0	0	0	0	0	0	0	0	0	0	0	0	0	0	0	0	0	0	0	0	3.70598	0	3.69468	0	3.68885	3.56194	3.75162	3.81664	0	3.56786	0
A0A379GA50	A0A379GA50_9BACT	Uncharacterized protein	NCTC13043_02272	Prevotella pallens				QLVVICKILR	0.9873	0	0	0	0	0	0	0	0	0	0	0	0	0	0	0	0	0	0	0	0	0	0	0	3.78253	3.71483	3.70269	0	0	3.72636	0	0	3.678	3.70452	0	0
U2KTU7	U2KTU7_9BACT	Type I phosphodiesterase/nucleotide pyrophosphatase	HMPREF9145_0178	Prevotella salivae F0493			sulfuric ester hydrolase activity [GO:0008484]	ILIIIFVKMNVELKK	0.98185	0	0	0	0	0	0	0	0	0	0	0	0	0	0	0	0	0	0	0	0	0	0	0	0	0	0	3.66278	0	3.79004	3.71526	3.92422	3.83155	3.5442	0	3.6837
A0A318HYE5	A0A318HYE5_9BACT	Beta-galactosidase	EJ73_01344	Prevotella shahii DSM 15611 = JCM 12083	carbohydrate catabolic process [GO:0016052]		hydrolase activity, hydrolyzing O-glycosyl compounds [GO:0004553]	KTLLANGR	0.98495	0	0	0	0	0	0	0	0	0	0	0	0	0	0	0	0	0	0	0	0	0	0	0	3.99558	3.87172	4.09661	4.03604	4.00829	0	3.90152	0	0	0	0	0
A0A660PCW0	A0A660PCW0_9BACT	DUF4843 domain-containing protein	D8H98_00605	Prevotella sp				QKLLVKVTK	1.1122	0	0	0	0	0	0	0	0	0	0	0	0	0	0	0	0	0	0	0	0	0	0	0	0	3.70087	3.95172	4.00987	3.77863	3.65701	3.91028	0	0	3.90317	0	0
A0A3R6HGR4	A0A3R6HGR4_9BACT	DUF3987 domain-containing protein	DW657_09935	Prevotella sp. AM23-5			hydrolase activity, acting on acid anhydrides [GO:0016817]	VYDIHLILKK	0.99517	0	0	0	0	0	0	0	0	0	0	0	0	0	0	0	0	0	0	0	0	0	0	0	3.69775	3.72386	3.71814	0	0	0	3.79719	3.74917	3.80497	0	3.70971	0
A0A3R6JWS0	A0A3R6JWS0_9BACT	Phage portal protein	DW657_03950	Prevotella sp. AM23-5				AVKSGKVK	0.97906	0	0	0	0	0	0	0	0	0	0	0	0	0	0	0	0	0	0	0	0	0	0	0	0	3.60184	0	0	0	3.63298	0	3.80629	0	3.70317	3.79572	3.54904
A0A1H0D2M4	A0A1H0D2M4_9BACT	Beta-xylanase (EC 3.2.1.8)	SAMN04487900_101237	Prevotella sp. BP1-145	xylan catabolic process [GO:0045493]		endo-1,4-beta-xylanase activity [GO:0031176]	PVINEIIKLYK	0.99159	0	0	0	0	0	0	0	0	0	0	0	0	0	0	0	0	0	0	0	0	0	0	0	3.64408	3.70961	3.6637	0	0	3.68379	0	0	3.62494	3.72317	0	0
R5PEH2	R5PEH2_9BACT	DUF1016_N domain-containing protein	BN679_01811	Prevotella sp. CAG:487				SAVPSIT	0.99047	0	0	0	0	0	0	0	0	0	0	0	0	0	0	0	0	0	0	0	0	0	0	0	3.70775	3.90357	3.75692	0	3.75638	3.6843	0	3.81811	0	3.62782	3.72906	0
R5GDP2	R5GDP2_9BACT	Phosphate transporter	BN773_01439	Prevotella sp. CAG:755	phosphate ion transport [GO:0006817]	integral component of membrane [GO:0016021]	inorganic phosphate transmembrane transporter activity [GO:0005315]	QAQAIIR	0.9844	0	0	0	0	0	0	0	0	0	0	0	0	0	0	0	0	0	0	0	0	0	0	0	3.80058	3.86817	3.99761	3.96697	3.90671	0	0	0	3.91397	0	0	0
R5GH48	R5GH48_9BACT	Zinc ribbon domain protein	BN773_00586	Prevotella sp. CAG:755				PVVETKPKR	0.99054	0	0	0	0	0	0	0	0	0	0	0	0	0	0	0	0	0	0	0	0	0	0	0	3.68781	3.70733	3.71364	0	0	3.70707	3.69139	0	3.84689	0	0	0
R7LD12	R7LD12_9BACT	D-alanyl-D-alanine carboxypeptidase/D-alanyl-D-alanine-endopeptidase	BN805_00046	Prevotella sp. CAG:891	proteolysis [GO:0006508]		serine-type carboxypeptidase activity [GO:0004185]	LEKVPADVVCVCRR	1.0154	0	0	0	0	0	0	0	0	0	0	0	0	0	0	0	0	0	0	0	0	0	0	0	0	0	3.68501	0	0	3.76306	3.86602	3.7046	3.73508	3.67763	0	0
R7LEW7	R7LEW7_9BACT	Serine protease	BN805_01836	Prevotella sp. CAG:891	lipid catabolic process [GO:0016042]; proteolysis [GO:0006508]		peptidase activity [GO:0008233]	ILVIRPIK	0.99161	0	0	0	0	0	0	0	0	0	0	0	0	0	0	0	0	0	0	0	0	0	0	0	3.90454	3.72188	0	3.84818	3.83501	3.86396	3.74078	0	0	0	0	0
R7LFR4	R7LFR4_9BACT	DUF4091 domain-containing protein	BN805_00274	Prevotella sp. CAG:891				DGSWAYDYSVFDK	0.98039	0	0	0	0	0	0	0	0	0	0	0	0	0	0	0	0	0	0	0	0	0	0	0	3.89064	4.02064	4.05516	3.96581	0	3.6128	0	0	0	4.05011	0	0
A0A1F0M8M9	A0A1F0M8M9_9BACT	NAGPA domain-containing protein	HMPREF2992_12350	Prevotella sp. HMSC069G02				SQITIGGTVTQLDNINNTR	0.97611	0	0	0	0	0	0	0	0	0	0	0	0	0	0	0	0	0	0	0	0	0	0	0	0	3.80403	3.58194	3.81573	0	3.74962	3.78554	0	3.6469	3.77304	0	0
A0A2L2WIM4	A0A2L2WIM4_9BACT	T9SS type A sorting domain-containing protein	PvtlMGM1_0185	Prevotella sp. MGM1				YAEKILLK	0.98485	0	0	0	0	0	0	0	0	0	0	0	0	0	0	0	0	0	0	0	0	0	0	0	0	0	3.68217	0	0	3.6102	3.60576	3.70765	3.60559	3.66388	0	0
A0A2T4TSL2	A0A2T4TSL2_9BACT	Peptidase M24	C7120_05985	Prevotella sp. oral taxon 376		cellular anatomical entity [GO:0110165]	metalloaminopeptidase activity [GO:0070006]	FVPARTR	0.97964	0	0	0	0	0	0	0	0	0	0	0	0	0	0	0	0	0	0	0	0	0	0	0	3.49126	3.56183	3.79693	0	0	0	3.59577	3.5626	3.62158	3.72383	0	0
A0A1I5IJA4	A0A1I5IJA4_9BACT	Carbohydrate-binding domain-containing protein	SAMN04487852_103175	Prevotella sp. tf2-5				TFTVAIDK	0.98837	0	0	0	0	0	0	0	0	0	0	0	0	0	0	0	0	0	0	0	0	0	0	0	3.68915	3.74576	3.69297	0	3.7081	3.73796	0	3.6618	3.79983	3.75718	3.76402	3.7783
A0A352IC76	A0A352IC76_9BACT	Alpha-2-macroglobulin	DC006_05250	Prevotellaceae bacterium				RALPPYR	0.97954	0	0	0	0	0	0	0	0	0	0	0	0	0	0	0	0	0	0	0	0	0	0	0	3.6607	3.67995	0	3.72092	3.7437	0	0	0	3.72212	3.70323	0	0
A0A416ZA50	A0A416ZA50_9FIRM	Glycosyl transferase	DWV52_08335	Ruminococcaceae bacterium AF10-16				KVPVPLFWR	0.97642	0	0	0	0	0	0	0	0	0	0	0	0	0	0	0	0	0	0	0	0	0	0	0	3.89129	3.92351	3.8779	3.83627	3.83344	0	0	0	0	0	0	0
A0A416ZAL6	A0A416ZAL6_9FIRM	DNA ligase (EC 6.5.1.2) (Polydeoxyribonucleotide synthase [NAD(+)])	ligA DWV52_06860	Ruminococcaceae bacterium AF10-16	DNA repair [GO:0006281]; DNA replication [GO:0006260]		DNA ligase (NAD+) activity [GO:0003911]; metal ion binding [GO:0046872]	ERNVTFNAFTLVHTDEVIR	0.97718	0	0	0	0	0	0	0	0	0	0	0	0	0	0	0	0	0	0	0	0	0	0	0	3.58365	0	0	0	0	0	3.77224	3.70054	3.59042	0	3.82718	3.97764
A0A416ZCZ0	A0A416ZCZ0_9FIRM	Nucleotidyltransferase domain-containing protein	DWV52_02625	Ruminococcaceae bacterium AF10-16			transferase activity [GO:0016740]	ARGDFRR	0.97511	0	0	0	0	0	0	0	0	0	0	0	0	0	0	0	0	0	0	0	0	0	0	0	0	0	0	0	0	3.95462	3.84758	3.8686	3.81684	0	3.81798	3.8324
A0A417HB55	A0A417HB55_9FIRM	GHKL domain-containing protein	DW741_13380	Ruminococcaceae bacterium AM28-23LB		integral component of membrane [GO:0016021]	phosphorelay sensor kinase activity [GO:0000155]	RLADHSIKLK	0.9783	0	0	0	0	0	0	0	0	0	0	0	0	0	0	0	0	0	0	0	0	0	0	0	3.72264	3.81397	3.83902	3.80831	3.72003	0	0	0	0	0	0	0
A0A417HFD9	A0A417HFD9_9FIRM	ComEC family competence protein	DW741_10285	Ruminococcaceae bacterium AM28-23LB		integral component of membrane [GO:0016021]; plasma membrane [GO:0005886]		WAGVQRVIAPK	0.97723	0	0	0	0	0	0	0	0	0	0	0	0	0	0	0	0	0	0	0	0	0	0	0	0	0	0	0	0	3.73027	3.4838	3.68252	3.64584	3.62258	3.6812	3.68222
A0A417HH77	A0A417HH77_9FIRM	Histidine kinase (EC 2.7.13.3)	DW741_09350	Ruminococcaceae bacterium AM28-23LB		integral component of membrane [GO:0016021]	phosphorelay sensor kinase activity [GO:0000155]	IVLGFEKQLTDKEIDLTLDIPDK	0.97904	0	0	0	0	0	0	0	0	0	0	0	0	0	0	0	0	0	0	0	0	0	0	0	3.46227	3.48705	3.65491	3.70218	3.68557	3.75696	0	0	0	3.65442	0	0
A0A417HLQ6	A0A417HLQ6_9FIRM	DUF5050 domain-containing protein	DW741_05490	Ruminococcaceae bacterium AM28-23LB				EVTPEDTEILR	1.0224	0	0	0	0	0	0	0	0	0	0	0	0	0	0	0	0	0	0	0	0	0	0	0	3.61478	3.76699	3.75378	3.66281	3.58148	3.65647	0	0	0	0	0	0
A0A417HM03	A0A417HM03_9FIRM	Biotin transporter	DW741_04790	Ruminococcaceae bacterium AM28-23LB		integral component of membrane [GO:0016021]; plasma membrane [GO:0005886]	biotin transmembrane transporter activity [GO:0015225]	MKKPLALGKF	0.97824	0	0	0	0	0	0	0	0	0	0	0	0	0	0	0	0	0	0	0	0	0	0	0	0	0	3.48517	0	3.68753	3.70185	3.6433	0	0	3.58057	3.47847	3.65229
A0A417HPD1	A0A417HPD1_9FIRM	DUF932 domain-containing protein	DW741_02400	Ruminococcaceae bacterium AM28-23LB				TLDGTVR	0.99694	0	0	0	0	0	0	0	0	0	0	0	0	0	0	0	0	0	0	0	0	0	0	0	0	0	0	0	0	0	3.76866	3.79674	3.83124	0	3.7825	3.85508
A0A417HQ48	A0A417HQ48_9FIRM	DNA sulfur modification protein DndB	dndB DW741_01325	Ruminococcaceae bacterium AM28-23LB				QNSLSSLSITIK	0.99831	0	0	0	0	0	0	0	0	0	0	0	0	0	0	0	0	0	0	0	0	0	0	0	3.59988	3.70336	3.6664	3.64629	3.71011	0	0	0	0	0	0	0
A0A6S6XB15	A0A6S6XB15_9FIRM	Ribosomal RNA small subunit methyltransferase E (EC 2.1.1.193)	rsmE CLOSBL4_0491	Ruminococcaceae bacterium BL-4	methylation [GO:0032259]; rRNA processing [GO:0006364]	cytoplasm [GO:0005737]	methyltransferase activity [GO:0008168]	KTARWQK	0.98461	0	0	0	0	0	0	0	0	0	0	0	0	0	0	0	0	0	0	0	0	0	0	0	0	0	0	0	0	3.69363	3.61186	3.72088	3.70639	3.78484	0	3.71238
A0A6S6XFF5	A0A6S6XFF5_9FIRM	tRNA(Ile)-lysidine synthase (EC 6.3.4.19) (tRNA(Ile)-2-lysyl-cytidine synthase) (tRNA(Ile)-lysidine synthetase)	tilS CLOSBL4_1076	Ruminococcaceae bacterium BL-4	tRNA modification [GO:0006400]	cytoplasm [GO:0005737]	ATP binding [GO:0005524]; ligase activity, forming carbon-nitrogen bonds [GO:0016879]	EGLEACGRYVR	0.97665	0	0	0	0	0	0	0	0	0	0	0	0	0	0	0	0	0	0	0	0	0	0	0	3.67019	3.83903	3.69112	3.76428	3.79596	0	0	0	0	0	0	0
A0A6S6XFY9	A0A6S6XFY9_9FIRM	NAD(P)H nitroreductase	CLOSBL4_1623	Ruminococcaceae bacterium BL-4			oxidoreductase activity [GO:0016491]	ELLNIPKGQKLR	0.97547	0	0	0	0	0	0	0	0	0	0	0	0	0	0	0	0	0	0	0	0	0	0	0	0	0	0	0	0	3.80577	3.79552	3.94759	0	3.97003	4.02944	3.68968
A0A6S6XG45	A0A6S6XG45_9FIRM	Dihydrodipicolinate synthase (EC 4.3.3.7)	CLOSBL4_0459	Ruminococcaceae bacterium BL-4			4-hydroxy-tetrahydrodipicolinate synthase activity [GO:0008840]	EALKQRGIFTSALMR	0.58182	0	0	0	0	0	0	0	0	0	0	0	0	0	0	0	0	0	0	0	0	0	0	0	0	0	0	0	3.78172	3.86832	3.88074	3.83155	3.95639	3.92272	3.74557	3.92388
A0A6S6YB18	A0A6S6YB18_9FIRM	Immunoglobulin	CLOSBL4_1781	Ruminococcaceae bacterium BL-4				SIRSENK	0.67857	0	0	0	0	0	0	0	0	0	0	0	0	0	0	0	0	0	0	0	0	0	0	0	0	0	0	0	0	3.82012	3.7409	3.7308	3.75116	3.6659	3.94539	3.74513
A0A6S6YCW6	A0A6S6YCW6_9FIRM	Putative Ferredoxin hydrogenase	CLOSBL4_2149	Ruminococcaceae bacterium BL-4			iron-sulfur cluster binding [GO:0051536]; metal ion binding [GO:0046872]	QAIRIRNGR	1.0035	0	0	0	0	0	0	0	0	0	0	0	0	0	0	0	0	0	0	0	0	0	0	0	0	0	0	0	0	3.77081	3.63147	3.74683	3.72312	3.54872	0	0
A0A6S6YDR5	A0A6S6YDR5_9FIRM	RNA-binding protein	CLOSBL4_2318	Ruminococcaceae bacterium BL-4			nucleic acid binding [GO:0003676]	INHPRER	0.94628	0	0	0	0	0	0	0	0	0	0	0	0	0	0	0	0	0	0	0	0	0	0	0	0	0	0	0	3.64899	3.82412	3.76742	3.7928	3.81182	3.69109	3.71938	3.78321
A0A6S6XF80	A0A6S6XF80_9FIRM	Glycosyltransferase family 2 protein	CLOSBL6_1328	Ruminococcaceae bacterium BL-6			transferase activity [GO:0016740]	CPVVLQR	0.97667	0	0	0	0	0	0	0	0	0	0	0	0	0	0	0	0	0	0	0	0	0	0	0	0	0	3.4198	0	3.52275	3.56426	3.55908	0	0	3.52307	3.60967	0
A0A6S6XFZ1	A0A6S6XFZ1_9FIRM	Glycosidase	CLOSBL6_0679	Ruminococcaceae bacterium BL-6	metabolic process [GO:0008152]		glycosyltransferase activity [GO:0016757]; hydrolase activity, acting on glycosyl bonds [GO:0016798]	GFSHLTK	0.97557	0	0	0	0	0	0	0	0	0	0	0	0	0	0	0	0	0	0	0	0	0	0	0	0	0	0	0	0	3.69378	3.77623	3.71894	3.7236	0	3.83486	3.72572
A0A6S6XI12	A0A6S6XI12_9FIRM	Formate--tetrahydrofolate ligase (EC 6.3.4.3) (Formyltetrahydrofolate synthetase) (FHS) (FTHFS)	fhs CLOSBL6_1237	Ruminococcaceae bacterium BL-6	tetrahydrofolate interconversion [GO:0035999]		ATP binding [GO:0005524]; formate-tetrahydrofolate ligase activity [GO:0004329]	EKDIREIAETAGVDEK	0.97358	0	0	0	0	0	0	0	0	0	0	0	0	0	0	0	0	0	0	0	0	0	0	0	0	0	0	0	0	3.79485	3.80755	3.73863	3.85514	3.65022	3.93751	3.76273
A0A6S6XI30	A0A6S6XI30_9FIRM	Phosphatidylglycerol lysyltransferase (EC 2.3.2.3) (Lysylphosphatidylglycerol synthase)	mprF CLOSBL6_0528	Ruminococcaceae bacterium BL-6	lipid metabolic process [GO:0006629]; response to antibiotic [GO:0046677]	integral component of membrane [GO:0016021]; plasma membrane [GO:0005886]	lysyltransferase activity [GO:0050071]	HPRRLYR	0.97913	0	0	0	0	0	0	0	0	0	0	0	0	0	0	0	0	0	0	0	0	0	0	0	3.69429	3.78008	3.81039	3.77352	3.76397	0	0	0	0	0	0	0
A0A6S6XIS9	A0A6S6XIS9_9FIRM	16S rRNA (Guanine(966)-N(2))-methyltransferase RsmD	rsmD CLOSBL6_2106	Ruminococcaceae bacterium BL-6	rRNA methylation [GO:0031167]		methyltransferase activity [GO:0008168]; nucleic acid binding [GO:0003676]	IITGTARGRK	0.97945	0	0	0	0	0	0	0	0	0	0	0	0	0	0	0	0	0	0	0	0	0	0	0	3.63401	3.63437	3.84299	3.76244	3.79497	3.62635	0	0	0	3.62946	0	0
A0A6S6XK62	A0A6S6XK62_9FIRM	Phosphoenolpyruvate-protein phosphotransferase (EC 2.7.3.9) (Phosphotransferase system, enzyme I)	ptsI CLOSBL6_2495	Ruminococcaceae bacterium BL-6	phosphoenolpyruvate-dependent sugar phosphotransferase system [GO:0009401]; phosphorylation [GO:0016310]	cytoplasm [GO:0005737]	kinase activity [GO:0016301]; metal ion binding [GO:0046872]; phosphoenolpyruvate-protein phosphotransferase activity [GO:0008965]	RAPEILRMK	0.97499	0	0	0	0	0	0	0	0	0	0	0	0	0	0	0	0	0	0	0	0	0	0	0	0	0	0	0	0	3.72534	3.69547	3.74315	3.73104	3.70398	0	3.77107
A0A6S6XMG2	A0A6S6XMG2_9FIRM	Lantibiotic transport ATP-binding protein SrtF	srtF CLOSBL6_1247	Ruminococcaceae bacterium BL-6			ATP binding [GO:0005524]	ASQFSLGMK	0.97409	0	0	0	0	0	0	0	0	0	0	0	0	0	0	0	0	0	0	0	0	0	0	0	3.71109	3.72404	3.67689	3.76668	3.70226	0	0	0	0	0	0	0
A0A6S6XPU0	A0A6S6XPU0_9FIRM	AbiJ_NTD3 domain-containing protein	CLOSBL6_3085	Ruminococcaceae bacterium BL-6				YNSNGEFAMQINSIFK	1.0103	0	0	0	0	0	0	0	0	0	0	0	0	0	0	0	0	0	0	0	0	0	0	0	3.6838	3.69577	0	0	3.54897	0	0	3.63286	3.6832	3.48855	0	0
A0A6S6Y304	A0A6S6Y304_9FIRM	Substrate-specific component PanT of predicted pantothenate ECF transporter	CLOSBL6_3348	Ruminococcaceae bacterium BL-6		integral component of membrane [GO:0016021]	transmembrane transporter activity [GO:0022857]	FMKRILK	0.97564	0	0	0	0	0	0	0	0	0	0	0	0	0	0	0	0	0	0	0	0	0	0	0	3.62408	3.68264	0	3.63919	3.69458	3.70755	0	0	0	0	0	0
A0A1W6WC07	A0A1W6WC07_9FIRM	Dihydroorotate dehydrogenase (DHOD) (DHODase) (DHOdehase) (EC 1.3.-.-)	pyrD B6259_02195	Ruminococcaceae bacterium CPB6	'de novo' pyrimidine nucleobase biosynthetic process [GO:0006207]; 'de novo' UMP biosynthetic process [GO:0044205]	cytoplasm [GO:0005737]	dihydroorotate dehydrogenase activity [GO:0004152]; orotate reductase (NADH) activity [GO:0004589]	KHCKKPLMVK	0.97856	0	0	0	0	0	0	0	0	0	0	0	0	0	0	0	0	0	0	0	0	0	0	0	0	0	0	0	0	3.72962	3.76705	0	3.77557	3.70502	3.71459	0
A0A1W6WCB8	A0A1W6WCB8_9FIRM	CDP-diacylglycerol--glycerol-3-phosphate 3-phosphatidyltransferase (EC 2.7.8.5) (Phosphatidylglycerophosphate synthase)	B6259_02820	Ruminococcaceae bacterium CPB6	phosphatidylglycerol biosynthetic process [GO:0006655]	integral component of membrane [GO:0016021]	CDP-diacylglycerol-glycerol-3-phosphate 3-phosphatidyltransferase activity [GO:0008444]	SNKDKNK	0.9758	0	0	0	0	0	0	0	0	0	0	0	0	0	0	0	0	0	0	0	0	0	0	0	0	0	0	0	0	0	3.81788	3.81183	3.77439	0	3.9261	3.7793
A0A1W6WD33	A0A1W6WD33_9FIRM	Uncharacterized protein	B6259_04395	Ruminococcaceae bacterium CPB6				AAAQFIVHLK	1.0018	0	0	0	0	0	0	0	0	0	0	0	0	0	0	0	0	0	0	0	0	0	0	0	0	0	0	0	0	3.78318	3.72599	3.77337	3.76359	3.67077	3.57529	3.75366
A0A1W6WE53	A0A1W6WE53_9FIRM	NodB homology domain-containing protein	B6259_06415	Ruminococcaceae bacterium CPB6	carbohydrate metabolic process [GO:0005975]		hydrolase activity, acting on carbon-nitrogen (but not peptide) bonds [GO:0016810]	SGRLGVSKR	0.97528	0	0	0	0	0	0	0	0	0	0	0	0	0	0	0	0	0	0	0	0	0	0	0	0	0	0	0	0	0	3.84965	3.98718	3.85579	0	3.9231	4.03844
A0A1W6WEJ2	A0A1W6WEJ2_9FIRM	Uncharacterized protein	B6259_07265	Ruminococcaceae bacterium CPB6		integral component of membrane [GO:0016021]		LLVIITSLTDIK	0.97744	0	0	0	0	0	0	0	0	0	0	0	0	0	0	0	0	0	0	0	0	0	0	0	0	0	0	0	0	3.48998	3.51728	3.44378	3.50253	3.47063	0	0
A0A1W6WF86	A0A1W6WF86_9FIRM	50S ribosomal protein L17	rplQ B6259_08670	Ruminococcaceae bacterium CPB6	translation [GO:0006412]	ribonucleoprotein complex [GO:1990904]; ribosome [GO:0005840]	structural constituent of ribosome [GO:0003735]	KDTLHTRR	0.97646	0	0	0	0	0	0	0	0	0	0	0	0	0	0	0	0	0	0	0	0	0	0	0	0	0	0	0	0	0	3.72685	3.69966	3.71387	3.64104	3.67548	0
F4X962	F4X962_9FIRM	DNA repair protein RadA	radA HMPREF0866_00987	Ruminococcaceae bacterium D16	proteolysis [GO:0006508]; recombinational repair [GO:0000725]		ATP binding [GO:0005524]; ATP-dependent DNA damage sensor activity [GO:0140664]; ATP-dependent peptidase activity [GO:0004176]; damaged DNA binding [GO:0003684]; metal ion binding [GO:0046872]; serine-type endopeptidase activity [GO:0004252]	AMLLLAVLEK	0.97923	0	0	0	0	0	0	0	0	0	0	0	0	0	0	0	0	0	0	0	0	0	0	0	3.51123	3.64421	3.6139	0	3.52013	3.5211	0	0	0	0	0	0
F4X9S6	F4X9S6_9FIRM	DUF4015 domain-containing protein	HMPREF0866_00037	Ruminococcaceae bacterium D16		integral component of membrane [GO:0016021]		RSQFDYHSYR	0.9826	0	0	0	0	0	0	0	0	0	0	0	0	0	0	0	0	0	0	0	0	0	0	0	3.74756	3.84697	3.85614	3.74737	3.8045	0	0	0	0	0	0	0
F4XAX0	F4XAX0_9FIRM	Lipoprotein	HMPREF0866_00442	Ruminococcaceae bacterium D16		integral component of membrane [GO:0016021]		IGGITYAAR	0.97678	0	0	0	0	0	0	0	0	0	0	0	0	0	0	0	0	0	0	0	0	0	0	0	3.70033	3.83423	3.80904	3.78137	3.71549	0	0	0	0	0	0	0
F4XAY8	F4XAY8_9FIRM	Glycerol-3-phosphate dehydrogenase [NAD(P)+] (EC 1.1.1.94) (NAD(P)H-dependent glycerol-3-phosphate dehydrogenase)	gpsA HMPREF0866_00460	Ruminococcaceae bacterium D16	carbohydrate metabolic process [GO:0005975]; glycerol-3-phosphate biosynthetic process [GO:0046167]; glycerol-3-phosphate catabolic process [GO:0046168]; glycerophospholipid metabolic process [GO:0006650]; phospholipid biosynthetic process [GO:0008654]	glycerol-3-phosphate dehydrogenase complex [GO:0009331]	glycerol-3-phosphate dehydrogenase [NAD+] activity [GO:0004367]; NAD binding [GO:0051287]	FTADLGAVK	0.97516	0	0	0	0	0	0	0	0	0	0	0	0	0	0	0	0	0	0	0	0	0	0	0	0	0	0	0	0	0	3.80809	3.73425	3.84102	3.74421	0	3.78516
F4XB90	F4XB90_9FIRM	Permease	HMPREF0866_00563	Ruminococcaceae bacterium D16		integral component of membrane [GO:0016021]; plasma membrane [GO:0005886]		ILGHFHGIR	0.97507	0	0	0	0	0	0	0	0	0	0	0	0	0	0	0	0	0	0	0	0	0	0	0	3.43441	3.67362	3.53905	3.5372	3.63	0	0	3.48402	0	0	0	3.56454
F4XBR0	F4XBR0_9FIRM	Segregation and condensation protein A	HMPREF0866_00736	Ruminococcaceae bacterium D16	chromosome segregation [GO:0007059]			LVHLGVTRFR	0.9739	0	0	0	0	0	0	0	0	0	0	0	0	0	0	0	0	0	0	0	0	0	0	0	0	0	0	0	3.69259	3.78067	0	3.7358	3.7964	0	0	3.79283
F4XD40	F4XD40_9FIRM	NAD-dependent protein deacetylase (EC 2.3.1.286) (Regulatory protein SIR2 homolog)	cobB HMPREF0866_01758	Ruminococcaceae bacterium D16	protein deacetylation [GO:0006476]	cytoplasm [GO:0005737]	NAD+ binding [GO:0070403]; NAD-dependent protein deacetylase activity [GO:0034979]; transferase activity [GO:0016740]; zinc ion binding [GO:0008270]	RVWELHGSVLRNR	1.0088	0	0	0	0	0	0	0	0	0	0	0	0	0	0	0	0	0	0	0	0	0	0	0	3.61932	3.64226	3.79784	3.71367	0	3.70431	0	0	0	0	0	0
F4XEW1	F4XEW1_9FIRM	Septum formation initiator	HMPREF0866_02133	Ruminococcaceae bacterium D16		integral component of membrane [GO:0016021]		RTGILTKVVIVVLLVYLATSLLDLR	0.97527	0	0	0	0	0	0	0	0	0	0	0	0	0	0	0	0	0	0	0	0	0	0	0	3.55486	0	3.45904	3.60396	3.59383	0	0	0	0	0	3.50686	3.56184
F4XGX0	F4XGX0_9FIRM	50S ribosomal protein L22	rplV HMPREF0866_02871	Ruminococcaceae bacterium D16	translation [GO:0006412]	large ribosomal subunit [GO:0015934]	rRNA binding [GO:0019843]; structural constituent of ribosome [GO:0003735]	RIRPRAQGR	0.98095	0	0	0	0	0	0	0	0	0	0	0	0	0	0	0	0	0	0	0	0	0	0	0	0	0	0	0	0	3.81625	0	3.93072	3.82456	0	3.87513	3.88049
F4XHI0	F4XHI0_9FIRM	Amidohydro-rel domain-containing protein	HMPREF0866_03084	Ruminococcaceae bacterium D16			carboxy-lyase activity [GO:0016831]; hydrolase activity [GO:0016787]	LLQFPEI	0.97519	0	0	0	0	0	0	0	0	0	0	0	0	0	0	0	0	0	0	0	0	0	0	0	0	0	0	0	0	3.76376	0	3.76335	3.76714	3.68447	3.6861	3.76619
F4XHV3	F4XHV3_9FIRM	DUF2958 domain-containing protein	HMPREF0866_03207	Ruminococcaceae bacterium D16				DNPPTHEQK	0.97587	0	0	0	0	0	0	0	0	0	0	0	0	0	0	0	0	0	0	0	0	0	0	0	0	0	0	0	3.47823	3.43791	0	0	3.88577	0	3.5056	3.57034
A0A1I3K0W6	A0A1I3K0W6_9FIRM	Lipoprotein	SAMN02910435_00522	Ruminococcaceae bacterium D5				NEDTGGDDEYGNPVVQQYCSLCDAK	1.0157	0	0	0	0	0	0	0	0	0	0	0	0	0	0	0	0	0	0	0	0	0	0	0	0	0	0	0	0	3.9386	3.71553	3.82664	3.86966	3.82456	3.74526	3.91494
A0A1I3N4D7	A0A1I3N4D7_9FIRM	Homoserine dehydrogenase (EC 1.1.1.3)	SAMN02910435_01227	Ruminococcaceae bacterium D5	isoleucine biosynthetic process [GO:0009097]; methionine biosynthetic process [GO:0009086]; threonine biosynthetic process [GO:0009088]		homoserine dehydrogenase activity [GO:0004412]; NADP binding [GO:0050661]	SGLIAMVSPALVAK	0.97547	0	0	0	0	0	0	0	0	0	0	0	0	0	0	0	0	0	0	0	0	0	0	0	0	0	3.44612	0	0	0	3.48776	3.74751	3.49531	3.69966	0	0
A0A1I3QXD8	A0A1I3QXD8_9FIRM	Cytoplasmic protein	SAMN02910435_01939	Ruminococcaceae bacterium D5				MKHQRIIK	0.97899	0	0	0	0	0	0	0	0	0	0	0	0	0	0	0	0	0	0	0	0	0	0	0	3.68781	3.70338	3.71364	3.74093	3.71572	3.72708	0	0	0	0	0	0
A0A1I3RKH7	A0A1I3RKH7_9FIRM	Carboxyl-terminal processing protease	SAMN02910435_02116	Ruminococcaceae bacterium D5	proteolysis [GO:0006508]	integral component of membrane [GO:0016021]	serine-type peptidase activity [GO:0008236]	KVEVPTVSSR	0.97916	0	0	0	0	0	0	0	0	0	0	0	0	0	0	0	0	0	0	0	0	0	0	0	3.6957	3.73393	3.74513	3.78085	0	3.72339	0	0	0	0	0	0
A0A1I3S220	A0A1I3S220_9FIRM	Multidrug efflux pump subunit AcrB	SAMN02910435_02252	Ruminococcaceae bacterium D5		integral component of membrane [GO:0016021]; plasma membrane [GO:0005886]	transmembrane transporter activity [GO:0022857]	YYVEEEIVPELEK	0.99379	0	0	0	0	0	0	0	0	0	0	0	0	0	0	0	0	0	0	0	0	0	0	0	0	0	0	0	0	3.85934	3.6672	3.61225	3.6087	3.57502	0	0
A0A1I3SVW5	A0A1I3SVW5_9FIRM	ABC-2 type transport system ATP-binding protein	SAMN02910435_02472	Ruminococcaceae bacterium D5		membrane [GO:0016020]	ABC-type transporter activity [GO:0140359]; ATP binding [GO:0005524]	ILWLHKGR	0.97679	0	0	0	0	0	0	0	0	0	0	0	0	0	0	0	0	0	0	0	0	0	0	0	0	3.69408	0	0	3.46083	0	0	3.64403	3.60187	3.68709	0	3.72057
A0A1G6ABN1	A0A1G6ABN1_9FIRM	Chaperone protein DnaJ	dnaJ SAMN02910317_00235	Ruminococcaceae bacterium FB2012	DNA replication [GO:0006260]; protein folding [GO:0006457]; response to heat [GO:0009408]	cytoplasm [GO:0005737]	ATP binding [GO:0005524]; heat shock protein binding [GO:0031072]; unfolded protein binding [GO:0051082]; zinc ion binding [GO:0008270]	LARQYHPDLHPDDK	0.97492	0	0	0	0	0	0	0	0	0	0	0	0	0	0	0	0	0	0	0	0	0	0	0	0	0	0	0	0	0	3.74105	3.80321	3.67992	3.73804	0	3.75274
A0A1G6ATY3	A0A1G6ATY3_9FIRM	ABC transporter permease	SAMN02910317_00530	Ruminococcaceae bacterium FB2012		integral component of membrane [GO:0016021]		KTITKNGTR	0.97695	0	0	0	0	0	0	0	0	0	0	0	0	0	0	0	0	0	0	0	0	0	0	0	0	3.63646	3.64457	3.66157	3.55894	0	3.7646	0	0	0	0	0
A0A1G6B5J2	A0A1G6B5J2_9FIRM	DUF262 domain-containing protein	SAMN02910317_00803	Ruminococcaceae bacterium FB2012				LLVNFFIR	0.97797	0	0	0	0	0	0	0	0	0	0	0	0	0	0	0	0	0	0	0	0	0	0	0	0	0	0	0	0	3.58904	3.77734	3.58874	3.71594	3.79804	3.49279	3.53092
A0A1G6CA35	A0A1G6CA35_9FIRM	Lon protease (EC 3.4.21.53) (ATP-dependent protease La)	lon SAMN02910317_01469	Ruminococcaceae bacterium FB2012	cellular response to heat [GO:0034605]; protein quality control for misfolded or incompletely synthesized proteins [GO:0006515]	cytoplasm [GO:0005737]	ATP binding [GO:0005524]; ATP hydrolysis activity [GO:0016887]; ATP-dependent peptidase activity [GO:0004176]; sequence-specific DNA binding [GO:0043565]; serine-type endopeptidase activity [GO:0004252]	AVKTAMNDNTPVFLVAQK	0.97582	0	0	0	0	0	0	0	0	0	0	0	0	0	0	0	0	0	0	0	0	0	0	0	0	0	0	0	0	0	3.72633	3.81027	3.5684	3.53783	0	3.57707
A0A1G6DBV2	A0A1G6DBV2_9FIRM	DUF3987 domain-containing protein	SAMN02910317_02119	Ruminococcaceae bacterium FB2012				SLSSPADADIAWDAMESNEK	0.97942	0	0	0	0	0	0	0	0	0	0	0	0	0	0	0	0	0	0	0	0	0	0	0	0	0	0	3.58077	0	3.44656	0	3.44798	3.75275	0	0	3.712
A0A1G6DCA7	A0A1G6DCA7_9FIRM	tRNA(Adenine34) deaminase	SAMN02910317_02132	Ruminococcaceae bacterium FB2012			hydrolase activity [GO:0016787]; zinc ion binding [GO:0008270]	WQSLSPEWQTAFDEAWEAFRNGCIPIGAALFDENGGLLIR	0.97571	0	0	0	0	0	0	0	0	0	0	0	0	0	0	0	0	0	0	0	0	0	0	0	0	0	0	0	0	3.66222	3.59586	3.55599	3.67898	3.5882	3.89343	3.61258
A0A1G6E3Z5	A0A1G6E3Z5_9FIRM	Lipoprotein	SAMN02910317_02686	Ruminococcaceae bacterium FB2012				MTEDKSVMCDGGQTTLYVITDK	0.97913	0	0	0	0	0	0	0	0	0	0	0	0	0	0	0	0	0	0	0	0	0	0	0	0	0	3.49128	0	0	3.74431	3.64587	3.72629	0	3.69213	0	0
A0A1G6E4I0	A0A1G6E4I0_9FIRM	Cytidylate kinase (CK) (EC 2.7.4.25) (Cytidine monophosphate kinase) (CMP kinase)	cmk SAMN02910317_02660	Ruminococcaceae bacterium FB2012	phosphorylation [GO:0016310]; pyrimidine nucleotide metabolic process [GO:0006220]	cytoplasm [GO:0005737]	acyltransferase activity [GO:0016746]; ATP binding [GO:0005524]; CMP kinase activity [GO:0036430]; dCMP kinase activity [GO:0036431]	FFVWIIKK	0.9971	0	0	0	0	0	0	0	0	0	0	0	0	0	0	0	0	0	0	0	0	0	0	0	3.50918	3.56748	3.30385	0	0	3.61865	3.63244	0	0	3.65066	0	3.58019
A0A1I0MAK7	A0A1I0MAK7_9FIRM	ABC transporter permease	SAMN05216413_0240	Ruminococcaceae bacterium KH2T8		integral component of membrane [GO:0016021]		GNAKMKGK	0.9752	0	0	0	0	0	0	0	0	0	0	0	0	0	0	0	0	0	0	0	0	0	0	0	3.64016	3.77465	0	3.73094	3.73165	0	0	0	0	0	3.75182	0
A0A1I0NVJ8	A0A1I0NVJ8_9FIRM	Haloacid dehalogenase superfamily, subfamily IA, variant 3 with third motif having DD or ED/haloacid dehalogenase superfamily, subfamily IA, variant 1 with third motif having Dx(3-4)D or Dx(3-4)E	SAMN05216413_1019	Ruminococcaceae bacterium KH2T8				IAIASSTRTARVK	0.97514	0	0	0	0	0	0	0	0	0	0	0	0	0	0	0	0	0	0	0	0	0	0	0	0	0	0	0	0	3.5958	3.6801	3.6489	3.69822	0	3.52602	3.6156
A0A1I0P558	A0A1I0P558_9FIRM	FtsX-like permease family protein	SAMN05216413_1180	Ruminococcaceae bacterium KH2T8		integral component of membrane [GO:0016021]; plasma membrane [GO:0005886]		CEDEFGEHMISR	0.97549	0	0	0	0	0	0	0	0	0	0	0	0	0	0	0	0	0	0	0	0	0	0	0	0	0	0	0	0	0	3.82017	3.79741	3.83166	0	3.83628	3.65202
A0A1I0PD35	A0A1I0PD35_9FIRM	Chromosome partition protein Smc	smc SAMN05216413_1319	Ruminococcaceae bacterium KH2T8	chromosome condensation [GO:0030261]; DNA replication [GO:0006260]; sister chromatid cohesion [GO:0007062]	chromosome [GO:0005694]; cytoplasm [GO:0005737]	ATP binding [GO:0005524]; ATP hydrolysis activity [GO:0016887]; DNA binding [GO:0003677]	EQEDRYIEFRQNNSTLTQR	0.97706	0	0	0	0	0	0	0	0	0	0	0	0	0	0	0	0	0	0	0	0	0	0	0	0	0	0	0	0	0	3.67577	3.73854	3.70744	3.76299	3.79559	3.96502
A0A1I0QHL0	A0A1I0QHL0_9FIRM	RloB-like protein	SAMN05216413_1749	Ruminococcaceae bacterium KH2T8				WNDRLVIIK	0.97411	0	0	0	0	0	0	0	0	0	0	0	0	0	0	0	0	0	0	0	0	0	0	0	0	0	0	0	0	0	3.68582	3.50921	3.87645	3.80969	3.84363	3.71964
A0A1G4V2H8	A0A1G4V2H8_9FIRM	DUF4230 domain-containing protein	SAMN02910436_00040	Ruminococcaceae bacterium P7				VIEEQLILLK	1.0016	0	0	0	0	0	0	0	0	0	0	0	0	0	0	0	0	0	0	0	0	0	0	0	3.7757	3.78981	3.75077	3.68803	3.71547	0	0	0	0	0	0	0
A0A1G4VEE4	A0A1G4VEE4_9FIRM	Magnesium transporter MgtE	SAMN02910436_00446	Ruminococcaceae bacterium P7		integral component of membrane [GO:0016021]; plasma membrane [GO:0005886]	magnesium ion transmembrane transporter activity [GO:0015095]; metal ion binding [GO:0046872]	DLLLAEDDRIVK	0.97914	0	0	0	0	0	0	0	0	0	0	0	0	0	0	0	0	0	0	0	0	0	0	0	0	0	0	0	3.47711	3.97014	3.94051	3.8158	4.05112	3.90596	3.59995	3.70156
A0A1G4VKX9	A0A1G4VKX9_9FIRM	3-methyladenine DNA glycosylase AlkD	SAMN02910436_00633	Ruminococcaceae bacterium P7				MPALRTLAK	0.98294	0	0	0	0	0	0	0	0	0	0	0	0	0	0	0	0	0	0	0	0	0	0	0	4.00314	3.97088	4.03973	4.05514	3.80715	0	0	0	0	0	0	0
A0A1G4VWG9	A0A1G4VWG9_9FIRM	Serine hydroxymethyltransferase (SHMT) (Serine methylase) (EC 2.1.2.1)	glyA SAMN02910436_00940	Ruminococcaceae bacterium P7	glycine biosynthetic process from serine [GO:0019264]; methylation [GO:0032259]; tetrahydrofolate interconversion [GO:0035999]	cytoplasm [GO:0005737]	glycine hydroxymethyltransferase activity [GO:0004372]; methyltransferase activity [GO:0008168]; pyridoxal phosphate binding [GO:0030170]	GGLILCRK	0.97888	0	0	0	0	0	0	0	0	0	0	0	0	0	0	0	0	0	0	0	0	0	0	0	0	0	0	0	0	0	3.55985	0	3.69416	3.63471	3.66293	3.66569
A0A1G4WEC3	A0A1G4WEC3_9FIRM	CNA-B domain-containing protein	SAMN02910436_01561	Ruminococcaceae bacterium P7				EDSATWTRVIK	0.977	0	0	0	0	0	0	0	0	0	0	0	0	0	0	0	0	0	0	0	0	0	0	0	0	0	0	0	0	3.63286	3.6469	3.71069	3.89374	0	3.66788	3.63517
A0A1G4WMC2	A0A1G4WMC2_9FIRM	Stage 0 sporulation protein A homolog	SAMN02910436_02035	Ruminococcaceae bacterium P7	phosphorelay signal transduction system [GO:0000160]		DNA binding [GO:0003677]	HGNRRVR	0.97595	0	0	0	0	0	0	0	0	0	0	0	0	0	0	0	0	0	0	0	0	0	0	0	3.77804	3.75695	3.83776	3.73665	3.80504	0	0	0	0	0	0	0
A0A1G4WSY3	A0A1G4WSY3_9FIRM	Macrophage migration inhibitory factor (MIF)	SAMN02910436_02409	Ruminococcaceae bacterium P7				LSDAISLIPGK	1.0176	0	0	0	0	0	0	0	0	0	0	0	0	0	0	0	0	0	0	0	0	0	0	0	0	0	0	0	0	3.73987	3.70014	3.62737	3.71028	3.67416	3.66057	3.73152
A0A1G4WZT2	A0A1G4WZT2_9FIRM	Non-specific serine/threonine protein kinase	SAMN02910436_02833	Ruminococcaceae bacterium P7	phosphorylation [GO:0016310]	cytoplasm [GO:0005737]	ATP binding [GO:0005524]; ATP-dependent chromatin remodeler activity [GO:0140658]; protein serine/threonine kinase activity [GO:0004674]	LKNMIAPFLLR	0.98119	0	0	0	0	0	0	0	0	0	0	0	0	0	0	0	0	0	0	0	0	0	0	0	0	0	3.4748	0	0	3.83513	3.7402	0	3.69585	3.68169	0	0
A0A316B8M2	A0A316B8M2_9FIRM	DNA mismatch repair protein MutS	B0O40_1559	Ruminococcaceae bacterium R-25		integral component of membrane [GO:0016021]		DELSYEILSDMLTEAKQGFVNEEGKLIK	0.98248	0	0	0	0	0	0	0	0	0	0	0	0	0	0	0	0	0	0	0	0	0	0	0	3.89601	3.62362	3.80666	3.75541	0	3.48012	0	0	0	0	0	0
A0A316B952	A0A316B952_9FIRM	Glycosyltransferase involved in cell wall biosynthesis	B0O40_1607	Ruminococcaceae bacterium R-25			transferase activity [GO:0016740]	IVVPHLQILAISLYYLIRR	0.97926	0	0	0	0	0	0	0	0	0	0	0	0	0	0	0	0	0	0	0	0	0	0	0	3.66221	3.74149	3.83149	3.80478	3.77031	0	0	0	0	3.58643	0	0
A0A316B9M3	A0A316B9M3_9FIRM	Glycosyltransferase involved in cell wall biosynthesis	B0O40_1710	Ruminococcaceae bacterium R-25			transferase activity [GO:0016740]	ESLLKLLK	0.97686	0	0	0	0	0	0	0	0	0	0	0	0	0	0	0	0	0	0	0	0	0	0	0	3.83137	3.85999	3.9793	3.96277	3.86219	0	0	0	0	0	0	0
A0A316BC41	A0A316BC41_9FIRM	Integrase	B0O40_0377	Ruminococcaceae bacterium R-25				ILGKLIRTK	0.97675	0	0	0	0	0	0	0	0	0	0	0	0	0	0	0	0	0	0	0	0	0	0	0	0	0	0	0	0	3.64398	3.87457	3.6486	3.94916	3.95977	0	3.95462
A0A316BCS0	A0A316BCS0_9FIRM	Heat-inducible transcription repressor HrcA	hrcA B0O40_0178	Ruminococcaceae bacterium R-25	negative regulation of DNA-templated transcription [GO:0045892]		DNA binding [GO:0003677]; DNA-binding transcription factor activity [GO:0003700]	HSFNVSSATLR	0.97601	0	0	0	0	0	0	0	0	0	0	0	0	0	0	0	0	0	0	0	0	0	0	0	0	0	0	0	0	3.83617	3.84504	3.80173	3.81449	0	0	3.72291
A0A316BCU9	A0A316BCU9_9FIRM	Uridine phosphorylase	B0O40_0073	Ruminococcaceae bacterium R-25	nucleoside metabolic process [GO:0009116]		catalytic activity [GO:0003824]	GYPYVKGRVWTTDALYR	1.0003	0	0	0	0	0	0	0	0	0	0	0	0	0	0	0	0	0	0	0	0	0	0	0	0	0	0	0	0	3.72758	3.78554	3.71653	3.76154	3.7143	0	0
A0A316BE27	A0A316BE27_9FIRM	Transposase	B0O40_0825	Ruminococcaceae bacterium R-25	transposition, DNA-mediated [GO:0006313]		DNA binding [GO:0003677]; transposase activity [GO:0004803]	GQSLRKTK	0.97576	0	0	0	0	0	0	0	0	0	0	0	0	0	0	0	0	0	0	0	0	0	0	0	3.69966	3.6827	3.71835	3.69876	3.6482	0	0	0	0	0	0	0
A0A316BUU9	A0A316BUU9_9FIRM	ABC transporter permease	B0O40_1520	Ruminococcaceae bacterium R-25		integral component of membrane [GO:0016021]		MKTLLFLR	0.97482	0	0	0	0	0	0	0	0	0	0	0	0	0	0	0	0	0	0	0	0	0	0	0	0	0	0	0	0	3.58596	3.54324	3.65833	3.76542	3.8701	3.72614	3.69847
A0A417N5B8	A0A417N5B8_9FIRM	PrgI family protein	DXC62_14580	Ruminococcaceae bacterium TF06-43		integral component of membrane [GO:0016021]		IKEQEELQLEQQHSKG	0.98097	0	0	0	0	0	0	0	0	0	0	0	0	0	0	0	0	0	0	0	0	0	0	0	0	0	0	0	0	4.0865	4.06479	4.14751	4.06212	0	3.72123	0
A0A417N6B9	A0A417N6B9_9FIRM	HIT family protein	DXC62_14350	Ruminococcaceae bacterium TF06-43			catalytic activity [GO:0003824]	HKGRCVVALK	0.97894	0	0	0	0	0	0	0	0	0	0	0	0	0	0	0	0	0	0	0	0	0	0	0	0	0	0	3.47427	0	3.56355	3.64269	0	3.65938	0	3.53187	3.54894
A0A417N838	A0A417N838_9FIRM	LOB domain-containing protein	DXC62_12335	Ruminococcaceae bacterium TF06-43				LMMQKPK	1.0361	0	0	0	0	0	0	0	0	0	0	0	0	0	0	0	0	0	0	0	0	0	0	0	0	0	0	0	0	3.83699	3.80622	3.74421	3.87551	3.7368	0	0
A0A417N8K0	A0A417N8K0_9FIRM	XRE family transcriptional regulator	DXC62_12095	Ruminococcaceae bacterium TF06-43			DNA binding [GO:0003677]	MLGEAKI	0.98715	0	0	0	0	0	0	0	0	0	0	0	0	0	0	0	0	0	0	0	0	0	0	0	0	0	3.76066	3.79919	3.80138	3.84754	0	0	0	3.64248	0	0
A0A417N8W6	A0A417N8W6_9FIRM	MBL fold metallo-hydrolase	DXC62_11540	Ruminococcaceae bacterium TF06-43	dodecyl sulfate metabolic process [GO:0018909]		alkyl sulfatase activity [GO:0018741]; protein dimerization activity [GO:0046983]	ANAAVYDELDFDDK	0.97547	0	0	0	0	0	0	0	0	0	0	0	0	0	0	0	0	0	0	0	0	0	0	0	0	0	3.61006	0	0	3.63672	3.50927	3.6369	3.5516	3.55147	0	0
A0A417NAE4	A0A417NAE4_9FIRM	PcfB family protein	DXC62_09790	Ruminococcaceae bacterium TF06-43				VKGEQTRYLVFFK	0.97329	0	0	0	0	0	0	0	0	0	0	0	0	0	0	0	0	0	0	0	0	0	0	0	0	0	0	0	3.56986	3.55265	3.66855	0	3.46331	0	3.69558	0
A0A417NAT2	A0A417NAT2_9FIRM	tRNA (N(6)-L-threonylcarbamoyladenosine(37)-C(2))-methylthiotransferase MtaB	DXC62_09690	Ruminococcaceae bacterium TF06-43		cytoplasm [GO:0005737]	4 iron, 4 sulfur cluster binding [GO:0051539]; metal ion binding [GO:0046872]; N6-threonylcarbomyladenosine methylthiotransferase activity [GO:0035598]	ITAVDGGSLRGELEE	0.97517	0	0	0	0	0	0	0	0	0	0	0	0	0	0	0	0	0	0	0	0	0	0	0	0	3.87292	0	0	3.48085	3.6633	0	0	3.66293	3.52371	0	3.55545
A0A417NB44	A0A417NB44_9FIRM	Plasmid recombination protein	DXC62_09335	Ruminococcaceae bacterium TF06-43	DNA recombination [GO:0006310]		DNA binding [GO:0003677]	SVRSKLR	0.97474	0	0	0	0	0	0	0	0	0	0	0	0	0	0	0	0	0	0	0	0	0	0	0	3.75879	3.67763	3.75727	3.70828	3.67365	0	0	0	0	0	0	0
A0A417NBY1	A0A417NBY1_9FIRM	DUF669 domain-containing protein	DXC62_08630	Ruminococcaceae bacterium TF06-43				VCTGVVRIGLKK	0.98157	0	0	0	0	0	0	0	0	0	0	0	0	0	0	0	0	0	0	0	0	0	0	0	0	0	0	3.50457	3.63607	3.67243	3.72071	3.67022	3.60654	3.72317	3.76698	3.59618
A0A417NCH9	A0A417NCH9_9FIRM	POTRA domain-containing protein	DXC62_07730	Ruminococcaceae bacterium TF06-43	cell cycle [GO:0007049]; cell division [GO:0051301]	integral component of membrane [GO:0016021]; plasma membrane [GO:0005886]		TMASKRR	0.98474	0	0	0	0	0	0	0	0	0	0	0	0	0	0	0	0	0	0	0	0	0	0	0	0	0	0	0	0	3.62891	3.68454	3.6869	3.69044	3.58423	0	0
A0A417NF42	A0A417NF42_9FIRM	L-2-amino-thiazoline-4-carboxylic acid hydrolase	DXC62_05610	Ruminococcaceae bacterium TF06-43				TLTDYYAAAMMTPTMKAFCR	0.9787	0	0	0	0	0	0	0	0	0	0	0	0	0	0	0	0	0	0	0	0	0	0	0	3.77381	0	0	0	3.41665	3.43336	0	3.56838	0	0	0	3.49575
A0A417NFJ6	A0A417NFJ6_9FIRM	5-methylthioadenosine/S-adenosylhomocysteine deaminase (MTA/SAH deaminase) (EC 3.5.4.28) (EC 3.5.4.31)	mtaD DXC62_04800	Ruminococcaceae bacterium TF06-43			5'-methylthioadenosine deaminase activity [GO:0090614]; metal ion binding [GO:0046872]; S-adenosylhomocysteine deaminase activity [GO:0050270]	IHIDFSIHAEYTCK	0.97466	0	0	0	0	0	0	0	0	0	0	0	0	0	0	0	0	0	0	0	0	0	0	0	0	3.47247	3.60796	0	3.56882	0	0	3.56826	0	3.71688	0	3.74109
A0A1H3CU87	A0A1H3CU87_9FIRM	Glutamyl-tRNA(Gln) amidotransferase subunit A (Glu-ADT subunit A) (EC 6.3.5.7)	gatA SAMN02910264_00203	Ruminococcaceae bacterium YAD3003	translation [GO:0006412]	glutamyl-tRNA(Gln) amidotransferase complex [GO:0030956]	ATP binding [GO:0005524]; glutaminyl-tRNA synthase (glutamine-hydrolyzing) activity [GO:0050567]; transferase activity [GO:0016740]	AVLDAVEVLKSKGATVETFSMPIIK	1.0083	0	0	0	0	0	0	0	0	0	0	0	0	0	0	0	0	0	0	0	0	0	0	0	0	0	0	0	0	3.666	3.60669	3.40275	3.64251	3.5843	0	0
A0A1H3DVG4	A0A1H3DVG4_9FIRM	Glycosyltransferase involved in cell wall bisynthesis	SAMN02910264_00486	Ruminococcaceae bacterium YAD3003			transferase activity [GO:0016740]	KFNLDSYLCGIR	0.98261	0	0	0	0	0	0	0	0	0	0	0	0	0	0	0	0	0	0	0	0	0	0	0	0	0	0	0	0	0	3.7621	3.81096	3.68437	3.59039	0	3.66493
A0A1H3GAL3	A0A1H3GAL3_9FIRM	Diguanylate cyclase (GGDEF) domain-containing protein	SAMN02910264_01193	Ruminococcaceae bacterium YAD3003	regulation of DNA-templated transcription [GO:0006355]			FIPGESCGCYEFR	0.98656	0	0	0	0	0	0	0	0	0	0	0	0	0	0	0	0	0	0	0	0	0	0	0	0	0	0	0	0	0	3.89389	3.84681	3.90063	3.91521	0	3.84083
A0A1H3HR91	A0A1H3HR91_9FIRM	DNA polymerase II large subunit	SAMN02910264_01612	Ruminococcaceae bacterium YAD3003			iron ion binding [GO:0005506]	WESFIQFGK	0.98729	0	0	0	0	0	0	0	0	0	0	0	0	0	0	0	0	0	0	0	0	0	0	0	0	0	0	0	0	3.76127	3.73179	3.64165	3.78447	3.70373	0	0
A0A1H3I8Q1	A0A1H3I8Q1_9FIRM	Transposase	SAMN02910264_01768	Ruminococcaceae bacterium YAD3003				HDVKAQIK	0.97745	0	0	0	0	0	0	0	0	0	0	0	0	0	0	0	0	0	0	0	0	0	0	0	3.7795	3.66189	3.69788	3.61063	3.61924	0	0	0	0	0	0	0
A0A1G4P2S9	A0A1G4P2S9_9FIRM	PAP2 superfamily protein	SAMN02910456_00105	Ruminococcaceae bacterium YRB3002		integral component of membrane [GO:0016021]		ITPPEVALK	0.98732	0	0	0	0	0	0	0	0	0	0	0	0	0	0	0	0	0	0	0	0	0	0	0	3.63092	3.69536	3.75641	3.81588	3.67365	3.74616	0	0	0	0	0	0
A0A1G4QFC4	A0A1G4QFC4_9FIRM	DUF4364 family protein	SAMN02910456_01082	Ruminococcaceae bacterium YRB3002				IHILYLVDR	0.98692	0	0	0	0	0	0	0	0	0	0	0	0	0	0	0	0	0	0	0	0	0	0	0	0	0	0	0	0	3.72371	0	3.82393	3.87579	3.79685	3.75403	3.75419
A0A1G4QMU4	A0A1G4QMU4_9FIRM	DNA-directed RNA polymerase	SAMN02910456_01230	Ruminococcaceae bacterium YRB3002			nucleic acid binding [GO:0003676]	GNECAIDVIAVIDDDLPGEIATK	0.97865	0	0	0	0	0	0	0	0	0	0	0	0	0	0	0	0	0	0	0	0	0	0	0	0	0	0	3.61672	3.59228	3.7175	0	3.69992	3.72013	3.38578	3.75394	3.55704
A0A1G4QR37	A0A1G4QR37_9FIRM	Helicase ATP-binding domain-containing protein	SAMN02910456_01306	Ruminococcaceae bacterium YRB3002		cytoplasm [GO:0005737]	ATP binding [GO:0005524]; DNA binding [GO:0003677]; hydrolase activity [GO:0016787]	IDYSVEDK	0.97658	0	0	0	0	0	0	0	0	0	0	0	0	0	0	0	0	0	0	0	0	0	0	0	3.42332	3.29363	0	0	3.43506	0	0	0	0	3.41227	0	3.79978
A0A1G4QYV8	A0A1G4QYV8_9FIRM	Glycosyltransferase	SAMN02910456_01448	Ruminococcaceae bacterium YRB3002				DQFDCCMPQVLFK	0.97909	0	0	0	0	0	0	0	0	0	0	0	0	0	0	0	0	0	0	0	0	0	0	0	0	0	0	0	0	3.91948	3.50532	3.64524	3.67648	3.65965	3.89527	0
A0A1G4R3T8	A0A1G4R3T8_9FIRM	L-2-amino-thiazoline-4-carboxylic acid hydrolase	SAMN02910456_01566	Ruminococcaceae bacterium YRB3002			hydrolase activity [GO:0016787]	ELYNKYK	0.97611	0	0	0	0	0	0	0	0	0	0	0	0	0	0	0	0	0	0	0	0	0	0	0	0	3.74833	3.79333	0	3.71575	4.00518	0	3.75867	0	3.54042	0	0
A0A1G4RIV3	A0A1G4RIV3_9FIRM	DUF58 domain-containing protein	SAMN02910456_01871	Ruminococcaceae bacterium YRB3002				ASGRSGQILIKR	0.98214	0	0	0	0	0	0	0	0	0	0	0	0	0	0	0	0	0	0	0	0	0	0	0	0	0	0	0	0	3.74375	3.74166	3.72264	3.68666	0	3.77477	3.70283
A0A1G4RLI5	A0A1G4RLI5_9FIRM	RanBP2-type domain-containing protein	SAMN02910456_01940	Ruminococcaceae bacterium YRB3002			metal ion binding [GO:0046872]	GWFEELR	0.97487	0	0	0	0	0	0	0	0	0	0	0	0	0	0	0	0	0	0	0	0	0	0	0	3.44184	0	3.52897	0	0	3.66238	3.63709	3.48151	3.54195	3.56321	0	0
A0A1G4S7L2	A0A1G4S7L2_9FIRM	Recombination protein RecR	recR SAMN02910456_02321	Ruminococcaceae bacterium YRB3002	DNA recombination [GO:0006310]; DNA repair [GO:0006281]		DNA binding [GO:0003677]; metal ion binding [GO:0046872]	SKSLEDTTISQLIQRLAANSEVK	1.0234	0	0	0	0	0	0	0	0	0	0	0	0	0	0	0	0	0	0	0	0	0	0	0	3.77209	3.72481	3.80693	3.70868	3.6557	0	0	0	0	0	0	0
A0A1Z3CJS7	A0A1Z3CJS7_FUSNP	SNF2 family protein	CBG50_09870	Fusobacterium nucleatum subsp. polymorphum				ILINGENK	0.99331	0	0	0	0	0	0	0	0	0	0	0	0	0	0	0	3.22858	0	0	0	0	0	0	0	0	0	0	3.61425	0	0	3.87684	3.91332	0	3.90402	3.88939	3.51465
B9DX60	ATPE_CLOK1	ATP synthase epsilon chain (ATP synthase F1 sector epsilon subunit) (F-ATPase epsilon subunit)	atpC CKR_3252	Clostridium kluyveri (strain NBRC 12016)		plasma membrane [GO:0005886]; proton-transporting ATP synthase complex, catalytic core F(1) [GO:0045261]	ATP binding [GO:0005524]; proton-transporting ATP synthase activity, rotational mechanism [GO:0046933]	AQLALNR		0	0	0	0	0	0	0	3.30496	0	0	0	0	0	0	0	0	0	0	0	0	0	0	0	0	0	0	0	3.3241	0	3.71776	3.63866	3.77598	0	3.60355	3.80102
A0A414PQ33	A0A414PQ33_FUSMR	Molecular chaperone	DW663_10175	Fusobacterium mortiferum				KHFTYINKPEFYK	0.9957	0	0	0	0	0	0	0	0	0	0	3.31736	0	0	0	0	0	0	0	0	0	0	0	0	0	0	3.52232	0	3.26538	3.57312	3.82251	3.80341	0	3.79631	0	0
A0A4Y1VHJ2	A0A4Y1VHJ2_BACUN	Capsule assembly Wzi family protein	Bun01g_27760	Bacteroides uniformis				WFGFFAGSR	0.93593	0	0	0	0	0	3.33013	0	0	0	0	0	0	0	0	0	0	0	0	0	0	0	0	0	0	0	0	0	0	3.68379	3.767	3.79404	3.54726	3.44595	3.88162	3.54599
E1WWS2	E1WWS2_BACF6	Phage major capsid protein	BF638R_3645	Bacteroides fragilis (strain 638R)				QTLAAAIAQK	0.97567	0	0	0	0	0	0	0	0	0	0	0	0	3.34633	0	0	0	0	0	0	0	0	0	0	0	0	0	0	3.47711	4.08188	3.8622	3.8158	4.00226	3.90596	0	0
B0N288	B0N288_9FIRM	PRD domain protein	CLORAM_00724	Erysipelatoclostridium ramosum DSM 1402	regulation of DNA-templated transcription [GO:0006355]			LIILLAIR	0.98441	3.35164	0	0	0	0	0	0	0	0	0	0	0	0	0	0	0	0	0	0	0	0	0	0	0	0	0	0	0	0	3.50129	3.53305	3.48997	3.60215	3.58657	3.58451
R7JC89	R7JC89_9FUSO	Lipoprotein	BN657_00583	Fusobacterium sp. CAG:439				SHDYKHPGWK	0.99606	0	0	0	0	0	0	0	0	0	0	0	0	0	0	0	0	0	0	0	0	0	0	3.35688	3.93742	3.6176	0	3.63581	3.64311	0	0	3.45594	0	0	3.35233	0
A0A1Y3V5W8	A0A1Y3V5W8_BACUN	4Fe-4S dicluster domain-containing protein	B5G17_03920	Bacteroides uniformis			iron-sulfur cluster binding [GO:0051536]; metal ion binding [GO:0046872]	ARIQSIFK	0.91732	3.36456	0	0	0	0	0	0	0	0	0	0	0	0	0	0	0	0	0	0	0	0	0	0	0	0	0	0	0	0	3.61235	3.75578	3.8118	3.8156	3.76514	3.75952
A0A1I3NVZ9	A0A1I3NVZ9_9FIRM	Glucose-1-phosphate adenylyltransferase	SAMN02910435_01419	Ruminococcaceae bacterium D5	glycogen biosynthetic process [GO:0005978]		glucose-1-phosphate adenylyltransferase activity [GO:0008878]	GFGEMEIRGFR	0.97907	0	0	0	0	0	0	0	0	0	0	0	0	0	0	0	0	0	0	0	3.37324	0	0	0	0	0	0	0	0	3.66045	3.72962	3.70599	3.64141	3.41061	3.72425	0
B2THB7	RECF_CLOBB	DNA replication and repair protein RecF	recF CLL_A0004	Clostridium botulinum (strain Eklund 17B / Type B)	DNA repair [GO:0006281]; DNA replication [GO:0006260]; SOS response [GO:0009432]	cytoplasm [GO:0005737]	ATP binding [GO:0005524]; single-stranded DNA binding [GO:0003697]	KYYFNLVQYNK		0	0	0	0	0	0	0	0	0	0	0	0	0	0	0	0	0	0	3.37876	0	0	0	0	0	3.35045	3.29697	0	3.36627	3.49995	0	0	0	0	0	3.42313
A0A1H3KKF5	A0A1H3KKF5_9FIRM	Transposase InsO and inactivated derivatives	SAMN02910264_02418	Ruminococcaceae bacterium YAD3003	DNA integration [GO:0015074]		sequence-specific DNA binding [GO:0043565]	IICLNSRGRK	0.97637	0	0	0	0	0	0	0	0	0	0	3.38036	0	0	0	0	0	0	0	0	0	0	0	0	4.01329	4.02824	4.05901	3.99725	0	3.67975	3.77476	0	3.40787	0	0	0
A0A4Y1VCD2	A0A4Y1VCD2_BACUN	Patatin	Bun01g_09630	Bacteroides uniformis	lipid catabolic process [GO:0016042]		hydrolase activity [GO:0016787]	DVLLDDR	0.96251	0	0	0	0	0	0	0	0	0	0	0	0	0	0	0	0	3.38113	0	0	0	0	0	0	0	0	3.60857	0	3.65906	3.71576	3.80585	3.87938	3.63361	0	0	0
K1GXL1	K1GXL1_9FUSO	Chromosome partition protein Smc	FPOG_00716	Fusobacterium periodonticum D10				KSISKSVDK	0.99435	3.38665	0	0	0	0	0	0	0	0	0	0	0	0	0	0	0	0	0	0	0	0	0	0	0	0	3.50774	0	3.62398	3.65186	0	3.5773	3.60059	0	0	3.58644
Q0TP14	QUEA_CLOP1	S-adenosylmethionine:tRNA ribosyltransferase-isomerase (EC 2.4.99.17) (Queuosine biosynthesis protein QueA)	queA CPF_2202	Clostridium perfringens (strain ATCC 13124 / DSM 756 / JCM 1290 / NCIMB 6125 / NCTC 8237 / Type A)	queuosine biosynthetic process [GO:0008616]	cytoplasm [GO:0005737]	S-adenosylmethionine:tRNA ribosyltransferase-isomerase activity [GO:0051075]	GSAAAPTAGLHFTEELLK		0	0	0	0	0	0	0	0	0	0	0	0	0	0	0	0	0	0	0	3.39041	0	0	0	3.44802	0	0	3.75431	0	0	0	3.51037	3.63264	3.61302	0	0
R9GYN2	R9GYN2_BACT4	SusC/RagA family TonB-linked outer membrane protein	C799_04793	Bacteroides thetaiotaomicron dnLKV9		integral component of membrane [GO:0016021]		RQHCRWK	0.98198	0	0	0	0	0	0	0	0	0	0	0	0	0	0	0	0	0	3.39138	0	0	0	0	0	3.84445	3.69031	3.68381	3.62382	3.72422	0	0	3.43933	3.54676	0	0	0
B1IKM0	GLSA_CLOBK	Glutaminase (EC 3.5.1.2)	glsA CLD_1766	Clostridium botulinum (strain Okra / Type B1)	glutamine metabolic process [GO:0006541]		glutaminase activity [GO:0004359]	ALAYFMK		0	0	0	3.3969	0	0	0	0	0	0	0	0	0	0	0	0	0	0	0	0	0	0	0	0	0	0	3.55206	3.56986	3.55265	3.86074	0	3.64843	0	3.69558	0
C1FTE9	OTC_CLOBJ	Ornithine carbamoyltransferase (OTCase) (EC 2.1.3.3)	arcB CLM_2900	Clostridium botulinum (strain Kyoto / Type A2)	arginine catabolic process to ornithine [GO:0019547]; arginine deiminase pathway [GO:0019546]	cytoplasm [GO:0005737]	amino acid binding [GO:0016597]; ornithine carbamoyltransferase activity [GO:0004585]	AKYTGTEVQRLK		0	0	0	0	0	0	0	0	0	0	0	0	0	0	0	0	3.39727	0	0	0	0	0	0	0	3.72173	3.6424	3.51502	3.44285	0	0	0	0	0	3.54647	0
A0A1G6AY63	A0A1G6AY63_9FIRM	Ribulose-phosphate 3-epimerase (EC 5.1.3.1)	rpe SAMN02910317_00629	Ruminococcaceae bacterium FB2012	pentose catabolic process [GO:0019323]; pentose-phosphate shunt [GO:0006098]		D-ribulose-phosphate 3-epimerase activity [GO:0004750]; metal ion binding [GO:0046872]	AAVDSLRR	0.97651	0	0	0	0	0	0	0	0	0	0	0	0	0	0	0	0	0	0	0	0	3.40009	0	0	0	3.5645	3.78613	3.6031	0	3.59988	0	0	0	3.5675	0	3.5864
A6LUQ7	MURQ_CLOB8	N-acetylmuramic acid 6-phosphate etherase (MurNAc-6-P etherase) (EC 4.2.1.126) (N-acetylmuramic acid 6-phosphate hydrolase) (N-acetylmuramic acid 6-phosphate lyase)	murQ Cbei_1917	Clostridium beijerinckii (strain ATCC 51743 / NCIMB 8052) (Clostridium acetobutylicum)	amino sugar catabolic process [GO:0046348]; carbohydrate metabolic process [GO:0005975]; N-acetylmuramic acid catabolic process [GO:0097173]		carbohydrate derivative binding [GO:0097367]; carbon-oxygen lyase activity [GO:0016835]	IHRGGRLIYIGAGTSGR		0	0	0	0	0	0	0	0	0	0	3.40349	0	0	0	0	0	0	0	0	0	0	0	0	3.46497	0	3.49035	3.34568	0	0	0	0	3.47568	3.38451	0	0
D3MPJ7	D3MPJ7_9FIRM	DUF262 domain-containing protein	HMPREF0631_1720	Peptostreptococcus anaerobius 653-L				IRQFPLNR	0.99064	0	0	0	0	0	0	3.414	0	0	0	0	0	0	0	0	0	0	0	0	0	0	0	0	0	0	0	0	3.55391	3.81334	3.87523	3.92324	3.82389	0	4.10682	3.89946
A0A3C0KIX9	A0A3C0KIX9_9FIRM	RNA-binding transcriptional accessory protein	DCL24_01510	Erysipelotrichaceae bacterium	nucleobase-containing compound metabolic process [GO:0006139]			GMMNDELKK	0.97108	3.41603	0	0	0	0	0	0	0	0	0	0	0	0	0	0	0	0	0	0	0	0	0	0	0	0	0	0	3.74919	3.79572	3.75182	3.78356	3.73356	3.68411	0	0
Q0TMI3	FTHS_CLOP1	Formate--tetrahydrofolate ligase (EC 6.3.4.3) (Formyltetrahydrofolate synthetase) (FHS) (FTHFS)	fhs CPF_2785	Clostridium perfringens (strain ATCC 13124 / DSM 756 / JCM 1290 / NCIMB 6125 / NCTC 8237 / Type A)	tetrahydrofolate interconversion [GO:0035999]		ATP binding [GO:0005524]; formate-tetrahydrofolate ligase activity [GO:0004329]	FITDSDEEVKAIEDFCK		0	0	3.42844	0	0	0	0	0	0	0	0	0	0	0	0	0	0	0	0	0	0	0	0	3.34281	3.72904	0	0	3.65091	3.62411	0	3.45075	0	0	0	0
R6FED0	R6FED0_9BACE	Peptidase family M23	BN744_01751	Bacteroides sp. CAG:633				TKGSSDKAK	0.98236	3.44278	0	0	0	0	0	0	0	0	0	0	0	0	0	0	0	0	0	0	0	0	0	0	0	0	0	0	0	3.62521	3.74688	3.57103	3.61432	3.61377	3.58508	3.69487
A0A1W6WEL8	A0A1W6WEL8_9FIRM	HAD family phosphatase	B6259_07480	Ruminococcaceae bacterium CPB6				LHVYSFR	0.9995	3.44278	0	0	0	0	0	0	0	0	0	0	0	0	0	0	0	0	0	0	0	0	0	0	0	0	0	0	0	3.62521	3.67959	3.57103	3.8838	3.62122	3.67549	3.57026
R7LUN1	R7LUN1_9FUSO	ATP-binding protein	BN791_01206	Fusobacterium sp. CAG:815				QERDLLIK	0.99448	0	0	0	0	0	0	3.44404	0	0	0	0	0	0	0	0	0	0	0	0	0	0	0	0	0	0	0	0	3.47711	4.03682	3.86406	3.8158	4.07059	3.90596	0	0
A0A1G4WN28	A0A1G4WN28_9FIRM	Trp operon repressor family	SAMN02910436_02093	Ruminococcaceae bacterium P7			DNA-binding transcription factor activity [GO:0003700]; sequence-specific DNA binding [GO:0043565]	KVYTEIVR	0.97814	0	0	0	0	0	0	0	0	0	3.44561	0	0	0	0	0	0	0	0	0	0	0	0	0	3.60567	0	3.61967	3.61991	3.55509	3.71789	0	0	0	3.67505	3.75666	0
A0A1G4VKU8	A0A1G4VKU8_9FIRM	Uncharacterized membrane protein YfhO	SAMN02910436_00628	Ruminococcaceae bacterium P7		integral component of membrane [GO:0016021]		DKSQDTSFVGEDGK	0.97623	3.44887	0	0	0	0	0	0	0	0	0	0	0	0	0	0	0	0	0	0	0	0	0	0	0	0	3.48963	0	3.54973	3.86202	3.63613	3.59797	0	3.62394	0	0
Q8XLN8	Y1003_CLOPE	UPF0291 protein CPE1003	CPE1003	Clostridium perfringens (strain 13 / Type A)		cytoplasm [GO:0005737]		EYINRFKSNLR		0	0	0	0	0	0	0	0	3.45034	0	0	0	0	0	0	0	0	0	0	0	0	0	0	0	0	0	0	0	3.8552	3.88584	0	3.72377	3.55639	3.80625	0
F7LTQ1	F7LTQ1_BACFG	Caudovirus prohead protease	FOC69_15015 HMPREF1018_03494	Bacteroides fragilis				SWNELDK	0.97088	0	0	0	0	0	0	0	0	0	0	0	3.45187	0	0	0	0	0	0	0	0	0	0	0	3.58356	3.59966	3.61098	3.55488	3.60468	0	0	3.48997	0	0	0	0
Q8A3Q6	Q8A3Q6_BACTN	Endo-1,4-beta-xylanase D	BT_2898	Bacteroides thetaiotaomicron (strain ATCC 29148 / DSM 2079 / JCM 5827 / CCUG 10774 / NCTC 10582 / VPI-5482 / E50)	xylan catabolic process [GO:0045493]		hydrolase activity, hydrolyzing O-glycosyl compounds [GO:0004553]	VIKPKVIK	0.97303	3.45477	0	0	0	0	0	0	0	0	0	0	0	0	0	0	0	0	0	0	0	0	0	0	0	0	0	0	0	3.51127	3.57213	3.53305	0	3.60215	3.68496	3.58451
A0A1G6DNY7	A0A1G6DNY7_9FIRM	NH(3)-dependent NAD(+) synthetase (EC 6.3.1.5)	SAMN02910317_02380	Ruminococcaceae bacterium FB2012	NAD biosynthetic process [GO:0009435]	cytoplasm [GO:0005737]	ATP binding [GO:0005524]; glutaminase activity [GO:0004359]; NAD+ synthase (glutamine-hydrolyzing) activity [GO:0003952]; NAD+ synthase activity [GO:0008795]	RHRANLHK	0.98679	3.45741	0	0	0	0	0	0	0	0	0	0	0	0	0	0	0	0	0	0	0	0	0	0	0	0	0	3.51201	3.41099	0	3.51901	3.57494	3.52803	0	3.59516	3.50022
A6LWN4	PAND_CLOB8	Aspartate 1-decarboxylase (EC 4.1.1.11) (Aspartate alpha-decarboxylase) [Cleaved into: Aspartate 1-decarboxylase beta chain; Aspartate 1-decarboxylase alpha chain]	panD Cbei_2608	Clostridium beijerinckii (strain ATCC 51743 / NCIMB 8052) (Clostridium acetobutylicum)	alanine biosynthetic process [GO:0006523]; pantothenate biosynthetic process [GO:0015940]	cytoplasm [GO:0005737]	aspartate 1-decarboxylase activity [GO:0004068]	LETYVIPGK		3.45904	0	0	0	0	0	0	0	0	0	0	0	0	0	0	0	0	0	0	0	0	0	0	0	0	0	0	0	3.73273	3.70053	3.80535	3.70918	3.8503	3.76059	0
Q892B2	SYD_CLOTE	Aspartate--tRNA ligase (EC 6.1.1.12) (Aspartyl-tRNA synthetase) (AspRS)	aspS CTC_02194	Clostridium tetani (strain Massachusetts / E88)	aspartyl-tRNA aminoacylation [GO:0006422]	cytoplasm [GO:0005737]	aspartate-tRNA ligase activity [GO:0004815]; ATP binding [GO:0005524]; nucleic acid binding [GO:0003676]	EEFLEVETPMLTK		3.46574	0	0	0	0	0	0	0	0	0	0	0	0	0	0	0	0	0	0	0	0	0	0	3.77082	3.78765	3.61873	3.69783	3.61605	0	0	0	0	3.48817	0	0
A0A0M5M614	A0A0M5M614_FUSNU	Helicase	RN98_03885	Fusobacterium nucleatum subsp. animalis			ATP binding [GO:0005524]; DNA binding [GO:0003677]; helicase activity [GO:0004386]; hydrolase activity [GO:0016787]	INIRGNGR	0.99488	0	0	0	0	0	0	0	0	0	0	0	0	0	0	0	0	0	0	0	0	0	0	3.46914	0	0	0	3.39918	0	0	4.06833	3.75156	4.07058	3.78423	4.05878	0
H1BAN9	H1BAN9_9FIRM	Phage protein	HMPREF0981_02272	Erysipelotrichaceae bacterium 6_1_45				DGGGEENE	0.97557	0	0	0	0	0	0	0	0	0	0	0	0	0	0	0	0	0	0	0	0	0	0	3.47251	0	0	0	3.58879	3.70564	3.71245	3.70228	3.6291	3.7785	3.72872	3.66849	3.76781
R6NL28	R6NL28_9BACE	SusC/RagA family TonB-linked outer membrane protein	BN659_02514	Bacteroides sp. CAG:443		cell outer membrane [GO:0009279]		VDNSQDTYERK	0.98009	0	0	0	0	0	0	0	0	0	0	3.47984	0	0	0	0	0	0	0	0	0	0	0	0	0	3.46086	0	0	3.50383	3.61487	3.63579	0	0	0	3.44027	3.48998
Q05491	MUTL_CLOTT	Protein MutL	mutL	Clostridium tetanomorphum				AEHIKMVPETEEEIKFDEAMAK		0	0	0	0	0	0	0	0	0	0	0	3.48657	0	0	0	0	0	0	0	0	0	0	0	3.7728	3.65911	3.58124	3.77985	3.76284	0	0	0	3.55575	0	0	0
A0A133ZGG0	A0A133ZGG0_9FIRM	Phage protein F-like protein	HMPREF1866_02343	Lachnoanaerobaculum saburreum			metallopeptidase activity [GO:0008237]	EWEAKIKK	0.94759	3.4875	0	0	0	0	0	0	0	0	0	0	0	0	0	0	0	0	0	0	0	0	0	0	0	0	0	0	0	3.55906	3.52956	3.52197	3.58211	3.44895	3.49751	3.58117
A0A7G9S0Z4	A0A7G9S0Z4_9FIRM	Phage protein	H9L01_03970	Erysipelothrix inopinata				EWEAKLKK	0.97396	3.4875	0	0	0	0	0	0	0	0	0	0	0	0	0	0	0	0	0	0	0	0	0	0	0	0	0	0	0	3.55906	3.52956	3.52197	3.5032	3.59862	3.49751	3.58117
R6VJU9	R6VJU9_9FIRM	Stage 0 sporulation protein A homolog	BN746_02293	Erysipelotrichaceae bacterium CAG:64	phosphorelay signal transduction system [GO:0000160]; regulation of DNA-templated transcription [GO:0006355]		DNA binding [GO:0003677]	VHAQLRRHLR	0.97961	0	0	0	0	0	0	0	0	0	0	0	0	0	0	0	0	0	0	0	0	3.49552	0	0	0	0	0	0	0	3.74375	3.74166	3.72264	3.72346	0	3.65627	3.70283
Q97EV3	TYSY_CLOAB	Thymidylate synthase (TS) (TSase) (EC 2.1.1.45)	thyA CA_C3003	Clostridium acetobutylicum (strain ATCC 824 / DSM 792 / JCM 1419 / LMG 5710 / VKM B-1787)	dTMP biosynthetic process [GO:0006231]; dTTP biosynthetic process [GO:0006235]; methylation [GO:0032259]	cytoplasm [GO:0005737]	thymidylate synthase activity [GO:0004799]	EFPILTTKFVAFK		0	0	0	0	0	0	0	0	0	0	0	0	0	0	0	0	3.49572	0	0	0	0	0	0	3.67419	3.73193	3.83758	0	3.82178	3.85225	0	0	0	0	0	0
A6LPS9	RL30_CLOB8	50S ribosomal protein L30	rpmD Cbei_0169	Clostridium beijerinckii (strain ATCC 51743 / NCIMB 8052) (Clostridium acetobutylicum)	translation [GO:0006412]	large ribosomal subunit [GO:0015934]	structural constituent of ribosome [GO:0003735]	AKLRITLVK		0	0	3.49676	0	0	0	0	0	0	0	0	0	0	0	0	0	0	0	0	0	0	0	0	3.42804	0	0	0	0	3.64398	0	3.6486	3.91718	3.95977	0	0
C3WEE6	C3WEE6_FUSMR	HAD hydrolase, TIGR02254 family	FMAG_01814	Fusobacterium mortiferum ATCC 9817			5'-nucleotidase activity [GO:0008253]	FNRFFTEFNLVGNPIEFNTKYR	0.99776	0	0	0	0	0	0	0	0	3.497	0	0	0	0	0	0	0	0	0	0	0	0	0	0	0	0	3.52686	0	0	3.75524	3.73847	3.76085	0	0	3.67314	3.78337
D5RAI0	D5RAI0_FUSN2	MORN repeat protein	HMPREF0397_0215	Fusobacterium nucleatum subsp. nucleatum (strain ATCC 23726 / VPI 4351)		integral component of membrane [GO:0016021]		AFYKNDKK	1.0032	0	0	0	0	0	0	0	0	0	0	0	0	0	0	0	0	0	0	0	3.49742	0	0	0	3.66542	3.65591	3.70315	3.71192	3.51729	0	0	3.90936	0	3.72291	0	0
A0A416W1E5	A0A416W1E5_9BACE	Tetratricopeptide repeat protein	DWW69_04995	Bacteroides sp. AF16-49	regulation of DNA-templated transcription [GO:0006355]	integral component of membrane [GO:0016021]	DNA binding [GO:0003677]	FFKDALRINK	0.97787	3.49974	0	0	0	0	0	0	0	0	0	0	0	0	0	0	0	0	0	0	0	0	0	0	0	0	0	0	0	3.50513	3.71984	3.70377	3.61841	3.69691	3.81966	3.66248
A0A3C0VQD9	A0A3C0VQD9_9FIRM	GHKL domain-containing protein	DCP07_00805	Lachnospiraceae bacterium		integral component of membrane [GO:0016021]	phosphorelay sensor kinase activity [GO:0000155]	EITTALTVYIK	0.96092	3.49974	0	0	0	0	0	0	0	0	0	0	0	0	0	0	0	0	0	0	0	0	0	0	0	0	0	0	0	0	3.40072	3.7002	3.61841	3.69691	3.52221	3.64165
F4XA50	F4XA50_9FIRM	ATP-binding cassette, subfamily B, bacterial	HMPREF0866_00166	Ruminococcaceae bacterium D16		integral component of membrane [GO:0016021]	ABC-type transporter activity [GO:0140359]; ATP binding [GO:0005524]	IFNQVFR	0.99763	0	0	0	3.50503	0	0	0	0	0	0	0	0	0	0	0	0	0	0	0	0	0	0	0	0	0	0	0	3.50683	3.85008	3.79683	3.51517	3.84565	3.85349	0	0
Q892S2	ERA_CLOTE	GTPase Era	era CTC_02018	Clostridium tetani (strain Massachusetts / E88)	ribosomal small subunit biogenesis [GO:0042274]	cytoplasm [GO:0005737]; plasma membrane [GO:0005886]	GTP binding [GO:0005525]; GTPase activity [GO:0003924]; small ribosomal subunit rRNA binding [GO:0070181]	EKALRLLSEEVPHGIAVEMMTMK		0	0	3.50598	0	0	0	0	0	0	0	0	0	0	0	0	0	0	0	0	0	0	0	0	0	0	0	0	0	3.57086	3.50532	3.64524	3.67648	3.66544	3.82526	0
Q97LC5	SYY1_CLOAB	Tyrosine--tRNA ligase 1 (EC 6.1.1.1) (Tyrosyl-tRNA synthetase 1) (TyrRS 1)	tyrS1 CA_C0637	Clostridium acetobutylicum (strain ATCC 824 / DSM 792 / JCM 1419 / LMG 5710 / VKM B-1787)	tyrosyl-tRNA aminoacylation [GO:0006437]	cytoplasm [GO:0005737]	ATP binding [GO:0005524]; RNA binding [GO:0003723]; tyrosine-tRNA ligase activity [GO:0004831]	EVLAYEVTK		0	0	0	0	0	0	0	0	3.50608	0	0	0	0	0	0	0	0	0	0	0	0	0	0	0	0	3.68244	0	0	0	3.6914	3.76251	3.68849	3.76039	3.71432	3.66662
A0A414QBZ2	A0A414QBZ2_BACSE	AraC family transcriptional regulator	DW668_01320 DW853_12535 DW889_09080 DWV41_15200 DWV77_00415 DWY65_12830 DWZ78_14715	Bacteroides stercoris			DNA-binding transcription factor activity [GO:0003700]; sequence-specific DNA binding [GO:0043565]	QRISTISTR	0.97872	0	0	0	0	0	0	0	0	0	0	0	0	0	0	0	0	0	0	0	3.51106	0	0	0	0	0	0	0	0	3.60004	3.78221	3.8944	3.73925	0	4.0112	3.78985
A0A1G5WR58	A0A1G5WR58_9FIRM	Two-component system, sensor histidine kinase YesM	SAMN02910368_01487	Lachnospiraceae bacterium G11		integral component of membrane [GO:0016021]; plasma membrane [GO:0005886]	phosphorelay sensor kinase activity [GO:0000155]	KKNNTLSTR	0.95919	0	0	0	0	0	0	0	0	0	0	0	0	0	0	0	0	0	0	0	3.51106	0	0	0	0	0	0	0	0	3.60004	3.78221	3.88686	3.73925	0	4.0112	3.89056
A0A416Z935	A0A416Z935_9FIRM	YhbY family RNA-binding protein	DWV52_09980	Ruminococcaceae bacterium AF10-16			RNA binding [GO:0003723]	QANDALEAR	1.0087	0	0	0	0	3.51393	0	0	0	0	0	0	0	0	0	0	0	0	0	0	0	0	0	0	0	0	0	0	3.74659	3.68863	3.77091	3.94647	3.77627	3.49538	0	3.83888
A0A425VUB2	A0A425VUB2_9ACTN	ATP-dependent DNA helicase RecG	DUD33_08345	Coriobacteriaceae bacterium			helicase activity [GO:0004386]	AMRVPVKNAK	0.97337	3.51475	0	0	0	0	0	0	0	0	0	0	0	0	0	0	0	0	0	0	0	0	0	0	0	0	3.3862	0	0	3.65283	0	3.71638	3.73244	3.66156	3.6421	3.73697
R6DE52	R6DE52_9BACE	DUF4373 domain-containing protein	BN772_03882	Bacteroides sp. CAG:754				FGVLASYIVLR	0.97783	0	0	0	0	0	0	0	0	0	0	0	0	0	0	0	0	0	0	0	3.52011	0	0	0	3.72083	3.91446	3.73781	3.70548	3.78186	0	0	0	0	0	0	3.62009
A0A4S2EVZ8	A0A4S2EVZ8_9ACTN	GATA-type domain-containing protein	E5335_02060	Coriobacteriaceae bacterium				AYIRKAFLK	0.98234	3.52453	0	0	0	0	0	0	0	0	0	0	0	0	0	0	0	0	0	0	0	0	0	0	0	0	3.44957	0	0	3.7488	3.90568	0	3.46558	3.75424	0	3.59241
A0A417HCL2	A0A417HCL2_9FIRM	IMP dehydrogenase (EC 1.1.1.205)	DW741_12475	Ruminococcaceae bacterium AM28-23LB	GMP biosynthetic process [GO:0006177]		IMP dehydrogenase activity [GO:0003938]; metal ion binding [GO:0046872]	LKYFVFRK	0.98556	3.5252	0	0	0	0	0	0	0	0	0	0	0	0	0	0	0	0	0	0	0	0	0	0	0	0	0	0	3.66424	3.80667	3.71548	3.82978	3.81716	3.75903	3.76102	3.8936
A0A413H2Z4	A0A413H2Z4_9BACE	Transposase	DXA68_13980	Bacteroides stercorirosoris	DNA integration [GO:0015074]; DNA recombination [GO:0006310]		DNA binding [GO:0003677]	LILPLIEK	0.96965	3.52755	0	0	0	0	0	0	0	0	0	0	0	0	0	0	0	0	0	0	0	0	0	0	0	0	0	0	3.42276	3.67796	3.62453	0	3.68189	0	3.67286	3.6881
A0A7X8CGJ8	A0A7X8CGJ8_9FIRM	Nucleoside kinase	GX343_00435	Erysipelotrichaceae bacterium	phosphorylation [GO:0016310]		aminoacyl-tRNA ligase activity [GO:0004812]; ATP binding [GO:0005524]; kinase activity [GO:0016301]	RVPGRLLK	0.9738	3.52755	0	0	0	0	0	0	0	0	0	0	0	0	0	0	0	0	0	0	0	0	0	0	0	0	0	0	0	3.67796	3.70943	3.65472	3.71032	0	3.67014	3.6881
A0A6N7XG49	A0A6N7XG49_9FIRM	ClC family H(+)/Cl(-) exchange transporter	FYJ71_06350	Peptostreptococcus porci	potassium ion transport [GO:0006813]	integral component of membrane [GO:0016021]	cation transmembrane transporter activity [GO:0008324]; voltage-gated chloride channel activity [GO:0005247]	LPIILELK	0.99201	3.52755	0	0	0	0	0	0	0	0	0	0	0	0	0	0	0	0	0	0	0	0	0	0	0	0	0	0	3.42276	3.67796	3.62453	0	3.68604	0	3.67286	3.70628
A0A349GT18	A0A349GT18_9FUSO	Biotin carboxyl carrier protein of acetyl-CoA carboxylase	DCR90_04675	Fusobacteriaceae bacterium	fatty acid biosynthetic process [GO:0006633]	acetyl-CoA carboxylase complex [GO:0009317]	acetyl-CoA carboxylase activity [GO:0003989]	VATKTSKK	0.99572	3.53018	0	0	0	0	0	0	0	0	0	0	0	0	0	0	0	0	0	0	0	0	0	0	0	0	0	0	0	3.83687	3.82138	3.75151	3.77253	3.8037	3.58019	3.85328
A0A1I3IDT1	A0A1I3IDT1_9FIRM	Uroporphyrinogen-III C-methyltransferase (EC 2.1.1.107)	SAMN02910435_00135	Ruminococcaceae bacterium D5	methylation [GO:0032259]; siroheme biosynthetic process [GO:0019354]		uroporphyrin-III C-methyltransferase activity [GO:0004851]; uroporphyrinogen-III synthase activity [GO:0004852]	RGQQVCRLK	0.97668	3.53158	0	0	0	0	0	0	0	0	0	0	0	0	0	0	0	0	0	0	0	0	0	0	0	0	0	0	0	3.64488	3.60197	3.51335	3.47766	3.44236	3.75945	0
X8HV51	X8HV51_9FUSO	Methyltransferase	HMPREF1501_0883	Fusobacterium sp. OBRC1				LIHPDRCKHPK	1.0248	0	0	0	0	0	0	0	0	0	0	0	0	0	0	0	3.5349	0	0	0	0	0	0	0	0	0	0	0	0	3.90498	3.93521	3.8008	3.8278	3.79554	0	3.89785
A0A1H8EPX9	A0A1H8EPX9_9FIRM	BRCA1 C Terminus (BRCT) domain-containing protein	SAMN05216454_101200	Peptostreptococcus russellii			exonuclease activity [GO:0004527]; nucleic acid binding [GO:0003676]	TKEEVIK	0.9833	3.53608	0	0	0	0	0	0	0	0	0	0	0	0	0	0	0	0	0	0	0	0	0	0	0	0	0	0	3.60067	3.69238	3.65222	3.64965	3.62611	3.60743	0	3.5914
H1PSE5	H1PSE5_9FUSO	Conserved domain protein	HMPREF0402_01338	Fusobacterium ulcerans 12-1B				DNEIIATTELKFKEDEK	1.006	0	0	0	0	0	0	0	0	0	0	0	0	0	0	0	3.54186	0	0	0	0	0	0	0	0	0	0	3.60747	3.6758	3.78218	3.87732	3.77965	3.88256	3.68504	0	0
A0A416VW24	A0A416VW24_9BACE	Lipocalin-like domain-containing protein	DWW69_08375	Bacteroides sp. AF16-49				VYTIITLTAEK	0.98135	3.54424	0	0	0	0	0	0	0	0	0	0	0	0	0	0	0	0	0	0	0	0	0	0	0	0	0	0	3.32337	0	3.40072	3.7002	0	3.66235	3.54299	3.64165
F9EK47	F9EK47_FUSNU	NAD(+) kinase (EC 2.7.1.23)	HMPREF9094_0301	Fusobacterium nucleatum subsp. animalis ATCC 51191	NADP biosynthetic process [GO:0006741]; phosphorylation [GO:0016310]		ATP binding [GO:0005524]; NAD binding [GO:0051287]; NAD+ kinase activity [GO:0003951]	ELLKYLKYK	0.99453	3.54424	0	0	0	0	0	0	0	0	0	0	0	0	0	0	0	0	0	0	0	0	0	0	0	3.51603	3.72417	0	3.74219	3.71126	0	3.6459	0	3.70613	3.81287	3.71222
D6LG75	D6LG75_9FUSO	DUF3307 domain-containing protein	HMPREF0400_00724	Fusobacterium periodonticum 1_1_41FAA		integral component of membrane [GO:0016021]		KWHGGALLK	0.99585	3.54524	0	0	0	0	0	0	0	0	0	0	0	0	0	0	0	0	0	0	0	0	0	0	0	0	0	0	3.56975	3.7247	3.66421	3.67312	3.70822	3.73764	3.62191	3.61968
A0A1G6A8X7	A0A1G6A8X7_9FIRM	GMP synthase [glutamine-hydrolyzing] (EC 6.3.5.2) (GMP synthetase) (Glutamine amidotransferase)	guaA SAMN02910317_00165	Ruminococcaceae bacterium FB2012	glutamine metabolic process [GO:0006541]		ATP binding [GO:0005524]; GMP synthase (glutamine-hydrolyzing) activity [GO:0003922]; pyrophosphatase activity [GO:0016462]	QLTCIFVDHGFMR	0.97701	0	0	0	0	0	0	0	0	0	0	0	0	0	0	0	0	0	0	0	0	0	0	3.54671	0	3.70138	3.68606	0	3.66717	3.67532	3.66057	0	3.67184	0	0	0
A0A377GXC0	A0A377GXC0_9FUSO	DNA mismatch repair protein MutS	mutS NCTC10723_01063	Fusobacterium necrogenes	mismatch repair [GO:0006298]		ATP binding [GO:0005524]; ATP-dependent DNA damage sensor activity [GO:0140664]; damaged DNA binding [GO:0003684]; mismatched DNA binding [GO:0030983]	KQTLANAER	0.99604	3.54673	0	0	0	0	0	0	0	0	0	0	0	0	0	0	0	0	0	0	0	0	0	0	0	0	0	0	0	3.6333	0	3.55785	3.59686	3.61958	3.62167	3.62576
Q899U3	RECR_CLOTE	Recombination protein RecR	recR CTC_00073	Clostridium tetani (strain Massachusetts / E88)	DNA recombination [GO:0006310]; DNA repair [GO:0006281]		DNA binding [GO:0003677]; metal ion binding [GO:0046872]	ALEGRKEI		0	0	0	0	0	0	0	0	0	0	0	0	0	0	0	0	0	3.54881	0	0	0	0	0	3.71109	3.73969	3.67689	3.76668	3.6628	0	0	0	0	0	0	0
A0A1I5Y3C2	A0A1I5Y3C2_9FIRM	Probable RNA 2'-phosphotransferase (EC 2.7.1.-)	kptA SAMN02910358_01871	Lachnospiraceae bacterium XBB1006	tRNA splicing, via endonucleolytic cleavage and ligation [GO:0006388]		NAD+ ADP-ribosyltransferase activity [GO:0003950]; transferase activity, transferring phosphorus-containing groups [GO:0016772]	VPIQYLQKL	0.98486	3.55243	0	0	0	0	0	0	0	0	0	0	0	0	0	0	0	0	0	0	0	0	0	0	0	0	0	0	0	3.65322	3.66108	0	3.67999	3.67347	3.45568	3.63689
W6PNQ0	W6PNQ0_9BACE	Uncharacterized protein	BN890_32680	Bacteroides xylanisolvens SD CC 1b				ALLYIIYP	0.97644	3.55524	0	0	0	0	0	0	0	0	0	0	0	0	0	0	0	0	0	0	0	0	0	0	0	0	0	0	0	3.8253	3.75155	3.68801	3.82791	3.59041	3.63847	3.66531
R5J852	R5J852_9FIRM	Non-specific serine/threonine protein kinase (EC 2.7.11.1)	BN738_00639	Peptostreptococcus anaerobius CAG:621	protein phosphorylation [GO:0006468]	integral component of membrane [GO:0016021]	ATP binding [GO:0005524]; protein serine/threonine kinase activity [GO:0004674]	IVEPDTSGSSR	0.99028	3.55778	0	0	0	0	0	0	0	0	0	0	0	0	0	0	0	0	0	0	0	0	0	0	3.58495	3.58536	3.67579	0	3.71518	3.69774	0	3.63148	3.5327	3.76609	3.53712	3.7074
R6AAG4	R6AAG4_9BACT	DUF4339 domain-containing protein	BN693_00330	Prevotella sp. CAG:5226				QQAVEQTIR	0.9857	0	3.55975	0	0	0	0	0	0	0	0	0	0	0	0	0	0	0	0	0	0	0	0	0	3.6008	3.65902	3.80573	0	0	3.66973	3.58743	3.60727	0	0	3.64957	0
A0A7X7V4L7	A0A7X7V4L7_9FIRM	tRNA threonylcarbamoyladenosine dehydratase	GX478_08805	Erysipelotrichaceae bacterium			ubiquitin-like modifier activating enzyme activity [GO:0008641]	KTEAAKAR	0.97465	3.56029	0	0	0	0	0	0	0	0	0	0	0	0	0	0	0	0	0	0	0	0	0	0	3.84517	3.81607	3.93765	3.88189	3.91609	3.81331	0	0	0	0	0	0
G6AIL4	G6AIL4_9BACT	DUF4410 domain-containing protein	HMPREF9138_01941	Prevotella histicola F0411				KIKATMVFK	0.99746	0	0	0	0	3.56239	0	0	0	0	0	0	0	0	0	0	0	0	0	0	0	0	0	0	3.76203	3.82427	3.58607	0	3.77213	3.76224	3.81994	3.62216	0	0	3.86852	3.66818
A0A4S2F0X2	A0A4S2F0X2_9ACTN	Laccase domain-containing protein	E5335_00725	Coriobacteriaceae bacterium			adenosine deaminase activity [GO:0004000]; metal ion binding [GO:0046872]; S-methyl-5-thioadenosine phosphorylase activity [GO:0017061]	HGAVAWLAP	0.97553	3.5629	0	0	0	0	0	0	0	0	0	0	0	0	0	0	0	0	0	0	0	0	0	0	0	0	0	0	0	3.80815	3.80987	3.7928	3.85643	3.74421	3.76424	3.78516
A0A3C1EA94	A0A3C1EA94_9FIRM	Redox-regulated ATPase YchF	DCP49_05825	Erysipelotrichaceae bacterium			ATP binding [GO:0005524]; ATP hydrolysis activity [GO:0016887]; GTP binding [GO:0005525]	KSKTTNDK	0.97393	3.5629	0	0	0	0	0	0	0	0	0	0	0	0	0	0	0	0	0	0	0	0	0	0	0	0	0	0	0	3.80815	3.7768	3.74495	3.8099	3.65416	0	3.72809
A0A425WJA9	A0A425WJA9_9ACTN	TFIIB-type domain-containing protein	DUD39_12385	Coriobacteriaceae bacterium				AFKGWKIK	0.96936	3.56327	0	0	0	0	0	0	0	0	0	0	0	0	0	0	0	0	0	0	0	0	0	0	0	0	0	0	3.79744	3.94667	3.94175	3.91572	3.95475	3.91486	3.78079	3.91834
A9KLR1	A9KLR1_LACP7	Ribonuclease 3 (EC 3.1.26.3) (Ribonuclease III) (RNase III)	rnc Cphy_2444	Lachnoclostridium phytofermentans (strain ATCC 700394 / DSM 18823 / ISDg) (Clostridium phytofermentans)	mRNA processing [GO:0006397]; rRNA processing [GO:0006364]; tRNA processing [GO:0008033]	cytoplasm [GO:0005737]	metal ion binding [GO:0046872]; ribonuclease III activity [GO:0004525]; rRNA binding [GO:0019843]	KLLAEFEQK	0.97689	0	0	0	0	0	0	0	0	0	0	0	0	0	0	3.56479	0	0	0	0	0	0	0	0	0	0	0	0	3.47359	0	3.55498	3.52482	3.49183	3.44772	3.64023	0
A0A1Y4QIR1	A0A1Y4QIR1_9FIRM	Transcriptional regulator	B5E92_12495	Erysipelatoclostridium sp. An15				VDFNEQRKHHEIYLSDPR	0.9692	0	0	0	0	0	0	0	0	0	0	0	0	0	0	0	0	0	3.56548	0	0	0	0	0	0	0	0	0	3.65906	0	4.04362	3.93656	3.86769	3.88111	3.93854	0
A0A417HLK0	A0A417HLK0_9FIRM	PcfJ-like protein	DW741_05230	Ruminococcaceae bacterium AM28-23LB				WLPTLEHGIR	1.003	3.56658	0	0	0	0	0	0	0	0	0	0	0	0	0	0	0	0	0	0	0	0	0	0	0	0	0	0	3.72129	3.69583	3.72121	3.75896	3.69134	0	3.65761	3.67484
A0A6S6XJK0	A0A6S6XJK0_9FIRM	DegV family protein	CLOSBL6_1205	Ruminococcaceae bacterium BL-6			lipid binding [GO:0008289]	FLVDDLNTLK	1.0061	3.5725	0	0	0	0	0	0	0	0	0	0	0	0	0	0	0	0	0	0	0	0	0	0	0	0	0	0	3.65517	3.72241	3.77111	3.76098	3.70332	3.60159	3.79178	3.73904
A0A7X7B2S8	A0A7X7B2S8_9FIRM	ABC transporter permease	GX753_03075	Erysipelothrix sp		integral component of membrane [GO:0016021]		LNDPTNKNPFAQYVFR	0.96453	3.57391	0	0	0	0	0	0	0	0	0	0	0	0	0	0	0	0	0	0	0	0	0	0	0	0	0	3.64032	0	3.61719	3.52445	3.54014	4.05327	0	3.92883	4.08607
A0A3D4K1J4	A0A3D4K1J4_9FIRM	Transcriptional regulator	DIW07_04710	Lachnospiraceae bacterium			DNA-binding transcription factor activity [GO:0003700]	KCGLVKGR	0.9568	3.58211	0	0	0	0	0	0	0	0	0	0	0	0	0	0	0	0	0	0	0	0	0	0	0	0	0	0	0	3.7391	3.72019	3.74585	3.73976	3.71159	3.68472	3.70444
A6LT23	HIS3_CLOB8	Phosphoribosyl-AMP cyclohydrolase (PRA-CH) (EC 3.5.4.19)	hisI Cbei_1323	Clostridium beijerinckii (strain ATCC 51743 / NCIMB 8052) (Clostridium acetobutylicum)	histidine biosynthetic process [GO:0000105]	cytoplasm [GO:0005737]	magnesium ion binding [GO:0000287]; phosphoribosyl-AMP cyclohydrolase activity [GO:0004635]; zinc ion binding [GO:0008270]	RVEQVDFEK		3.58236	0	0	0	0	0	0	0	0	0	0	0	0	0	0	0	0	0	0	0	0	0	0	0	0	0	0	3.41688	3.70444	3.94987	4.0098	3.9566	3.97282	0	0
G6C2A5	G6C2A5_9FUSO	Restriction endonuclease subunit S	HMPREF9093_00692	Fusobacterium sp. oral taxon 370 str. F0437	DNA restriction-modification system [GO:0009307]		DNA binding [GO:0003677]	AWVNNHAHVLK	0.99475	0	0	0	0	0	0	0	0	3.58256	0	0	0	0	0	0	0	0	0	0	0	0	0	0	0	0	0	3.30816	0	0	3.82735	3.85502	3.86617	3.93956	3.87181	3.87712
A0A1W6WEX1	A0A1W6WEX1_9FIRM	HD Cas3-type domain-containing protein	B6259_07240	Ruminococcaceae bacterium CPB6	defense response to virus [GO:0051607]	cytoplasm [GO:0005737]	ATP binding [GO:0005524]; helicase activity [GO:0004386]; hydrolase activity [GO:0016787]; metal ion binding [GO:0046872]; nucleic acid binding [GO:0003676]	GFYTLPLK	0.97591	0	0	0	0	0	0	0	0	0	0	0	0	0	0	0	3.58381	0	0	0	0	0	0	0	3.76298	3.84715	3.84979	3.83555	3.76826	3.78824	0	0	0	0	0	0
W4PCN9	W4PCN9_9BACE	Biosynthetic arginine decarboxylase (ADC) (EC 4.1.1.19)	speA JCM6294_333	Bacteroides pyogenes DSM 20611 = JCM 6294	arginine catabolic process [GO:0006527]; spermidine biosynthetic process [GO:0008295]		arginine decarboxylase activity [GO:0008792]; metal ion binding [GO:0046872]	HAPDEFR	0.99229	0	0	0	0	0	0	0	0	0	0	0	0	0	0	0	0	0	0	0	0	3.58384	0	0	0	0	0	0	0	3.73301	3.65478	3.52293	3.60122	0	3.58076	3.90102
R7LX56	R7LX56_9FUSO	Flavin-dependent thymidylate synthase (FDTS) (EC 2.1.1.148) (FAD-dependent thymidylate synthase) (Thymidylate synthase ThyX) (TS) (TSase)	thyX BN791_00812	Fusobacterium sp. CAG:815	dTMP biosynthetic process [GO:0006231]; dTTP biosynthetic process [GO:0006235]; methylation [GO:0032259]		flavin adenine dinucleotide binding [GO:0050660]; thymidylate synthase (FAD) activity [GO:0050797]	HRHMSFSQK	0.99313	0	0	0	0	0	0	0	0	0	0	0	0	0	0	0	0	0	0	0	0	3.5855	0	0	0	3.53396	0	0	3.72494	3.62374	3.7466	3.571	0	3.53916	0	0
C3WEJ1	C3WEJ1_FUSMR	von Willebrand factor type A domain protein	FMAG_01859	Fusobacterium mortiferum ATCC 9817		integral component of membrane [GO:0016021]		VKGIKIPGIKPLK	1.0115	3.59025	0	0	0	0	0	0	0	0	0	0	0	0	0	0	0	0	0	0	0	0	0	0	0	0	0	0	3.69039	3.58688	0	3.75616	3.79072	3.7559	3.6991	0
H1D4T5	H1D4T5_9FUSO	RsbR, positive regulator of sigma-B	HMPREF9466_00468	Fusobacterium necrophorum subsp. funduliforme 1_1_36S				DASGNRR	0.99303	3.59073	0	0	0	0	0	0	0	0	0	0	0	0	0	0	0	0	0	0	0	0	0	0	0	3.51104	3.73583	3.74266	3.70323	3.98245	3.5846	3.93951	3.97985	3.93826	3.9835	3.9754
A0A143XAH1	A0A143XAH1_9ACTN	DNA (cytosine-5-)-methyltransferase (EC 2.1.1.37)	dcm BN3658_02208	Coriobacteriaceae bacterium CHKCI002	DNA restriction-modification system [GO:0009307]		DNA (cytosine-5-)-methyltransferase activity [GO:0003886]	HEGIGVFER	0.97105	0	0	0	0	3.5942	0	0	0	0	0	0	0	0	0	0	0	0	0	0	0	0	0	0	4.00539	3.96341	0	0	3.82863	3.76298	3.64528	3.76627	3.60914	3.55781	0	0
A0A143XC13	A0A143XC13_9ACTN	Putative dimethyl sulfoxide reductase chain YnfE (EC 1.8.99.-)	ynfE_5 BN3658_02765	Coriobacteriaceae bacterium CHKCI002			4 iron, 4 sulfur cluster binding [GO:0051539]; dimethyl sulfoxide reductase activity [GO:0009389]; molybdenum ion binding [GO:0030151]; molybdopterin cofactor binding [GO:0043546]	LREVIDK	0.97395	3.59442	0	0	0	0	0	0	0	0	0	0	0	0	0	0	0	0	0	0	0	0	0	0	0	0	0	0	3.71833	3.81195	3.8339	3.75006	3.78532	3.7361	3.82141	3.76464
Q8XJP6	RIMM_CLOPE	Ribosome maturation factor RimM	rimM CPE1710	Clostridium perfringens (strain 13 / Type A)	ribosomal small subunit biogenesis [GO:0042274]; rRNA processing [GO:0006364]	cytoplasm [GO:0005737]; ribosome [GO:0005840]	ribosome binding [GO:0043022]	MEDLLVVGQIINTHGLR		0	0	0	0	0	0	0	0	0	0	0	0	0	0	0	0	0	0	0	0	3.59497	0	0	0	0	0	0	3.74341	3.77277	3.8058	0	3.81599	0	0	3.80004
A0A7X6WU15	A0A7X6WU15_9FIRM	Transcriptional regulator	GX760_01370	Erysipelothrix sp				IYASQSYEEALS	0.97288	0	0	0	0	3.59501	0	0	0	0	0	0	0	0	0	0	0	0	0	0	0	0	0	0	3.54381	0	3.6812	3.6864	3.6796	0	0	0	0	3.53686	3.43973	0
A0A425VTF8	A0A425VTF8_9ACTN	DUF3825 domain-containing protein	DUD33_09545	Coriobacteriaceae bacterium				SARTAAGKR	0.96997	3.59563	0	0	0	0	0	0	0	0	0	0	0	0	0	0	0	0	0	0	0	0	0	0	0	0	0	0	0	0	3.75344	3.73532	3.70337	3.7402	3.74717	3.69437
A0A4R2LMU0	A0A4R2LMU0_9BACE	Signal transduction histidine kinase	EV202_10567	Bacteroides heparinolyticus		integral component of membrane [GO:0016021]	phosphorelay sensor kinase activity [GO:0000155]	RSYKAYEEQK	0.97607	3.59682	0	0	0	0	0	0	0	0	0	0	0	0	0	0	0	0	0	0	0	0	0	0	0	0	0	0	3.67533	3.71054	3.74964	3.66045	3.73861	3.64692	0	0
A0A416ZCB7	A0A416ZCB7_9FIRM	Site-specific integrase	DWV52_03695	Ruminococcaceae bacterium AF10-16	DNA integration [GO:0015074]; DNA recombination [GO:0006310]		DNA binding [GO:0003677]	LITFNPMQYVK	0.9763	0	0	0	0	0	0	0	3.59901	0	0	0	0	0	0	0	0	0	0	0	0	0	0	0	0	0	0	0	0	3.72549	3.69112	3.68619	0	3.69833	3.4486	3.70585
H1CIF8	H1CIF8_9FIRM	Cobalamin biosynthesis protein CobD	cobD HMPREF0995_04236	Lachnospiraceae bacterium 7_1_58FAA	cobalamin biosynthetic process [GO:0009236]	integral component of membrane [GO:0016021]; plasma membrane [GO:0005886]	ABC-type vitamin B12 transporter activity [GO:0015420]; threonine-phosphate decarboxylase activity [GO:0048472]	LLRRLFPK	0.95708	3.59978	0	0	0	0	0	0	0	0	0	0	0	0	0	0	0	0	0	0	0	0	0	0	0	0	0	0	0	3.71915	3.75823	3.75552	3.74497	3.74174	3.85978	3.61538
R9HQZ5	R9HQZ5_BACUN	Lactaldehyde reductase	C801_03331	Bacteroides uniformis dnLKV2			metal ion binding [GO:0046872]; oxidoreductase activity, acting on the CH-OH group of donors, NAD or NADP as acceptor [GO:0016616]	EINVREEDLHQLAIDAFNDVCTGGNPRPTSVEDIEALYHK	0.98538	0	0	0	0	0	0	0	0	0	0	0	0	0	0	0	0	0	0	0	0	3.6007	0	0	0	0	0	0	0	3.65012	3.55409	3.5853	3.70703	3.80118	3.80275	3.74853
F4XCP1	F4XCP1_9FIRM	Phage protein	HMPREF0866_01608	Ruminococcaceae bacterium D16				EKGITFGPVTEQDAVPDFYPYWFAWAEFSVEETLTRNPK	0.98406	0	0	0	0	0	0	0	0	0	0	0	0	0	0	0	0	0	0	0	0	3.6007	0	0	0	0	0	0	0	3.65012	3.55409	3.5853	3.70703	3.71464	4.001	3.75033
A0A1G4W8L8	A0A1G4W8L8_9FIRM	Tyrosine--tRNA ligase (EC 6.1.1.1) (Tyrosyl-tRNA synthetase) (TyrRS)	tyrS SAMN02910436_01338	Ruminococcaceae bacterium P7	tyrosyl-tRNA aminoacylation [GO:0006437]	cytoplasm [GO:0005737]	ATP binding [GO:0005524]; RNA binding [GO:0003723]; tyrosine-tRNA ligase activity [GO:0004831]	AAFEKGFVVIK	0.97675	0	0	0	0	0	0	0	0	0	3.60196	0	0	0	0	0	0	0	0	0	0	0	0	0	0	0	0	0	0	0	3.55523	3.61055	3.6052	3.63875	3.59939	3.6726
R6V7N0	R6V7N0_9BACE	Transcriptional regulator	BN607_03446	Bacteroides faecis CAG:32				YKQFIPRK	0.97475	3.60233	0	0	0	0	0	0	0	0	0	0	0	0	0	0	0	0	0	0	0	0	0	0	0	0	0	0	0	3.70041	3.70562	3.58525	3.66589	3.6697	3.57455	3.455
A0A174NPI8	A0A174NPI8_9FIRM	Methyltransferase TRM13	ERS852499_02244	Lachnospira pectinoschiza	methylation [GO:0032259]		methyltransferase activity [GO:0008168]	AVKVRIRPVILK	0.96269	3.60291	0	0	0	0	0	0	0	0	0	0	0	0	0	0	0	0	0	0	0	0	0	0	0	0	0	0	3.50651	3.79955	3.65213	3.7847	3.74236	3.70499	3.55883	0
A0A2C6AMS5	A0A2C6AMS5_FUSNP	Iron(III) dicitrate-binding protein	CA836_08815	Fusobacterium nucleatum subsp. polymorphum				DLAPDMK	0.99536	3.60348	0	0	0	0	0	0	0	0	0	0	0	0	0	0	0	0	0	0	0	0	0	0	3.72758	3.68275	3.63676	3.60149	3.53252	0	0	0	0	3.64921	0	0
C3R2S9	C3R2S9_9BACE	Restriction endonuclease	BSCG_05442	Bacteroides sp. 2_2_4				LTKKQLAK	0.97299	3.60444	0	0	0	0	0	0	0	0	0	0	0	0	0	0	0	0	0	0	0	0	0	0	0	0	0	0	4.00498	4.05076	4.01552	3.97193	4.0277	0	0	3.5577
H1LS88	H1LS88_9FIRM	RecQ_Zn_bind domain-containing protein	HMPREF9099_00315	Lachnospiraceae bacterium oral taxon 082 str. F0431				IPEEKQKIPR	0.9493	0	0	0	0	0	0	0	0	0	0	0	0	0	0	0	0	0	0	0	3.60605	0	0	0	3.76763	3.90443	3.71253	3.67083	3.78186	3.64457	0	3.47909	0	0	0	0
A5TUU3	A5TUU3_FUSNP	GLPGLI family protein	FNP_0868	Fusobacterium nucleatum subsp. polymorphum ATCC 10953				ELTPEAK	1.063	0	0	0	0	0	3.60779	0	0	0	0	0	0	0	0	0	0	0	0	0	0	0	0	0	3.71568	3.61946	3.74137	3.74094	0	3.99269	0	3.92869	0	3.88067	0	0
A0A1Y3TA07	A0A1Y3TA07_9FIRM	Glycosyltransferase	B5G27_12115	Lachnoclostridium sp. An76	biosynthetic process [GO:0009058]		transferase activity [GO:0016740]	VKHFFRK	0.97362	3.60809	0	0	0	0	0	0	0	0	0	0	0	0	0	0	0	0	0	0	0	0	0	0	0	0	0	0	0	3.7309	3.64631	3.69805	3.75367	3.82031	0	3.78791
R5SC26	R5SC26_9BACE	Putative DNA metabolism protein	BN750_00333	Bacteroides sp. CAG:661				LVDGRLDEELMDK	0.98574	3.60996	0	0	0	0	0	0	0	0	0	0	0	0	0	0	0	0	0	0	0	0	0	0	0	0	0	0	0	3.69736	3.61891	3.60644	3.68161	3.73501	3.61241	3.65306
A0A6F9ZN57	A0A6F9ZN57_9BACT	Rhomboid protease AarA (EC 3.4.21.105)	aarA IMSAGC014_02064	Bacteroidaceae bacterium	proteolysis [GO:0006508]	integral component of membrane [GO:0016021]	serine-type endopeptidase activity [GO:0004252]	FKDRNADYDYNR	0.97667	3.60997	0	0	0	0	0	0	0	0	0	0	0	0	0	0	0	0	0	0	0	0	0	0	0	0	0	0	0	3.60045	3.94676	3.91768	3.82436	3.77275	3.86852	3.73576
U5F6U1	U5F6U1_9FIRM	LytR_cpsA_psr domain-containing protein	HMPREF0863_02285	Erysipelotrichaceae bacterium 5_2_54FAA		integral component of membrane [GO:0016021]		KSKMFVVVK	0.97719	3.60997	0	0	0	0	0	0	0	0	0	0	0	0	0	0	0	0	0	0	0	0	0	0	0	0	0	0	0	3.60045	3.82155	3.74591	3.83191	0	3.91415	3.69912
A0A412RQE1	A0A412RQE1_9BACE	Lipopolysaccharide biosynthesis protein	DWW88_14955	Bacteroides cellulosilyticus		integral component of membrane [GO:0016021]		VLFLWIFSR	0.98129	3.61104	0	0	0	0	0	0	0	0	0	0	0	0	0	0	0	0	0	0	0	0	0	0	0	0	0	0	0	3.7412	3.75399	3.776	3.74465	3.81405	3.85899	3.77878
A0A349GSN0	A0A349GSN0_9FUSO	Hydratase	DCR90_03950	Fusobacteriaceae bacterium			iron-sulfur cluster binding [GO:0051536]; metal ion binding [GO:0046872]	NTLTYSILKK	1.0686	3.61104	0	0	0	0	0	0	0	0	0	0	0	0	0	0	0	0	0	0	0	0	0	0	0	0	0	0	0	3.7412	3.88394	3.82786	3.78198	3.74977	3.85899	3.77458
E0E409	E0E409_9FIRM	Potassium uptake protein, TrkH family	HMPREF0634_0651	Peptostreptococcus stomatis DSM 17678		integral component of membrane [GO:0016021]; plasma membrane [GO:0005886]	potassium:chloride symporter activity [GO:0015379]	KALGIFIIAITIAVLGVYLLSITQDPK	0.98417	3.61104	0	0	0	0	0	0	0	0	0	0	0	0	0	0	0	0	0	0	0	0	0	0	0	0	0	0	0	3.7412	3.88394	3.82786	3.78198	3.64101	3.85509	3.77878
A0A357GR69	A0A357GR69_9FIRM	Glutathione ABC transporter permease	DEA39_06395	Lachnospiraceae bacterium	transmembrane transport [GO:0055085]	integral component of membrane [GO:0016021]; plasma membrane [GO:0005886]		LVRSKTL	0.96205	3.61264	0	0	0	0	0	0	0	0	0	0	0	0	0	0	0	0	0	0	0	0	0	0	0	0	0	0	0	3.61215	3.64489	3.60849	3.64844	3.75237	3.80296	0
A0A1M6XQ05	A0A1M6XQ05_PRERU	DNA mismatch repair protein MutS	mutS SAMN05216463_12172	Prevotella ruminicola (Bacteroides ruminicola)	mismatch repair [GO:0006298]		ATP binding [GO:0005524]; ATP-dependent DNA damage sensor activity [GO:0140664]; damaged DNA binding [GO:0003684]; mismatched DNA binding [GO:0030983]	ELVPPEWVRKQTLANAER	0.97804	0	0	0	0	0	0	0	0	0	0	3.61324	0	0	0	0	0	0	0	0	0	0	0	0	3.66258	3.72031	0	0	0	3.73189	0	3.6984	3.87055	3.7697	3.50309	0
R6ZTN5	R6ZTN5_9BACE	TonB-dependent receptor plug domain-containing protein	BN762_01536	Bacteroides sp. CAG:714				ILSPLSRSSRR	0.98541	3.61328	0	0	0	0	0	0	0	0	0	0	0	0	0	0	0	0	0	0	0	0	0	0	0	0	0	0	0	0	3.7666	3.81963	3.61685	3.70014	3.92653	3.76479
A0A7U9RW38	A0A7U9RW38_9FIRM	Methyl-accepting chemotaxis protein IV	tap_1 IMSAGC012_00230	Lachnospiraceae bacterium	chemotaxis [GO:0006935]; signal transduction [GO:0007165]	integral component of membrane [GO:0016021]	transmembrane signaling receptor activity [GO:0004888]	KLVDMFRLK	0.95934	0	0	0	0	0	0	0	0	0	0	0	0	0	0	0	0	0	0	0	3.61399	0	0	0	3.8392	3.82819	3.60615	3.81634	3.75243	3.64705	0	0	3.46485	0	0	0
A0A6A7VLN7	A0A6A7VLN7_9BACT	PhoU domain-containing protein	F7D28_00075 F7D42_08145	Prevotella copri				DVKKELTK	0.98596	0	0	0	0	0	0	3.61526	0	0	0	0	0	0	0	0	0	0	0	0	0	0	0	0	3.65311	3.75799	3.71737	3.78899	3.71386	3.76189	3.85932	3.72857	3.80051	0	0	0
A0A1Y4NWZ8	A0A1Y4NWZ8_9FIRM	Endopeptidase	B5F07_06830	Lachnoclostridium sp. An169				QLNIKHLR	0.94618	3.61573	0	0	0	0	0	0	0	0	0	0	0	0	0	0	0	0	0	0	0	0	0	0	0	0	0	0	3.47086	3.78685	3.84234	0	0	3.78341	3.61348	3.68817
A0A425W1A3	A0A425W1A3_9ACTN	Histidine kinase (EC 2.7.13.3)	DUD31_09100	Coriobacteriaceae bacterium		integral component of membrane [GO:0016021]	phosphorelay sensor kinase activity [GO:0000155]	IVLGASPYKK	0.99767	0	0	0	0	0	0	0	0	0	0	3.61658	0	0	0	0	0	0	0	0	0	0	0	0	3.76421	0	3.80852	0	3.65489	3.8071	0	3.74998	0	0	0	3.75945
A0A6S6XQV0	A0A6S6XQV0_9FIRM	Glycerol-3-phosphate dehydrogenase	CLOSBL4_0931	Ruminococcaceae bacterium BL-4			oxidoreductase activity [GO:0016491]	HLIPNVNLR	0.9867	0	0	0	0	0	0	0	0	0	0	3.61658	0	0	0	0	0	0	0	0	0	0	0	0	3.77252	3.92049	3.78127	3.52124	3.74553	3.67043	0	0	0	0	0	3.75945
O05097	ATP6_CLOAB	ATP synthase subunit a (ATP synthase F0 sector subunit a) (F-ATPase subunit 6)	atpB atpA CA_C2871	Clostridium acetobutylicum (strain ATCC 824 / DSM 792 / JCM 1419 / LMG 5710 / VKM B-1787)		integral component of membrane [GO:0016021]; plasma membrane [GO:0005886]; proton-transporting ATP synthase complex, coupling factor F(o) [GO:0045263]	proton-transporting ATP synthase activity, rotational mechanism [GO:0046933]	LGSYNFAITETVVLQWIIMAVIILLAIFLTKNLK		0	0	0	0	0	0	0	0	0	0	0	0	0	0	0	0	0	0	0	0	3.61662	0	0	3.53142	0	0	0	0	0	0	3.68808	3.74607	3.8156	3.66071	0
A0A425WKE4	A0A425WKE4_9ACTN	Mrr_cat domain-containing protein	DUD39_10675	Coriobacteriaceae bacterium				LRAGKHAPK	0.97114	3.61699	0	0	0	0	0	0	0	0	0	0	0	0	0	0	0	0	0	0	0	0	0	0	0	0	0	0	3.60399	3.92774	3.78022	3.79553	3.81232	3.82926	3.78707	3.82554
H1DC46	H1DC46_9FUSO	Glutaminase (EC 3.5.1.2)	HMPREF9466_03029	Fusobacterium necrophorum subsp. funduliforme 1_1_36S	glutamine metabolic process [GO:0006541]		glutaminase activity [GO:0004359]	FGIRMIIK	1.0791	3.61699	0	0	0	0	0	0	0	0	0	0	0	0	0	0	0	0	0	0	0	0	0	0	0	0	0	0	3.73752	3.96402	3.87634	3.88455	3.90579	3.8409	3.91379	3.8061
A0A6S6XNY3	A0A6S6XNY3_9FIRM	DNA polymerase III PolC-type (PolIII) (EC 2.7.7.7)	polC CLOSBL6_1510	Ruminococcaceae bacterium BL-6	DNA-templated DNA replication [GO:0006261]	cytoplasm [GO:0005737]	3'-5' exonuclease activity [GO:0008408]; DNA binding [GO:0003677]; DNA-directed DNA polymerase activity [GO:0003887]	HRMNEIRMK	0.97689	3.61923	0	0	0	0	0	0	0	0	0	0	0	0	0	0	0	0	0	0	0	0	0	0	3.59678	3.73576	3.68886	3.77223	3.61042	0	0	0	0	3.65008	0	0
H1CFX9	H1CFX9_9FIRM	Helicase ATP-binding domain-containing protein	HMPREF0995_03293	Lachnospiraceae bacterium 7_1_58FAA		cytoplasm [GO:0005737]		TLTRQYR	0.94805	0	0	0	0	0	0	0	0	0	0	0	0	0	0	0	0	0	0	0	0	3.61969	0	0	0	0	0	0	3.67386	3.72449	3.72126	3.65086	3.66044	3.67712	0	0
A0A7U9SNZ3	A0A7U9SNZ3_9FIRM	Oligopeptidase B	IMSAGC019_01939	Lachnospiraceae bacterium				NPMYKYERLYR	0.96046	3.62104	0	0	0	0	0	0	0	0	0	0	0	0	0	0	0	0	0	0	0	0	0	0	0	0	3.65975	3.65035	3.69315	3.69695	3.56555	3.47883	3.7425	3.64289	3.61241	3.73673
A0A1Y4QR49	A0A1Y4QR49_9FIRM	4Fe-4S ferredoxin	B5E92_07415	Erysipelatoclostridium sp. An15			iron-sulfur cluster binding [GO:0051536]; metal ion binding [GO:0046872]	HDVVVFGMPVYGGR	0.97395	3.62104	0	0	0	0	0	0	0	0	0	0	0	0	0	0	0	0	0	0	0	0	0	0	0	0	3.65975	3.65035	3.69315	3.69695	3.62352	3.63094	3.7425	3.64289	3.61241	3.73673
A0A7X8AR15	A0A7X8AR15_9FIRM	Ribosome biogenesis GTPase A	ylqF GX377_01030	Erysipelotrichaceae bacterium		cytoplasm [GO:0005737]	GTP binding [GO:0005525]	KPNLYVLTK	0.97388	0	0	0	0	0	0	0	0	0	0	3.62175	0	0	0	0	0	0	0	0	0	0	0	0	3.74755	3.75369	0	3.73017	0	3.8071	0	0	0	3.77848	0	3.68846
C3WBQ1	C3WBQ1_FUSMR	Sodium/glutamate symporter	gltS FMAG_00850	Fusobacterium mortiferum ATCC 9817	L-glutamate transmembrane transport [GO:0015813]	integral component of membrane [GO:0016021]; plasma membrane [GO:0005886]	glutamate:sodium symporter activity [GO:0015501]	FLNNKFKFLK	1.0068	3.6249	0	0	0	0	0	0	0	0	0	0	0	0	0	0	0	0	0	0	0	0	0	0	3.27958	0	3.48818	0	3.71884	3.59598	0	0	0	3.63043	3.85456	0
A0A1I3I4Y8	A0A1I3I4Y8_9FIRM	DNA repair photolyase	SAMN02910435_00018	Ruminococcaceae bacterium D5			4 iron, 4 sulfur cluster binding [GO:0051539]; lyase activity [GO:0016829]; metal ion binding [GO:0046872]	ALHDAGCK	0.99401	3.6267	0	0	0	0	0	0	0	0	0	0	0	0	0	0	0	0	0	0	0	0	0	0	0	0	0	0	0	3.76396	3.74423	3.79418	3.71877	3.73564	3.67386	3.70051
R5AQ51	R5AQ51_9BACT	Calcium-translocating P-type ATPase PMCA-type	BN456_00327	Prevotella sp. CAG:1031		integral component of membrane [GO:0016021]	ATP binding [GO:0005524]; ATP hydrolysis activity [GO:0016887]	AFRILNR	0.98887	0	0	3.6274	0	0	0	0	0	0	0	0	0	0	0	0	0	0	0	0	0	0	0	0	3.66259	0	3.68854	3.84637	3.70634	3.71322	3.71646	3.63817	3.68555	3.68433	0	0
A0A1G4WHI7	A0A1G4WHI7_9FIRM	Mobilisation protein (MobC)	SAMN02910436_01716	Ruminococcaceae bacterium P7				KIYDAILSLTA	0.98438	3.63163	0	0	0	0	0	0	0	0	0	0	0	0	0	0	0	0	0	0	0	0	0	0	0	0	0	0	3.65399	3.78095	3.80563	3.74106	3.72031	3.72642	3.71251	3.73012
A0A1I3MTE8	A0A1I3MTE8_9FIRM	Phosphinothricin acetyltransferase	SAMN02910435_01172	Ruminococcaceae bacterium D5			acetyltransferase activity [GO:0016407]	GIPVTIRMAR	0.97458	3.63433	0	0	0	0	0	0	0	0	0	0	0	0	0	0	0	0	0	0	0	0	0	0	0	0	3.57877	0	0	3.77121	3.71065	3.7196	3.80568	3.7519	3.67262	3.76652
E1WTP0	E1WTP0_BACF6	Putative acyl carrier protein	BF638R_3141.1	Bacteroides fragilis (strain 638R)				QLQSIFRNILK	0.98397	3.63471	0	0	0	0	0	0	0	0	0	0	0	0	0	0	0	0	0	0	0	0	0	0	0	0	0	0	0	3.64381	3.77871	3.75661	3.64196	3.67634	3.93268	3.66486
A0A7J5JZV6	A0A7J5JZV6_BACT4	Coproporphyrinogen III oxidase	GAN75_06980	Bacteroides thetaiotaomicron				WNKFLPKFK	0.97842	3.63507	0	0	0	0	0	0	0	0	0	0	0	0	0	0	0	0	0	0	0	0	0	0	0	0	0	0	0	3.73337	3.73057	3.53082	3.64476	3.70743	3.77702	3.82755
E2SN95	E2SN95_9FIRM	DNA_binding_1 domain-containing protein	HMPREF0983_02625	Erysipelotrichaceae bacterium 3_1_53	DNA repair [GO:0006281]		catalytic activity [GO:0003824]	VMRRIPYGK	0.977	3.63725	0	0	0	0	0	0	0	0	0	0	0	0	0	0	0	0	0	0	0	0	0	0	0	0	0	0	3.65756	3.80141	3.87144	3.7375	0	3.77164	0	3.71585
I9STZ7	I9STZ7_9BACE	DUF3352 domain-containing protein	HMPREF1071_03225	Bacteroides salyersiae CL02T12C01		integral component of membrane [GO:0016021]		VKTVHYK	0.98536	3.63818	0	0	0	0	0	0	0	0	0	0	0	0	0	0	0	0	0	0	0	0	0	0	3.84517	3.81607	3.93765	3.92602	3.91609	3.8509	0	0	0	0	0	0
A0A350C0X1	A0A350C0X1_9FIRM	B12-binding domain-containing radical SAM protein	DCX23_06430	Lachnospiraceae bacterium			catalytic activity [GO:0003824]; cobalamin binding [GO:0031419]; iron-sulfur cluster binding [GO:0051536]; metal ion binding [GO:0046872]	ALHIHKSR	0.94874	3.63878	0	0	0	0	0	0	0	0	0	0	0	0	0	0	0	0	0	0	0	0	0	0	0	0	0	0	0	3.65391	3.65119	3.65742	3.61225	3.70671	3.62386	3.7173
A0A848C0F2	A0A848C0F2_9FUSO	Nitrite/sulfite reductase	HF862_07315	Fusobacterium sp. FSA-380-WT-3A			heme binding [GO:0020037]; iron-sulfur cluster binding [GO:0051536]; oxidoreductase activity [GO:0016491]	GGGGNFPR	0.99513	3.63878	0	0	0	0	0	0	0	0	0	0	0	0	0	0	0	0	0	0	0	0	0	0	0	0	0	0	0	3.65391	3.69361	3.69805	3.65148	3.70671	0	3.75991
G6B1D0	G6B1D0_9BACT	Rubis-subs-bind domain-containing protein	HMPREF0673_02701	Prevotella stercorea DSM 18206				KMTSAAYGIQQAVDELAK	0.98143	0	0	0	0	3.6456	0	0	0	0	0	0	0	0	0	0	0	0	0	0	0	0	0	0	3.47427	3.51439	3.69225	0	0	3.70845	0	0	4.03867	3.91777	0	4.11533
A0A3D1E8B6	A0A3D1E8B6_9FIRM	Diphosphate--fructose-6-phosphate 1-phosphotransferase (EC 2.7.1.90)	DEQ72_00015	Lachnospiraceae bacterium	fructose 6-phosphate metabolic process [GO:0006002]		6-phosphofructokinase activity [GO:0003872]; diphosphate-fructose-6-phosphate 1-phosphotransferase activity [GO:0047334]; metal ion binding [GO:0046872]	ARYEYAPKLPGMLR	0.96018	0	0	0	0	0	0	0	0	0	0	0	0	0	0	0	0	0	0	0	0	0	0	3.64738	3.69024	3.77599	3.64251	0	3.76637	3.71294	0	0	0	0	0	3.77377
A0A4P8LUW9	A0A4P8LUW9_BACFG	Glycosyltransferase family 2 protein	IA74_022725	Bacteroides fragilis			transferase activity [GO:0016740]	LPVPIRIKLTIIK	0.97936	3.65025	0	0	0	0	0	0	0	0	0	0	0	0	0	0	0	0	0	0	0	0	0	0	0	0	0	0	0	3.71957	3.62715	3.79979	3.70699	3.68803	0	3.73599
A0A3C2AW68	A0A3C2AW68_9FIRM	NAD-dependent malic enzyme	DCQ39_02560	Lachnospiraceae bacterium			malate dehydrogenase (decarboxylating) (NAD+) activity [GO:0004471]; metal ion binding [GO:0046872]; NAD binding [GO:0051287]	ALRLHKEWK	0.98776	3.65237	0	0	0	0	0	0	0	0	0	0	0	0	0	0	0	0	0	0	0	0	0	0	0	3.64841	0	3.62178	3.70053	3.75122	3.84169	0	0	3.74977	0	0
A0A357R1H9	A0A357R1H9_9FIRM	Nitronate monooxygenase	DEA51_04160	Erysipelotrichaceae bacterium			nitronate monooxygenase activity [GO:0018580]	KQIHTWLVR	0.97495	3.65237	0	0	0	0	0	0	0	0	0	0	0	0	0	0	0	0	0	0	0	0	0	0	0	3.64841	3.73586	3.62178	3.72003	3.75122	3.84169	0	0	3.78004	3.76067	0
A0A377H016	A0A377H016_9FUSO	Smr domain	NCTC10723_01885	Fusobacterium necrogenes				IRAYFLRNK	0.99516	3.65237	0	0	0	0	0	0	0	0	0	0	0	0	0	0	0	0	0	0	0	0	0	0	0	3.64841	0	3.62027	0	3.75122	3.84169	3.74625	3.73238	3.78004	3.76827	3.77878
S3YHP9	S3YHP9_BACSE	HU-HIG domain-containing protein	HMPREF1181_00203	Bacteroides stercoris CC31F			DNA binding [GO:0003677]	LHARILPR	0.97452	3.6543	0	0	0	0	0	0	0	0	0	0	0	0	0	0	0	0	0	0	0	0	0	0	0	0	0	0	3.66211	3.85929	3.82861	3.8299	3.83646	0	3.92673	3.86169
H1PQJ3	H1PQJ3_9FUSO	Lambda family phage portal protein	HMPREF0402_00686	Fusobacterium ulcerans 12-1B	virion assembly [GO:0019068]		structural molecule activity [GO:0005198]	IRAETSLK	0.99046	3.65607	0	0	0	0	0	0	0	0	0	0	0	0	0	0	0	0	0	0	0	0	0	0	0	0	0	0	3.68216	3.78042	3.79324	3.73532	3.71707	3.70975	0	3.73418
A0A1H8KBV0	A0A1H8KBV0_9BACE	DUF3871 family protein	SAMN02910431_03104	Bacteroides sp. AR20				DLLDEDK	0.97539	3.65729	0	0	0	0	0	0	0	0	0	0	0	0	0	0	0	0	0	0	0	0	0	0	0	0	0	0	0	3.77447	3.73579	3.73567	3.78116	3.86519	3.83071	3.78303
A0A6I0XM17	A0A6I0XM17_9BACE	Group II intron reverse transcriptase/maturase	GAZ26_16560	Bacteroides xylanisolvens	mRNA processing [GO:0006397]		RNA-directed DNA polymerase activity [GO:0003964]	DIWWSKPRR	0.85047	3.65738	0	0	0	0	0	0	0	0	0	0	0	0	0	0	0	0	0	0	0	0	0	0	0	0	3.73412	0	0	3.76093	3.78752	0	0	3.78945	3.71556	3.76076
A0A413NQK4	A0A413NQK4_BACUN	Phenylacetate-coenzyme A ligase (EC 6.2.1.30) (Phenylacetyl-CoA ligase)	DW988_03160 GAQ34_10245 GAQ70_11100 GAQ72_12500 GAQ75_09860 HUV07_12185	Bacteroides uniformis	phenylacetate catabolic process [GO:0010124]		nucleotide binding [GO:0000166]; phenylacetate-CoA ligase activity [GO:0047475]	ESLRKIQSIR	0.95426	3.66043	0	0	0	0	0	0	0	0	0	0	0	0	0	0	0	0	0	0	0	0	0	0	0	0	0	0	0	3.75128	3.62698	3.70557	3.76777	3.80194	3.67728	3.749
Q97HL9	MOAC_CLOAB	Cyclic pyranopterin monophosphate synthase (EC 4.6.1.17) (Molybdenum cofactor biosynthesis protein C)	moaC CA_C1992	Clostridium acetobutylicum (strain ATCC 824 / DSM 792 / JCM 1419 / LMG 5710 / VKM B-1787)	Mo-molybdopterin cofactor biosynthetic process [GO:0006777]		cyclic pyranopterin monophosphate synthase activity [GO:0061799]	IKEGTISKGDVLAVAQVGGIMGAK		0	0	0	0	0	0	0	0	0	0	0	0	0	0	0	0	0	0	3.66071	0	0	0	0	0	3.46792	0	0	3.43693	3.5301	0	0	0	0	3.50934	3.45515
A0A1V1RFU3	A0A1V1RFU3_9ACTN	Probable lipid II flippase MurJ	mviN murJ emb_1d0569	Coriobacteriaceae bacterium EMTCatB1	cell wall organization [GO:0071555]; peptidoglycan biosynthetic process [GO:0009252]; regulation of cell shape [GO:0008360]	integral component of plasma membrane [GO:0005887]	lipid-linked peptidoglycan transporter activity [GO:0015648]	RMFVRGLR	0.96934	3.66282	0	0	0	0	0	0	0	0	0	0	0	0	0	0	0	0	0	0	0	0	0	0	0	0	0	0	3.50188	0	3.69831	3.62649	0	3.5947	3.82362	3.59826
A0A351UUA5	A0A351UUA5_9FIRM	ATPase	DCZ20_06750	Lachnospiraceae bacterium			ATP binding [GO:0005524]; ATP hydrolysis activity [GO:0016887]	EQLLREMDEIEK	0.96084	3.66413	0	0	0	0	0	0	0	0	0	0	0	0	0	0	0	0	0	0	0	0	0	0	0	0	0	0	0	3.69736	3.62424	3.69891	3.65938	3.73501	3.57314	3.65306
A0A6G7WZ96	A0A6G7WZ96_9FIRM	Phosphohydrolase	G7059_07305	Erysipelothrix sp. HDW6A			hydrolase activity [GO:0016787]	LEGIAPENIEEYR	0.97333	3.66413	0	0	0	0	0	0	0	0	0	0	0	0	0	0	0	0	0	0	0	0	0	0	0	0	0	0	0	3.6671	3.62424	3.69891	3.65938	3.73501	3.58572	3.69332
A0A255TV68	A0A255TV68_9BACT	MACPF domain-containing protein	CIK98_02550	Prevotella sp. P2-180				QVSVPHVKK	1.0314	0	0	0	3.66522	0	0	0	0	0	0	0	0	0	0	0	0	0	0	0	0	0	0	0	3.71808	0	0	0	3.73588	3.78685	3.84234	3.71029	3.63643	3.76396	0	0
A0A1I1Y747	A0A1I1Y747_9FIRM	DUF4256 domain-containing protein	SAMN02910327_00479	Peptostreptococcaceae bacterium pGA-8				GFRCKVK	1.0026	0	0	0	0	0	0	0	0	0	0	0	0	0	0	0	0	0	0	0	0	3.66638	0	0	0	0	0	0	3.74952	3.81825	3.72646	0	3.87383	3.73654	3.81379	3.7922
C3R3E9	C3R3E9_9BACE	NACHT domain-containing protein	BSCG_05662	Bacteroides sp. 2_2_4				EKERQNLIIR	0.97909	3.66713	0	0	0	0	0	0	0	0	0	0	0	0	0	0	0	0	0	0	0	0	0	0	0	0	0	0	0	3.57021	3.73672	3.61876	3.59164	3.65738	0	3.56376
A0A7U9XJP1	A0A7U9XJP1_9FIRM	Transposase from transposon Tn916	Int-Tn_1 IMSAGC020_00870	Lachnospiraceae bacterium	DNA integration [GO:0015074]; DNA recombination [GO:0006310]		DNA binding [GO:0003677]	RALTSIEK	0.94783	0	0	0	0	0	0	0	0	0	0	0	0	0	0	0	0	0	0	0	0	3.66861	0	0	0	3.79476	3.80547	0	3.77373	3.88093	0	3.82674	3.91251	0	3.88204	0
A0A7G9GWC4	A0A7G9GWC4_9FUSO	ATP-dependent DNA helicase RecQ	H9Q81_09365	Fusobacterium sp. NSJ-57				YELLINHIKR	1.0499	3.66972	0	0	0	0	0	0	0	0	0	0	0	0	0	0	0	0	0	0	0	0	0	0	0	0	0	0	0	3.61261	3.68733	3.74948	3.63745	0	3.9207	3.63073
A0A6S6XEC0	A0A6S6XEC0_9FIRM	RidA family protein	CLOSBL4_0858	Ruminococcaceae bacterium BL-4				KIEELSLEIPK	0.97679	3.66972	0	0	0	0	0	0	0	0	0	0	0	0	0	0	0	0	0	0	0	0	0	0	0	0	0	0	0	3.61261	3.68733	3.74948	3.63745	0	3.90976	3.77318
R7CVK8	R7CVK8_9BACE	Type-2 restriction enzyme HaeIII	BN666_01059	Bacteroides sp. CAG:462				DVYIPLLK	0.97671	3.66989	0	0	0	0	0	0	0	0	0	0	0	0	0	0	0	0	0	0	0	0	0	0	0	0	0	0	0	3.71261	3.76143	3.68663	3.68001	3.72713	3.7141	3.75934
J5W2Z8	J5W2Z8_9FUSO	Recombinase	HMPREF1127_1072	Fusobacterium necrophorum subsp. funduliforme Fnf 1007				MKEARIWR	0.99687	3.6749	0	0	0	0	0	0	0	0	0	0	0	0	0	0	0	0	0	0	0	0	0	0	0	0	0	0	0	3.72858	3.68052	3.69307	3.62612	3.65354	3.79273	3.63157
H1PNM5	H1PNM5_9FUSO	Peptidase_M15_3 domain-containing protein	HMPREF0402_00018	Fusobacterium ulcerans 12-1B				SSRVNRR	1.0084	3.6756	0	0	0	0	0	0	0	0	0	0	0	0	0	0	0	0	0	0	0	0	0	0	0	0	0	0	3.73265	3.9218	3.91857	3.94696	3.98204	0	3.88213	0
R5J863	R5J863_9FIRM	50S ribosomal protein L28	rpmB BN738_00646	Peptostreptococcus anaerobius CAG:621	translation [GO:0006412]	ribonucleoprotein complex [GO:1990904]; ribosome [GO:0005840]	structural constituent of ribosome [GO:0003735]	GKVSGNQVSHSNKHNK	0.98463	3.67672	0	0	0	0	0	0	0	0	0	0	0	0	0	0	0	0	0	0	0	0	0	0	0	0	0	0	0	3.85264	3.79176	3.73174	3.76854	0	3.80846	3.81584
A0A7C6WIT6	A0A7C6WIT6_9FIRM	DAK2 domain-containing protein	GX741_01740	Erysipelothrix sp	glycerol metabolic process [GO:0006071]		glycerone kinase activity [GO:0004371]	LDESGQRR	0.97475	0	0	0	0	0	0	0	0	0	0	0	0	0	0	0	0	0	0	0	0	3.67836	0	0	0	0	0	0	0	3.7045	3.64227	3.7322	3.78677	3.84932	3.81055	3.81
R9HFQ6	R9HFQ6_BACT4	Bac_transf domain-containing protein	C799_00791	Bacteroides thetaiotaomicron dnLKV9		integral component of membrane [GO:0016021]		LIFMTFK	0.97157	3.67887	0	0	0	0	0	0	0	0	0	0	0	0	0	0	0	0	0	0	0	0	0	0	0	0	0	0	0	3.69834	3.60658	3.6893	3.69109	3.69929	3.60609	3.68507
A0A2D3LX90	A0A2D3LX90_9FUSO	M18 family aminopeptidase (EC 3.4.11.-)	CTM64_03750	Fusobacterium pseudoperiodonticum	proteolysis [GO:0006508]		aminopeptidase activity [GO:0004177]; metallopeptidase activity [GO:0008237]; zinc ion binding [GO:0008270]	FSLIALLAK	1.012	3.67971	0	0	0	0	0	0	0	0	0	0	0	0	0	0	0	0	0	0	0	0	0	0	0	0	0	0	3.59703	3.58475	3.79747	3.62979	3.81902	3.83775	0	3.78251
A0A6S6XMK6	A0A6S6XMK6_9FIRM	ABC exporter	CLOSBL6_3481	Ruminococcaceae bacterium BL-6		integral component of membrane [GO:0016021]		LILGYGLVK	0.9857	3.67971	0	0	0	0	0	0	0	0	0	0	0	0	0	0	0	0	0	0	0	0	0	0	0	0	0	0	3.59703	3.80265	3.86246	3.7131	3.857	3.93424	4.04974	3.9003
A0A7U9R7W7	A0A7U9R7W7_9FIRM	IS1182 family transposase	IMSAGC007_01738	Lachnospiraceae bacterium	transposition, DNA-mediated [GO:0006313]		DNA binding [GO:0003677]; transposase activity [GO:0004803]	FKYKNITADAGYESEENYVFLEENGQLSYIKPANYEISK	0.96021	3.68173	0	0	0	0	0	0	0	0	0	0	0	0	0	0	0	0	0	0	0	0	0	0	0	0	0	0	0	3.671	3.67866	3.73308	3.64546	3.80118	3.90011	3.75033
A0A7J5JRS3	A0A7J5JRS3_BACT4	Lipoprotein	GAN75_17350	Bacteroides thetaiotaomicron				VPFYCRSKGDR	0.97784	3.6834	0	0	0	0	0	0	0	0	0	0	0	0	0	0	0	0	0	0	0	0	0	0	0	0	0	0	0	0	3.52685	3.84391	3.62546	3.52716	3.60151	3.57117
A0A1G6B1M9	A0A1G6B1M9_9FIRM	Serine/threonine protein kinase	SAMN02910317_00711	Ruminococcaceae bacterium FB2012	protein phosphorylation [GO:0006468]	integral component of membrane [GO:0016021]	ATP binding [GO:0005524]; protein serine/threonine kinase activity [GO:0004674]	GKTVKTTK	0.97806	3.68357	0	0	0	0	0	0	0	0	0	0	0	0	0	0	0	0	0	0	0	0	0	0	0	0	0	0	0	0	3.76328	3.67322	3.77087	3.77235	3.8943	3.79993
D3IJR6	D3IJR6_9BACT	Glycosyltransferase, family 11	HMPREF0670_01735	Prevotella sp. oral taxon 317 str. F0108	carbohydrate metabolic process [GO:0005975]	membrane [GO:0016020]	galactoside 2-alpha-L-fucosyltransferase activity [GO:0008107]	VKLLVMVLK	1.0227	0	3.68366	0	0	0	0	0	0	0	0	0	0	0	0	0	0	0	0	0	0	0	0	0	3.68466	0	3.81642	0	0	3.88419	3.86873	3.87596	0	3.74174	3.81975	3.91011
A0A6S6XQZ6	A0A6S6XQZ6_9FIRM	Carbon-phosphorus lyase complex subunit	phnK CLOSBL6_2613	Ruminococcaceae bacterium BL-6			ATP binding [GO:0005524]; lyase activity [GO:0016829]	RQQKWVR	0.98277	3.68429	0	0	0	0	0	0	0	0	0	0	0	0	0	0	0	0	0	0	0	0	0	0	0	0	0	0	3.81154	4.09123	3.86283	3.9977	3.90377	3.97016	3.95285	3.86321
A0A7G9GWN0	A0A7G9GWN0_9FUSO	Lysine 5,6-aminomutase subunit alpha	H9Q81_09930	Fusobacterium sp. NSJ-57			catalytic activity [GO:0003824]; cobalamin binding [GO:0031419]	RPVDGGK	0.99334	3.6847	0	0	0	0	0	0	0	0	0	0	0	0	0	0	0	0	0	0	0	0	0	0	0	0	0	0	0	3.85097	3.72756	3.76897	3.84289	0	3.77906	3.7733
R7JBC8	R7JBC8_9FUSO	Pyrroline-5-carboxylate reductase (P5C reductase) (P5CR) (EC 1.5.1.2) (PCA reductase)	proC BN657_02001	Fusobacterium sp. CAG:439	L-proline biosynthetic process [GO:0055129]	cytoplasm [GO:0005737]	pyrroline-5-carboxylate reductase activity [GO:0004735]	KIEKIIGMHR	1.0536	0	0	0	0	0	0	0	0	3.68477	0	0	0	0	0	0	0	0	0	0	0	0	0	0	0	0	0	0	0	3.67978	3.70512	3.70165	3.70001	0	3.76839	3.66579
A0A4R2LI83	A0A4R2LI83_9BACE	Phorbol-ester/DAG-type domain-containing protein	EV202_11713	Bacteroides heparinolyticus				TKKTQSLK	0.9775	3.68557	0	0	0	0	0	0	0	0	0	0	0	0	0	0	0	0	0	0	0	0	0	0	0	0	0	0	0	3.92421	3.94933	3.93971	3.96209	3.91264	3.91857	3.92436
A0A1G6DMP9	A0A1G6DMP9_9FIRM	Isoleucine--tRNA ligase (EC 6.1.1.5) (Isoleucyl-tRNA synthetase) (IleRS)	ileS SAMN02910317_02343	Ruminococcaceae bacterium FB2012	isoleucyl-tRNA aminoacylation [GO:0006428]	cytoplasm [GO:0005737]	aminoacyl-tRNA editing activity [GO:0002161]; ATP binding [GO:0005524]; isoleucine-tRNA ligase activity [GO:0004822]; tRNA binding [GO:0000049]; zinc ion binding [GO:0008270]	LYYKIIDRNK	0.97975	3.68861	0	0	0	0	0	0	0	0	0	0	0	0	0	0	0	0	0	0	0	0	0	0	0	0	0	0	0	0	3.66719	3.77539	3.61545	3.62618	3.88184	3.62393
A0A2B7YHE3	A0A2B7YHE3_FUSNP	TPR_REGION domain-containing protein	RN96_12405	Fusobacterium nucleatum subsp. polymorphum				DFEEVEDEFQNGTIKLK	0.99468	0	0	0	0	0	0	3.68895	0	0	0	0	0	0	0	0	0	0	0	0	0	0	0	0	3.60277	3.41122	0	0	0	0	3.84651	3.72671	3.68353	3.87227	3.70709	3.7733
A0A1G6G171	A0A1G6G171_BACOV	TonB-linked outer membrane protein, SusC/RagA family	SAMN05192581_100312	Bacteroides ovatus				VSSRSLIK	0.97844	3.68972	0	0	0	0	0	0	0	0	0	0	0	0	0	0	0	0	0	0	0	0	0	0	0	0	0	0	0	3.8664	3.90216	3.92084	3.88196	3.94674	3.90625	3.81819
A0A1I0PQV9	A0A1I0PQV9_9FIRM	Predicted integral membrane protein	SAMN05216413_1352	Ruminococcaceae bacterium KH2T8		integral component of membrane [GO:0016021]		TLKNKASK	0.98625	3.68972	0	0	0	0	0	0	0	0	0	0	0	0	0	0	0	0	0	0	0	0	0	0	0	0	0	0	0	3.97614	3.92187	3.96614	3.96365	0	3.89996	3.90953
A0A3E5B535	A0A3E5B535_9BACE	Asparagine synthase (Glutamine-hydrolyzing) (EC 6.3.5.4)	asnB DXB65_18115	Bacteroides oleiciplenus	asparagine biosynthetic process [GO:0006529]; glutamine metabolic process [GO:0006541]		asparagine synthase (glutamine-hydrolyzing) activity [GO:0004066]; ATP binding [GO:0005524]	RLAILDLDPR	0.9777	0	0	0	0	0	0	0	0	0	3.6901	0	0	0	0	0	0	0	0	0	0	0	0	0	3.67428	3.72969	3.74483	3.68604	3.61905	3.67434	0	0	0	3.65334	0	0
A0A829KUE7	A0A829KUE7_FUSNU	Autotransporter domain-containing protein	HMPREF1768_02056	Fusobacterium nucleatum CTI-7				DTEITGKGEITLHPENVSKVR	0.99413	0	0	0	0	0	0	0	0	0	0	0	0	0	0	0	0	0	0	3.69398	0	0	0	0	0	3.50458	3.58192	3.66091	0	0	0	3.37019	3.58534	3.59387	3.47946	0
A0A3A6DSM3	A0A3A6DSM3_9FIRM	RNA ligase	DWW36_01415	Erysipelotrichaceae bacterium AF15-26LB				LFIPTEIK	0.98312	3.69768	0	0	0	0	0	0	0	0	0	0	0	0	0	0	0	0	0	0	0	0	0	0	0	0	0	0	0	3.74261	3.87453	3.77347	3.6921	3.83116	3.74121	3.76673
A0A095XMH8	A0A095XMH8_9FIRM	Nucleoside triphosphate hydrolase	HMPREF1639_07780	Peptostreptococcus sp. MV1			ATP binding [GO:0005524]; hydrolase activity [GO:0016787]	QLDVERLK	0.98904	3.6977	0	0	0	0	0	0	0	0	0	0	0	0	0	0	0	0	0	0	0	0	0	0	0	0	0	0	0	3.85747	3.80614	3.81612	3.86932	3.81164	3.77843	3.84215
A0A349GSV7	A0A349GSV7_9FUSO	50S ribosomal subunit assembly factor BipA (EC 3.6.5.-) (GTP-binding protein BipA)	typA bipA DCR90_04340	Fusobacteriaceae bacterium	ribosomal large subunit assembly [GO:0000027]	cytoplasm [GO:0005737]	GTP binding [GO:0005525]; GTPase activity [GO:0003924]; ribosome binding [GO:0043022]; rRNA binding [GO:0019843]; tRNA binding [GO:0000049]	IFGAEGMNR	0.99592	3.69906	0	0	0	0	0	0	0	0	0	0	0	0	0	0	0	0	0	0	0	0	0	0	3.90597	0	0	0	0	3.81509	3.80453	3.79543	3.79255	3.81643	4.02926	3.8151
R7J945	R7J945_9FUSO	SprT-like domain-containing protein	BN657_02113	Fusobacterium sp. CAG:439				GHQGFFLK	0.99421	3.70011	0	0	0	0	0	0	0	0	0	0	0	0	0	0	0	0	0	0	0	0	0	0	0	0	0	0	0	0	4.05488	3.97291	3.82786	4.13872	4.01836	4.03844
A0A3P1V0N3	A0A3P1V0N3_9FUSO	D-glycero-beta-D-manno-heptose-7-phosphate kinase	rfaE1 EII27_03970	Fusobacterium canifelinum	carbohydrate metabolic process [GO:0005975]; phosphorylation [GO:0016310]		kinase activity [GO:0016301]; nucleotidyltransferase activity [GO:0016779]; phosphotransferase activity, alcohol group as acceptor [GO:0016773]	IINLCRK	0.99698	3.70055	0	0	0	0	0	0	0	0	0	0	0	0	0	0	0	0	0	0	0	0	0	0	0	0	0	0	0	3.88608	3.89938	3.8466	3.90063	3.96496	3.90618	3.92883
D4WMQ3	D4WMQ3_BACOV	Secreted protein	CUY_2769	Bacteroides ovatus SD CMC 3f		integral component of membrane [GO:0016021]		RAGDFRR	0.96032	3.70153	0	0	0	0	0	0	0	0	0	0	0	0	0	0	0	0	0	0	0	0	0	0	0	0	3.6912	0	3.81718	3.8882	3.8558	3.8451	3.83028	3.829	3.8099	3.84917
Q897L3	COBD_CLOTE	Cobalamin biosynthesis protein CobD	cobD CTC_00721	Clostridium tetani (strain Massachusetts / E88)	cobalamin biosynthetic process [GO:0009236]	integral component of membrane [GO:0016021]; plasma membrane [GO:0005886]	ABC-type vitamin B12 transporter activity [GO:0015420]; threonine-phosphate decarboxylase activity [GO:0048472]	VMLRDRK		3.70461	0	0	0	0	0	0	0	0	0	0	0	0	0	0	0	0	0	0	0	0	0	0	0	0	0	0	0	0	3.8408	3.83014	3.77575	3.7079	3.81629	3.75214
A0A7G7ASB7	A0A7G7ASB7_9FUSO	DUF3397 domain-containing protein	H5V36_08565	Fusobacterium hwasookii				GILVFLFFK	1.0106	3.70556	0	0	0	0	0	0	0	0	0	0	0	0	0	0	0	0	0	0	0	0	0	0	0	0	0	0	3.6629	3.90949	3.79647	3.73636	3.78549	3.86402	3.75157	3.87918
A0A1H3FY31	A0A1H3FY31_9FIRM	Phosphate uptake regulator PhoU	SAMN02910264_01126	Ruminococcaceae bacterium YAD3003				RMSIFQIIR	0.97435	3.70582	0	0	0	0	0	0	0	0	0	0	0	0	0	0	0	0	0	0	0	0	0	0	0	0	0	0	0	0	3.76931	3.63127	3.58278	3.72264	3.81287	3.7074
A0A6S6XI19	A0A6S6XI19_9FIRM	Asparagine--tRNA ligase (EC 6.1.1.22) (Asparaginyl-tRNA synthetase) (AsnRS)	asnS CLOSBL4_1982	Ruminococcaceae bacterium BL-4	asparaginyl-tRNA aminoacylation [GO:0006421]	cytoplasm [GO:0005737]	asparagine-tRNA ligase activity [GO:0004816]; ATP binding [GO:0005524]; nucleic acid binding [GO:0003676]	HSLEYLRTIAHLRPR	0.97502	3.70617	0	0	0	0	0	0	0	0	0	0	0	0	0	0	0	0	0	0	0	0	0	0	0	0	3.79747	0	0	3.90866	0	3.90701	3.88809	3.86177	3.83714	0
A0A1G6CYA1	A0A1G6CYA1_9FIRM	Fibronectin type-III domain-containing protein	SAMN02910317_01855	Ruminococcaceae bacterium FB2012	cellulose catabolic process [GO:0030245]			ISGKLVTSTTINK	0.97885	0	0	0	0	0	0	0	0	3.70619	0	0	0	0	0	0	0	0	0	0	0	0	0	0	3.76715	3.71919	3.76311	3.78389	3.79608	0	0	0	3.55987	3.49839	0	0
A0A3A6DXQ4	A0A3A6DXQ4_9FIRM	Alpha/beta fold hydrolase	DWW36_00245	Erysipelotrichaceae bacterium AF15-26LB			hydrolase activity [GO:0016787]	NCDGFIEECSENVWLCSDMDVVR	0.96289	3.70674	0	0	0	0	0	0	0	0	0	0	0	0	0	0	0	0	0	0	0	0	0	0	0	0	0	0	0	3.9386	3.6392	3.8194	3.7785	3.91608	3.637	3.90052
A0A414PRC1	A0A414PRC1_FUSMR	Conserved domain protein	DW663_09245	Fusobacterium mortiferum				CSCGEETLLKIK	0.99564	0	0	0	0	0	0	0	0	0	0	0	0	0	0	0	0	0	3.70786	0	0	0	0	0	3.68044	3.60421	3.53582	3.5135	3.59295	0	0	0	0	3.51038	0	0
K1GFG4	K1GFG4_9FUSO	HTH gntR-type domain-containing protein	FPOG_01161	Fusobacterium periodonticum D10			DNA-binding transcription factor activity [GO:0003700]	TFFVLFK	0.99399	0	0	0	0	0	0	0	0	0	0	0	0	0	0	0	0	0	0	0	3.70889	0	0	0	3.61396	0	3.70975	0	0	0	3.78797	3.76416	3.76991	3.67491	0	0
R7JHF7	R7JHF7_9FUSO	50S ribosomal protein L5	rplE BN657_00970	Fusobacterium sp. CAG:439	translation [GO:0006412]	ribonucleoprotein complex [GO:1990904]; ribosome [GO:0005840]	rRNA binding [GO:0019843]; structural constituent of ribosome [GO:0003735]; tRNA binding [GO:0000049]	TTKTKNLK	1.0021	3.71372	0	0	0	0	0	0	0	0	0	0	0	0	0	0	0	0	0	0	0	0	0	0	0	0	0	0	3.95739	3.92421	3.92768	3.9282	3.96235	3.976	3.9049	3.91479
A0A6S6XME3	A0A6S6XME3_9FIRM	B12-binding domain-containing radical SAM protein	CLOSBL4_1919	Ruminococcaceae bacterium BL-4			catalytic activity [GO:0003824]; iron-sulfur cluster binding [GO:0051536]; metal ion binding [GO:0046872]	KEFLISECK	0.97576	0	0	0	0	0	0	0	0	0	0	0	0	0	0	0	0	0	0	0	0	0	3.71588	0	3.56483	0	0	0	3.49142	3.6113	3.41125	0	3.62008	3.48557	0	0
A0A1H0HMS9	A0A1H0HMS9_9BACT	Ribonuclease G	SAMN04487900_111105	Prevotella sp. BP1-145	RNA processing [GO:0006396]		metal ion binding [GO:0046872]; ribonuclease activity [GO:0004540]; RNA binding [GO:0003723]	NFGVIVR	0.98101	0	0	3.71769	0	0	0	0	0	0	0	0	0	0	0	0	0	0	0	0	0	0	0	0	3.73699	3.73098	0	0	3.73841	0	3.64023	3.67445	3.76694	0	3.94085	3.77029
A0A4S2FAY6	A0A4S2FAY6_9FIRM	N-acetyltransferase	E5336_04785	Erysipelotrichaceae bacterium			acetyltransferase activity [GO:0016407]	LVERARVWAK	0.98324	3.71844	0	0	0	0	0	0	0	0	0	0	0	0	0	0	0	0	0	0	0	0	0	0	0	0	0	0	3.81783	3.67756	3.76032	3.86345	3.70424	3.67608	0	3.70903
A0A416ZCD5	A0A416ZCD5_9FIRM	SIR2 family protein	DWV52_03855	Ruminococcaceae bacterium AF10-16				ALLPLFTPDIK	0.97564	3.71844	0	0	0	0	0	0	0	0	0	0	0	0	0	0	0	0	0	0	0	0	0	0	0	0	0	0	3.71046	0	3.60086	3.8373	3.81791	3.69841	3.95712	3.73663
B0N107	B0N107_9FIRM	DNA mismatch repair protein MutS	mutS CLORAM_00013	Erysipelatoclostridium ramosum DSM 1402	mismatch repair [GO:0006298]		ATP binding [GO:0005524]; ATP-dependent DNA damage sensor activity [GO:0140664]; damaged DNA binding [GO:0003684]; mismatched DNA binding [GO:0030983]	QWLAQFEQNER	0.97339	3.71878	0	0	0	0	0	0	0	0	0	0	0	0	0	0	0	0	0	0	0	0	0	0	3.7059	0	3.53031	0	3.69118	3.64784	0	3.7841	3.63215	3.60229	0	3.69118
Q1T7A1	Q1T7A1_ERYRH	Surface protective antigen SpaB	spaB	Erysipelothrix rhusiopathiae				IGALPILPR	0.97144	3.72137	0	0	0	0	0	0	0	0	0	0	0	0	0	0	0	0	0	0	0	0	0	0	0	0	0	0	3.65428	3.7126	0	3.63595	3.66899	3.74895	0	3.53953
A0A143X1T0	A0A143X1T0_9ACTN	Diacetyl reductase [(S)-acetoin forming] (EC 1.1.1.304)	butA_1 BN3658_00812	Coriobacteriaceae bacterium CHKCI002			diacetyl reductase ((S)-acetoin forming) activity [GO:0052588]	VLNEAGFK	0.98021	3.72174	0	0	0	0	0	0	0	0	0	0	0	0	0	0	0	0	0	0	0	0	0	0	0	0	3.63695	0	0	4.01334	3.78783	0	3.76462	3.86719	3.7955	3.78864
C1FVB2	COBQ_CLOBJ	Cobyric acid synthase	cobQ CLM_1061	Clostridium botulinum (strain Kyoto / Type A2)	cobalamin biosynthetic process [GO:0009236]; glutamine metabolic process [GO:0006541]		ABC-type vitamin B12 transporter activity [GO:0015420]; catalytic activity [GO:0003824]	IMIQGTASSVGKSLIVAALCR		3.72186	0	0	0	0	0	0	0	0	0	0	0	0	0	0	0	0	0	0	0	0	0	0	0	0	0	0	3.6864	3.76853	3.8612	3.92818	3.83027	3.85842	3.98512	3.75507
A0A0E2V4G2	A0A0E2V4G2_9FUSO	FrhB_FdhB_C domain-containing protein	FUSO8_02185	Fusobacterium necrophorum DJ-2				DYNEFWEEFEER	0.99324	3.72186	0	0	0	0	0	0	0	0	0	0	0	0	0	0	0	0	0	0	0	0	0	0	3.42785	0	0	0	3.6864	3.813	3.88334	3.83667	3.78493	3.70894	3.72403	3.7169
A0A2D3PT70	A0A2D3PT70_9FUSO	DUF4375 domain-containing protein	CTM98_09675	Fusobacterium pseudoperiodonticum				ELDLSVDDNIVENTLMK	0.99882	0	0	0	0	0	0	0	0	0	0	0	0	0	0	0	0	0	0	0	3.72292	0	0	0	0	0	3.57194	0	3.78669	3.67968	3.6741	3.70491	0	3.48999	0	0
F3ZR09	F3ZR09_9BACE	OMP_b-brl_3 domain-containing protein	Bcop_1690	Bacteroides coprosuis DSM 18011				ASDTVKIVK	0.97828	3.7253	0	0	0	0	0	0	0	0	0	0	0	0	0	0	0	0	0	0	0	0	0	0	0	0	0	0	0	3.88023	3.96368	3.883	3.81544	3.94382	3.96427	3.80747
A0A143XBK9	A0A143XBK9_9ACTN	N-6 DNA Methylase	BN3658_02428	Coriobacteriaceae bacterium CHKCI002	DNA methylation [GO:0006306]		DNA binding [GO:0003677]; N-methyltransferase activity [GO:0008170]	AFLWEDLLKR	1.0105	0	0	0	0	0	0	0	0	0	0	0	0	0	0	0	0	0	0	0	0	3.72544	0	0	3.59988	3.58168	3.75562	3.72504	3.71011	0	3.39547	0	0	0	0	0
A0A6N7XI71	A0A6N7XI71_9FIRM	Glycine reductase	FYJ71_09085	Peptostreptococcus porci	fatty acid biosynthetic process [GO:0006633]		acyltransferase activity, transferring groups other than amino-acyl groups [GO:0016747]	QFAELKSKK	0.99226	3.72595	0	0	0	0	0	0	0	0	0	0	0	0	0	0	0	0	0	0	0	0	0	0	0	0	0	0	3.77846	3.67629	3.71657	3.74037	3.63765	0	3.89606	3.62063
A0A3D2TU77	A0A3D2TU77_9FIRM	Glyco_trans_2-like domain-containing protein	DHW28_03900	Lachnospiraceae bacterium				RLLARQTSK	0.95039	3.72609	0	0	0	0	0	0	0	0	0	0	0	0	0	0	0	0	0	0	0	0	0	0	0	0	0	0	3.83382	3.6496	3.89127	3.83025	3.67565	4.00236	3.76792	3.83368
A0A354LT15	A0A354LT15_9FIRM	AAA family ATPase	DDY60_00205	Erysipelotrichaceae bacterium	DNA replication [GO:0006260]		ATP binding [GO:0005524]; ATP hydrolysis activity [GO:0016887]; DNA binding [GO:0003677]	QNPKGGK	0.97346	3.72805	0	0	0	0	0	0	0	0	0	0	0	0	0	0	0	0	0	0	0	0	0	0	0	0	0	0	0	3.85097	3.72756	3.76897	3.84289	0	3.77906	3.78885
A0A1Y4QE94	A0A1Y4QE94_9FIRM	ATP-binding protein	B5E92_13845	Erysipelatoclostridium sp. An15		integral component of membrane [GO:0016021]	ATP binding [GO:0005524]; DNA binding [GO:0003677]	ESISLLSQLKKIVMLGR	0.97323	3.7313	0	0	0	0	0	0	0	0	0	0	0	0	0	0	0	0	0	0	0	0	0	0	0	0	0	0	3.6836	3.87517	3.86387	3.80834	3.73139	3.8102	0	0
H1PX67	H1PX67_9FUSO	DUF2232 domain-containing protein	HMPREF0402_03010	Fusobacterium ulcerans 12-1B		integral component of membrane [GO:0016021]		VIFIFFGLK	1.0125	3.73141	0	0	0	0	0	0	0	0	0	0	0	0	0	0	0	0	0	0	0	0	0	0	0	0	0	0	3.71945	3.92831	3.8577	3.88452	3.83492	0	3.8261	3.85634
C3WD23	C3WD23_FUSMR	Polygalacturonase (Pectinase)	FMAG_01341	Fusobacterium mortiferum ATCC 9817	carbohydrate metabolic process [GO:0005975]		polygalacturonase activity [GO:0004650]	ENWWKNPKVK	1.0177	3.7324	0	0	0	0	0	0	0	0	0	0	0	0	0	0	0	0	0	0	0	0	0	0	0	3.98998	0	0	0	3.69184	3.76981	3.7572	3.68844	0	3.93941	3.5925
A0A1G6E3F9	A0A1G6E3F9_9FIRM	Repeat domain (List_Bact_rpt)	SAMN02910317_02665	Ruminococcaceae bacterium FB2012	polysaccharide catabolic process [GO:0000272]		hydrolase activity, hydrolyzing O-glycosyl compounds [GO:0004553]	DGFYYTYQLK	0.97759	3.73383	0	0	0	0	0	0	0	0	0	0	0	0	0	0	0	0	0	0	0	0	0	0	0	3.34058	0	0	3.61366	0	3.70486	3.64551	3.3807	0	3.94291	3.54046
C3W9E2	C3W9E2_FUSMR	Transcriptional regulator, LacI family	FMAG_00041	Fusobacterium mortiferum ATCC 9817	regulation of DNA-templated transcription [GO:0006355]		DNA binding [GO:0003677]	VLISLIKTSEEK	1.0021	3.73395	0	0	0	0	0	0	0	0	0	0	0	0	0	0	0	0	0	0	0	0	0	0	0	0	0	0	3.69055	3.64381	3.77871	3.76922	3.56741	3.77413	3.98149	0
A0A660P2M1	A0A660P2M1_9BACT	DEAD/DEAH box helicase	D8H98_10730	Prevotella sp			ATP binding [GO:0005524]; helicase activity [GO:0004386]; nucleic acid binding [GO:0003676]	ARSAKQTR	0.98896	0	0	3.7351	0	0	0	0	0	0	0	0	0	0	0	0	0	0	0	0	0	0	0	0	3.69966	3.68902	0	3.68881	3.76054	0	3.70533	3.69892	3.70337	3.74012	3.68211	0
R6YQT0	R6YQT0_9BACE	3-deoxy-8-phosphooctulonate synthase (EC 2.5.1.55)	BN669_01475	Bacteroides fragilis CAG:47	lipopolysaccharide biosynthetic process [GO:0009103]	cytoplasm [GO:0005737]	3-deoxy-8-phosphooctulonate synthase activity [GO:0008676]	LVKIREAIM	0.9802	3.73807	0	0	0	0	0	0	0	0	0	0	0	0	0	0	0	0	0	0	0	0	0	0	0	0	0	0	0	0	3.85205	3.7861	3.67565	3.86573	3.87229	3.76562
A0A7C6SHI6	A0A7C6SHI6_9FIRM	ABC transporter permease subunit	GX741_03020	Erysipelothrix sp	transmembrane transport [GO:0055085]	integral component of membrane [GO:0016021]; plasma membrane [GO:0005886]		AITTRLNRK	0.97599	3.73807	0	0	0	0	0	0	0	0	0	0	0	0	0	0	0	0	0	0	0	0	0	0	0	0	0	0	0	3.85057	3.93091	3.94273	3.87546	3.98909	0	3.83368
A0A3E3EC53	A0A3E3EC53_9FIRM	Exported protein	DXB93_10185	Erysipelatoclostridium ramosum				AVSGISTRSAGK	0.96917	3.73882	0	0	0	0	0	0	0	0	0	0	0	0	0	0	0	0	0	0	0	0	0	0	0	0	0	0	0	0	3.66565	3.77172	3.64649	3.5405	3.7774	3.71362
R5MHF9	R5MHF9_9BACE	RND transporter HAE1 family	BN461_01921	Bacteroides sp. CAG:1076	xenobiotic transport [GO:0042908]	integral component of membrane [GO:0016021]; plasma membrane [GO:0005886]	efflux transmembrane transporter activity [GO:0015562]	INLIPELQR	0.97989	3.73901	0	0	0	0	0	0	0	0	0	0	0	0	0	0	0	0	0	0	0	0	0	0	3.66879	3.60249	0	0	3.61873	0	0	3.72877	0	3.60336	3.7398	0
A0A0S1YSZ0	A0A0S1YSZ0_FUSNP	Chromosome partition protein Smc	RN93_06625	Fusobacterium nucleatum subsp. polymorphum				KYRGLLVSYR	0.99551	3.73937	0	0	0	0	0	0	0	0	0	0	0	0	0	0	0	0	0	0	0	0	0	0	0	0	0	0	3.77852	0	3.68367	3.83372	3.66093	0	3.57565	3.75004
A0Q1J2	PUR5_CLONN	Phosphoribosylformylglycinamidine cyclo-ligase (EC 6.3.3.1) (AIR synthase) (AIRS) (Phosphoribosyl-aminoimidazole synthetase)	purM NT01CX_2421	Clostridium novyi (strain NT)	'de novo' IMP biosynthetic process [GO:0006189]	cytoplasm [GO:0005737]	ATP binding [GO:0005524]; phosphoribosylformylglycinamidine cyclo-ligase activity [GO:0004641]	IENGDVLIGIESTGIHSNGYSLVRKLIK		0	0	0	0	0	0	0	0	0	0	0	0	0	0	0	0	0	0	0	3.73957	0	0	0	3.83137	3.85999	3.9793	3.93659	3.86219	0	0	0	0	3.53593	0	0
A0A349YH23	A0A349YH23_9FIRM	Non-ribosomal peptide synthetase	DCW90_03495	Lachnospiraceae bacterium	antibiotic biosynthetic process [GO:0017000]; organic substance biosynthetic process [GO:1901576]		catalytic activity [GO:0003824]; phosphopantetheine binding [GO:0031177]	NPYQLLK	0.96057	3.74007	0	0	0	0	0	0	0	0	0	0	0	0	0	0	0	0	0	0	0	0	0	0	0	0	0	0	3.63323	3.79772	3.71742	3.77585	0	3.75272	0	3.78411
A0A3C1N2E9	A0A3C1N2E9_9FIRM	Oxidoreductase	DCQ45_05225	Erysipelotrichaceae bacterium			oxidoreductase activity [GO:0016491]	LLFKMAGSKYDK	0.96844	0	0	0	0	0	0	0	3.74286	0	0	0	0	0	0	0	0	0	0	0	0	0	0	0	0	3.70697	0	0	0	3.56199	3.8101	3.77885	3.86625	3.8541	0	0
A0A143X5U3	A0A143X5U3_9ACTN	M48 family peptidase	BN3658_01303	Coriobacteriaceae bacterium CHKCI002				VGGRGGIASR	0.96798	3.74328	0	0	0	0	0	0	0	0	0	0	0	0	0	0	0	0	0	0	0	0	0	0	0	0	3.50581	0	0	3.72452	3.66644	3.73675	3.55941	3.57232	3.86428	3.69443
A0A6S6XK70	A0A6S6XK70_9FIRM	Homoserine dehydrogenase (EC 1.1.1.3)	CLOSBL6_1858	Ruminococcaceae bacterium BL-6	isoleucine biosynthetic process [GO:0009097]; methionine biosynthetic process [GO:0009086]; threonine biosynthetic process [GO:0009088]		homoserine dehydrogenase activity [GO:0004412]; NADP binding [GO:0050661]	RAREEIR	0.97654	3.74328	0	0	0	0	0	0	0	0	0	0	0	0	0	0	0	0	0	0	0	0	0	0	0	0	3.50581	0	0	3.8351	3.72764	3.74182	3.64644	0	3.80986	3.7045
A0A3C1EBT9	A0A3C1EBT9_9FIRM	Inorganic diphosphatase (EC 3.6.1.1) (Pyrophosphate phospho-hydrolase)	DCP49_05135	Erysipelotrichaceae bacterium		cytoplasm [GO:0005737]	inorganic diphosphate phosphatase activity [GO:0004427]; metal ion binding [GO:0046872]	DVRVKDVAATLDGNILVDCDTLHLNGK	0.9941	3.7451	0	0	0	0	0	0	0	0	0	0	0	0	0	0	0	0	0	0	0	0	0	0	0	0	3.53142	0	3.73122	3.80069	3.6885	3.67836	3.80288	3.79061	0	3.69559
A0A3D2MWM1	A0A3D2MWM1_9FIRM	Exonuclease domain-containing protein	DHV37_05405	Erysipelotrichaceae bacterium			exonuclease activity [GO:0004527]; nucleic acid binding [GO:0003676]	ITLSTAKR	0.97548	3.7451	0	0	0	0	0	0	0	0	0	0	0	0	0	0	0	0	0	0	0	0	0	0	0	0	0	0	0	3.80651	3.93771	3.9091	3.86617	3.93956	3.86622	3.80952
P26836	LYS_CLOPE	Probable autolytic lysozyme (EC 3.2.1.17) (1,4-beta-N-acetylmuramidase) (Autolysin)	lyc CPE0382	Clostridium perfringens (strain 13 / Type A)	cell wall macromolecule catabolic process [GO:0016998]; cytolysis [GO:0019835]; defense response to bacterium [GO:0042742]; peptidoglycan catabolic process [GO:0009253]		lysozyme activity [GO:0003796]	MEGRNSNNLK		0	0	0	0	0	0	0	0	0	0	0	0	0	0	0	0	0	0	0	3.74666	0	0	0	3.76895	3.84693	3.83917	3.88408	3.79563	0	0	0	0	0	0	0
A0A3A6DYN0	A0A3A6DYN0_9FIRM	Uncharacterized protein	DWW36_01310	Erysipelotrichaceae bacterium AF15-26LB				LFFWQMFPRK	0.21429	0	0	0	0	0	0	0	0	0	0	0	0	0	0	0	0	0	0	0	0	3.74871	0	0	0	0	0	0	0	3.9178	3.9405	3.9024	3.84149	3.80578	3.91312	3.90523
A0A3C1E762	A0A3C1E762_9FIRM	Amino acid transporter	DCP49_00255	Erysipelotrichaceae bacterium		integral component of membrane [GO:0016021]		ISQLRPNKK	0.9808	3.74875	0	0	0	0	0	0	0	0	0	0	0	0	0	0	0	0	0	0	0	0	0	0	0	0	0	0	3.71945	3.64945	3.79647	3.88452	3.91224	3.86402	3.77402	3.8351
R5J0X4	R5J0X4_9FIRM	Rubrerythrin	BN738_00339	Peptostreptococcus anaerobius CAG:621			metal ion binding [GO:0046872]; oxidoreductase activity [GO:0016491]	LTRNNLKPK	0.99059	3.74875	0	0	0	0	0	0	0	0	0	0	0	0	0	0	0	0	0	0	0	0	0	0	0	0	0	0	3.77965	3.8322	3.8577	3.88452	3.88509	0	0	3.87918
C6JIG2	C6JIG2_FUSVA	Methylenetetrahydrofolate reductase (EC 1.5.1.20)	metF FVAG_02059	Fusobacterium varium ATCC 27725	methionine biosynthetic process [GO:0009086]; tetrahydrofolate interconversion [GO:0035999]	cytosol [GO:0005829]	methylenetetrahydrofolate reductase NADH activity [GO:0106312]; methylenetetrahydrofolate reductase NADPH activity [GO:0106313]	KIMANIAHIR	1.009	3.75146	0	0	0	0	0	0	0	0	0	0	0	0	0	0	0	0	0	0	0	0	0	0	0	0	3.60857	0	3.65906	3.71576	3.80585	3.60914	3.67566	0	3.96512	0
A0A3D2SEG8	A0A3D2SEG8_9BACE	Methyltransferase (EC 2.1.1.-)	DHW31_02995	Bacteroides graminisolvens	DNA methylation [GO:0006306]		DNA binding [GO:0003677]; N-methyltransferase activity [GO:0008170]	FHFVKKK	0.98719	3.75388	0	0	0	0	0	0	0	0	0	0	0	0	0	0	0	0	0	0	0	0	0	0	0	0	0	0	0	4.00509	3.91787	3.94715	4.08188	3.79771	3.83251	3.91973
Q892Q8	HRCA_CLOTE	Heat-inducible transcription repressor HrcA	hrcA CTC_02033	Clostridium tetani (strain Massachusetts / E88)	negative regulation of DNA-templated transcription [GO:0045892]		DNA binding [GO:0003677]	LMNIQKLSSMEECAIK		0	0	0	0	0	0	0	0	0	0	0	0	0	0	0	3.75398	0	0	0	0	0	0	0	0	0	0	0	0	0	0	3.76098	3.70954	3.63031	3.71561	3.6842
R7JDL1	R7JDL1_9FUSO	Putative hopanoid biosynthesis associated protein HpnK	BN657_00645	Fusobacterium sp. CAG:439	carbohydrate metabolic process [GO:0005975]		metal ion binding [GO:0046872]	APMLTNKR	0.99444	3.7568	0	0	0	0	0	0	0	0	0	0	0	0	0	0	0	0	0	0	0	0	0	0	0	0	0	0	0	3.78421	3.65621	3.67524	3.70245	3.83962	3.76885	0
A0A239RLZ1	A0A239RLZ1_9BACT	Integrase catalytic domain-containing protein	SAMN06298210_11276	Prevotellaceae bacterium KH2P17				PWGKGKR	0.99042	0	0	0	3.75695	0	0	0	0	0	0	0	0	0	0	0	0	0	0	0	0	0	0	0	3.71388	0	0	3.78245	0	0	3.85574	3.91494	3.90678	0	3.94437	3.86884
A0A017H7P2	A0A017H7P2_9FUSO	AAA family ATPase	C095_03135 FNF_01455	Fusobacterium necrophorum subsp. funduliforme B35				IIVITGAPGTGKTTTASAVAK	0.99544	0	0	0	0	0	0	0	0	0	0	0	0	0	0	0	0	0	0	0	0	3.75823	0	0	3.56269	0	0	3.65887	3.78725	0	0	3.6794	3.782	3.70546	3.75164	3.64292
Q8XKU7	SSRP_CLOPE	SsrA-binding protein (Small protein B)	smpB CPE1295	Clostridium perfringens (strain 13 / Type A)	trans-translation [GO:0070929]	cytoplasm [GO:0005737]	RNA binding [GO:0003723]	LIGIVQQQGVALIPLSLYLKNGR		3.75867	0	0	0	0	0	0	0	0	0	0	0	0	0	0	0	0	0	0	0	0	0	0	0	0	0	0	0	3.90646	3.85543	4.0085	4.03436	3.85457	3.89867	3.9264
A0A654S0S7	A0A654S0S7_9FUSO	Uncharacterized protein	EGX98_04865	Fusobacterium necrophorum				HYAGMIRACKNACYYR	0.99534	0	0	0	0	0	0	0	0	0	0	0	0	0	0	0	0	0	0	3.76089	0	0	0	0	0	0	0	0	0	3.8428	3.6774	3.75929	3.84869	3.57894	3.54498	3.7333
A0A847QBG0	A0A847QBG0_9FIRM	Transcriptional regulator	GX368_06745	Erysipelotrichaceae bacterium				VSTSKNNK	0.97258	0	0	0	0	0	0	0	0	0	0	0	0	0	0	0	0	0	0	0	0	3.76214	0	0	0	0	0	0	3.73077	3.85759	3.54067	3.83167	3.69478	3.75806	3.63686	0
Q97KM3	AROB_CLOAB	3-dehydroquinate synthase (DHQS) (EC 4.2.3.4)	aroB CA_C0894	Clostridium acetobutylicum (strain ATCC 824 / DSM 792 / JCM 1419 / LMG 5710 / VKM B-1787)	aromatic amino acid family biosynthetic process [GO:0009073]; cellular amino acid biosynthetic process [GO:0008652]; chorismate biosynthetic process [GO:0009423]	cytoplasm [GO:0005737]	3-dehydroquinate synthase activity [GO:0003856]; metal ion binding [GO:0046872]; nucleotide binding [GO:0000166]	IVIKAGEKSK		0	0	0	0	0	0	0	0	0	0	0	0	0	0	0	0	0	0	0	0	0	0	3.76271	3.73948	3.65194	4.0444	3.82763	3.84036	0	0	0	0	0	0	0
A0A1I3I777	A0A1I3I777_9FIRM	Cell shape-determining protein MreB	mreB SAMN02910435_00045	Ruminococcaceae bacterium D5	cell morphogenesis [GO:0000902]; regulation of cell shape [GO:0008360]	cytoplasm [GO:0005737]	ATP binding [GO:0005524]	DGVIADFDITANMMQR	0.97541	0	0	0	0	0	0	0	3.76636	0	0	0	0	0	0	0	0	0	0	0	0	0	0	0	0	0	0	0	0	3.74342	3.69751	3.74607	3.77407	3.75124	4.1315	3.76352
A0A1Q6GEE3	A0A1Q6GEE3_9BACE	TonB-dependent receptor	BHV75_11865	Bacteroides oleiciplenus		integral component of membrane [GO:0016021]		GVDKRNVR	0.98389	3.76687	0	0	0	0	0	0	0	0	0	0	0	0	0	0	0	0	0	0	0	0	0	0	0	0	0	0	3.69416	3.78267	3.84237	3.79773	3.80325	3.85983	3.87364	3.8753
A0A143X2I9	A0A143X2I9_9ACTN	Malate-2H(+)/Na(+)-lactate antiporter	mleN_1 BN3658_00873	Coriobacteriaceae bacterium CHKCI002		integral component of membrane [GO:0016021]; plasma membrane [GO:0005886]		GSEGAKTKTVR	0.97122	3.76822	0	0	0	0	0	0	0	0	0	0	0	0	0	0	0	0	0	0	0	0	0	0	0	0	0	0	3.70355	0	3.77859	3.77172	3.68885	0	3.75714	3.71362
A0A4S2F9D7	A0A4S2F9D7_9FIRM	Secreted protein	E5336_07175	Erysipelotrichaceae bacterium				HAHRAKSLR	0.97982	3.76862	0	0	0	0	0	0	0	0	0	0	0	0	0	0	0	0	0	0	0	0	0	0	0	0	0	0	0	3.82735	3.88549	3.83693	3.81159	0	3.90846	3.80932
A0A412GGA1	A0A412GGA1_BACT4	Glycosyltransferase	DWY18_12145	Bacteroides thetaiotaomicron			glycosyltransferase activity [GO:0016757]	YILHPIIWR	0.97831	3.76918	0	0	0	0	0	0	0	0	0	0	0	0	0	0	0	0	0	0	0	0	0	0	0	0	0	0	3.61314	0	3.66067	3.63107	0	3.67692	3.95727	3.83126
B2THF2	PSD_CLOBB	Phosphatidylserine decarboxylase proenzyme (EC 4.1.1.65) [Cleaved into: Phosphatidylserine decarboxylase alpha chain; Phosphatidylserine decarboxylase beta chain]	psd CLL_A0050	Clostridium botulinum (strain Eklund 17B / Type B)	phosphatidylethanolamine biosynthetic process [GO:0006646]	plasma membrane [GO:0005886]	phosphatidylserine decarboxylase activity [GO:0004609]	FHFVDSGIPCETHK		0	0	0	0	0	0	0	0	0	0	0	0	0	3.7725	0	0	0	0	0	0	0	0	0	0	0	0	0	0	3.85435	3.82232	3.76177	3.82977	3.7575	0	3.81982
A0A1E9EPS5	A0A1E9EPS5_9FUSO	Sodium:proton antiporter	HMPREF2775_07330	Fusobacterium sp. HMSC064B12		integral component of membrane [GO:0016021]; plasma membrane [GO:0005886]		HNLIVLIK	1.0045	3.77371	0	0	0	0	0	0	0	0	0	0	0	0	0	0	0	0	0	0	0	0	0	0	0	0	0	0	3.65428	3.77597	3.82267	3.73734	3.79203	3.85148	3.82162	3.88205
A0A417HQC4	A0A417HQC4_9FIRM	DUF3991 domain-containing protein	DW741_01820	Ruminococcaceae bacterium AM28-23LB				GVARHAHKR	0.97549	3.77564	0	0	0	0	0	0	0	0	0	0	0	0	0	0	0	0	0	0	0	0	0	0	0	0	0	0	0	3.85192	3.94438	3.79733	3.78315	0	3.90647	3.82147
Q892U0	LDH_CLOTE	L-lactate dehydrogenase (L-LDH) (EC 1.1.1.27)	ldh CTC_01998	Clostridium tetani (strain Massachusetts / E88)	glycolytic process [GO:0006096]	cytoplasm [GO:0005737]	L-lactate dehydrogenase activity [GO:0004459]	DICKGCEGNFKNR		0	0	0	0	0	0	0	0	0	3.77608	0	0	0	0	0	0	0	0	0	0	0	0	0	3.73096	0	3.75297	3.67107	0	0	0	0	0	3.81289	3.52099	0
F4X9K9	F4X9K9_9FIRM	50S ribosomal protein L7	HMPREF0866_01297	Ruminococcaceae bacterium D16				HRPGPGGR	0.97897	0	3.7767	0	0	0	0	0	0	0	0	0	0	0	0	0	0	0	0	0	0	0	0	0	0	0	0	0	3.50412	3.80012	3.79974	3.75994	3.92827	3.78423	3.92064	3.67453
A0A3D0LFA9	A0A3D0LFA9_9FIRM	ABC transporter ATP-binding protein	DEO87_06790	Lachnospiraceae bacterium			ATP binding [GO:0005524]	DGVVRKNR	0.95704	3.77683	0	0	0	0	0	0	0	0	0	0	0	0	0	0	0	0	0	0	0	0	0	0	0	0	0	0	0	3.80681	3.84237	3.83793	3.83026	3.88499	3.87726	3.86847
A0A6A4UWD1	A0A6A4UWD1_9FIRM	Pyrroline-5-carboxylate reductase (P5C reductase) (P5CR) (EC 1.5.1.2) (PCA reductase)	proC FD179_1084	Erysipelotrichaceae bacterium	proline biosynthetic process [GO:0006561]	cytoplasm [GO:0005737]	pyrroline-5-carboxylate reductase activity [GO:0004735]	AKALGKI	1.006	3.7783	0	0	0	0	0	0	0	0	0	0	0	0	0	0	0	0	0	0	0	0	0	0	0	0	3.77959	0	3.74659	0	3.69111	3.65968	3.73185	3.69312	3.72299	0
R7JEE3	R7JEE3_9FUSO	Putative transcriptional regulator	BN657_00857	Fusobacterium sp. CAG:439			DNA-binding transcription factor activity [GO:0003700]	ILRTAKLVK	0.99546	3.77849	0	0	0	0	0	0	0	0	0	0	0	0	0	0	0	0	0	0	0	0	0	0	0	0	0	0	3.63075	3.85696	3.87457	3.6486	3.91718	3.95977	0	3.95462
A0A416GCX3	A0A416GCX3_9BACE	Metallophos domain-containing protein	DXA74_07070	Bacteroides sp. OF04-15BH			hydrolase activity [GO:0016787]	ALYGIVTLTDK	0.98138	3.77884	0	0	0	0	0	0	0	0	0	0	0	0	0	0	0	0	0	0	0	0	0	0	0	3.48265	3.57855	0	3.5058	0	3.716	3.68874	0	0	3.5363	0
F4XA84	F4XA84_9FIRM	3-hydroxybutyryl-CoA dehydrogenase	HMPREF0866_00202	Ruminococcaceae bacterium D16	fatty acid metabolic process [GO:0006631]		NAD+ binding [GO:0070403]; oxidoreductase activity, acting on the CH-OH group of donors, NAD or NADP as acceptor [GO:0016616]	KMVAAGYLGRK	0.9762	3.77884	0	0	0	0	0	0	0	0	0	0	0	0	0	0	0	0	0	0	0	0	0	0	0	0	0	0	3.72787	3.78361	3.83136	3.91765	3.83878	3.76898	4.05213	3.76263
A0A7C1HXR6	A0A7C1HXR6_9BACT	ZnF_CDGSH domain-containing protein	ENN61_02670	Bacteroidaceae bacterium		cytoplasm [GO:0005737]; intracellular membrane-bounded organelle [GO:0043231]	2 iron, 2 sulfur cluster binding [GO:0051537]; metal ion binding [GO:0046872]	SMHMTSFCRCGGSKSMPFCDGTHR	0.98458	0	0	0	0	0	0	0	0	0	0	0	0	0	0	0	0	0	0	0	0	3.78109	0	0	0	0	0	0	0	4.02974	3.71553	3.82664	3.86966	3.82456	3.74986	3.91494
J6H004	J6H004_9FUSO	Glutaconate CoA-transferase subunit A (EC 2.8.3.12)	gctA HMPREF1127_1648	Fusobacterium necrophorum subsp. funduliforme Fnf 1007			glutaconate CoA-transferase activity [GO:0018730]	VVAVPVPR	1.0053	3.78198	0	0	0	0	0	0	0	0	0	0	0	0	0	0	0	0	0	0	0	0	0	0	0	0	0	0	3.73244	3.69291	3.79398	3.67154	3.70908	3.7368	3.76749	0
A0A1H3DRT1	A0A1H3DRT1_9FIRM	Aspartate aminotransferase	SAMN02910264_00449	Ruminococcaceae bacterium YAD3003	biosynthetic process [GO:0009058]		pyridoxal phosphate binding [GO:0030170]; transaminase activity [GO:0008483]	HNLLLVK	0.99765	3.78198	0	0	0	0	0	0	0	0	0	0	0	0	0	0	0	0	0	0	0	0	0	0	0	0	0	0	3.73244	3.87593	3.73881	3.84889	3.84029	0	3.85962	3.92218
R9R963	R9R963_FUSNU	Prepilin-type N-terminal cleavage/methylation domain-containing protein	HMPREF0409_01914	Fusobacterium nucleatum subsp. animalis 4_8		integral component of membrane [GO:0016021]		DLVTSYIKWNESAEIR	1.0013	3.7848	0	0	0	0	0	0	0	0	0	0	0	0	0	0	0	0	0	0	0	0	0	0	0	0	0	0	0	4.22739	3.60915	3.74457	3.63788	4.02278	3.89577	0
F2N6Y4	F2N6Y4_CORGP	Transcriptional regulator, MarR family	Corgl_0054	Coriobacterium glomerans (strain ATCC 49209 / DSM 20642 / JCM 10262 / PW2)			DNA-binding transcription factor activity [GO:0003700]	EDYLEDL	0.97701	3.78505	0	0	0	0	0	0	0	0	0	0	0	0	0	0	0	0	0	0	0	0	0	0	0	0	0	0	0	3.99847	3.98355	3.99791	4.01113	4.04905	3.9754	3.85715
A0A1G4SL82	A0A1G4SL82_9FIRM	Phage head-tail adapter protein	SAMN02910456_02664	Ruminococcaceae bacterium YRB3002				RMQQLIK	0.97649	3.78817	0	0	0	0	0	0	0	0	0	0	0	0	0	0	0	0	0	0	0	0	0	0	0	0	0	0	0	3.82247	3.87891	3.78666	3.8297	3.89336	3.7599	3.87783
A0A1K1M6Q1	A0A1K1M6Q1_9BACT	Tetratricopeptide repeat-containing protein	SAMN02910409_0779	Prevotellaceae bacterium HUN156				NKAQIVR	0.97945	0	0	0	0	0	3.7893	0	0	0	0	0	0	0	0	0	0	0	0	0	0	0	0	0	3.98865	3.9209	3.89807	3.9688	3.97114	0	3.96177	0	3.89569	0	0	0
A0A417CJR3	A0A417CJR3_9FIRM	UvrABC system protein C (Protein UvrC) (Excinuclease ABC subunit C)	uvrC DW911_01235	Erysipelatoclostridium sp. AM42-17	nucleotide-excision repair [GO:0006289]; SOS response [GO:0009432]	cytoplasm [GO:0005737]; excinuclease repair complex [GO:0009380]	DNA binding [GO:0003677]; excinuclease ABC activity [GO:0009381]	LNMPLPR	1.0071	0	0	0	0	0	0	0	0	3.78941	0	0	0	0	0	0	0	0	0	0	0	0	0	0	0	0	0	0	3.58458	3.74165	3.59036	3.65093	3.63236	3.67368	0	0
A0A425VUI0	A0A425VUI0_9ACTN	Pyridoxamine 5'-phosphate oxidase family protein	DUD33_08060	Coriobacteriaceae bacterium				LHLIKVAPSR	0.99786	0	0	0	0	0	0	0	0	0	0	0	0	0	0	0	0	0	0	0	0	0	3.79146	0	3.80874	0	0	0	0	0	3.82017	3.91481	3.77605	3.73742	3.83443	0
A0A7C1E7Q3	A0A7C1E7Q3_9BACE	Replication-associated recombination protein A	ENO05_10400	Bacteroides sp	DNA replication [GO:0006260]		ATP binding [GO:0005524]; ATP hydrolysis activity [GO:0016887]; DNA binding [GO:0003677]	NAPTRLMK	0.97122	3.79684	0	0	0	0	0	0	0	0	0	0	0	0	0	0	0	0	0	0	0	0	0	0	0	0	0	0	0	3.78421	3.84237	3.8288	3.76284	3.73237	3.66071	3.78943
A0A3D4X8G5	A0A3D4X8G5_9FIRM	V-type ATP synthase subunit A	DF613_08475	Lachnospiraceae bacterium	ATP metabolic process [GO:0046034]	proton-transporting ATP synthase complex [GO:0045259]	ATP binding [GO:0005524]; proton-transporting ATPase activity, rotational mechanism [GO:0046961]	TGQPLMKR	0.94669	3.79684	0	0	0	0	0	0	0	0	0	0	0	0	0	0	0	0	0	0	0	0	0	0	0	0	0	0	0	3.88167	3.8116	3.8288	3.81712	0	3.96892	3.89323
A0A1G6A4R0	A0A1G6A4R0_9FIRM	Carboxynorspermidine/carboxyspermidine decarboxylase (EC 4.1.1.96)	SAMN02910317_00058	Ruminococcaceae bacterium FB2012	nor-spermidine biosynthetic process [GO:0045312]	cytoplasm [GO:0005737]	carboxy-lyase activity [GO:0016831]	FGKYLFR	0.79412	3.79684	0	0	0	0	0	0	0	0	0	0	0	0	0	0	0	0	0	0	0	0	0	0	0	0	0	0	0	3.897	3.92606	3.86	3.93725	3.73237	3.96892	3.83191
R5C3K1	R5C3K1_9BACE	DEAD/DEAH box helicase domain-containing protein	BN727_00542	Bacteroides sp. CAG:598			ATP binding [GO:0005524]; hydrolase activity [GO:0016787]; nucleic acid binding [GO:0003676]; RNA helicase activity [GO:0003724]	KTEKPER	0.85714	0	3.79826	0	0	0	0	0	0	0	0	0	0	0	0	0	0	0	0	0	0	0	0	0	0	0	0	0	0	3.73908	3.76344	3.75786	3.79339	0	3.76081	3.8581
A0A1H8B7F7	A0A1H8B7F7_9BACT	PMT_2 domain-containing protein	SAMN04487902_103256	Prevotella sp. ne3005		integral component of membrane [GO:0016021]		AEKQRQEEMR	0.97519	0	0	0	0	0	0	0	0	0	0	0	0	0	0	0	0	3.80308	0	0	0	0	0	0	3.61331	3.93736	3.88489	3.9016	3.9108	3.9518	3.92534	3.91751	3.95384	0	0	0
A0A7G9GXC6	A0A7G9GXC6_9FUSO	Acetyl-CoA C-acetyltransferase	H9Q81_01060	Fusobacterium sp. NSJ-57			acyltransferase activity, transferring groups other than amino-acyl groups [GO:0016747]	RAGIPAEK	1.0084	3.80915	0	0	0	0	0	0	0	0	0	0	0	0	0	0	0	0	0	0	0	0	0	0	0	0	0	0	0	3.81447	3.48227	3.82068	3.68953	3.87326	0	3.66507
A0A6S6XK15	A0A6S6XK15_9FIRM	High affinity arginine ABC transporter (ATP-binding protein)	artR CLOSBL4_0186	Ruminococcaceae bacterium BL-4			ABC-type amino acid transporter activity [GO:0015424]; ATP binding [GO:0005524]	DISFEVEK	0.975	0	0	0	0	0	0	0	0	0	0	0	0	0	0	0	0	0	0	0	0	3.813	0	0	0	0	0	0	3.77868	3.8737	3.79911	3.89291	0	3.63916	0	3.71365
A0A3A6HY88	A0A3A6HY88_9FIRM	Alpha-mannosidase	DXC97_06190	Lachnospiraceae bacterium TF09-5	mannose metabolic process [GO:0006013]		alpha-mannosidase activity [GO:0004559]; carbohydrate binding [GO:0030246]; metal ion binding [GO:0046872]	IFYGCYSSDR	0.93182	0	0	0	0	0	0	0	0	0	0	0	0	0	0	0	0	0	0	0	0	3.8173	0	0	0	0	0	0	0	3.86118	3.82948	3.87841	3.91803	0	3.76749	3.87756
R5YDD7	R5YDD7_9BACE	FHA domain-containing protein	BN496_00680	Bacteroides sp. CAG:144				RHCIIHVRR	0.98267	0	0	0	0	0	0	0	0	0	0	0	0	0	0	3.81798	0	0	0	0	0	0	0	0	0	0	3.4662	0	3.42936	0	3.57074	3.52227	3.5359	3.56635	3.52194	0
A0A3D0JA52	A0A3D0JA52_9FIRM	Indole-3-glycerol phosphate synthase (IGPS) (EC 4.1.1.48)	trpC DEO81_01970	Erysipelotrichaceae bacterium	tryptophan biosynthetic process [GO:0000162]		indole-3-glycerol-phosphate synthase activity [GO:0004425]	STEKRIQR	0.97749	3.81896	0	0	0	0	0	0	0	0	0	0	0	0	0	0	0	0	0	0	0	0	0	0	0	0	0	0	0	3.74885	3.81207	0	3.74818	3.59083	3.96126	3.75956
A0A2D3Q031	A0A2D3Q031_9FUSO	Acyltransferase	CTN00_10240	Fusobacterium pseudoperiodonticum			acyltransferase activity [GO:0016746]	GFNFIKTR	0.99462	0	0	0	0	0	0	0	0	0	0	0	3.82052	0	0	0	0	0	0	0	0	0	0	0	0	0	0	0	0	0	3.75094	3.64079	3.76235	3.69617	3.63601	3.66023
A0A1H9FLI2	A0A1H9FLI2_9FIRM	Polar amino acid transport system ATP-binding protein	SAMN02910369_01670	Lachnospiraceae bacterium NE2001			ATP binding [GO:0005524]	TKNFIYRIR	0.95869	3.8207	0	0	0	0	0	0	0	0	0	0	0	0	0	0	0	0	0	0	0	0	0	0	0	0	0	0	0	3.74252	3.7003	3.83768	0	3.51071	3.93471	3.75432
U2JVZ4	U2JVZ4_9FIRM	Regulatory protein RecX	recX HMPREF1987_00668	Peptostreptococcaceae bacterium oral taxon 113 str. W5053	regulation of DNA repair [GO:0006282]	cytoplasm [GO:0005737]		DKLKLNHYGPIR	0.98713	3.8207	0	0	0	0	0	0	0	0	0	0	0	0	0	0	0	0	0	0	0	0	0	0	0	0	3.55212	0	0	3.65453	3.75265	3.68365	3.6056	3.6583	3.70962	3.72617
W4UY84	W4UY84_9BACE	Glycosyltransferase	JCM10512_3992	Bacteroides reticulotermitis JCM 10512			transferase activity [GO:0016740]	RNLRGTR	0.98658	3.82162	0	0	0	0	0	0	0	0	0	0	0	0	0	0	0	0	0	0	0	0	0	0	0	0	0	0	0	3.82006	3.98797	3.84319	3.87272	3.86271	0	3.82803
A0A6N7VN98	A0A6N7VN98_9FUSO	Uncharacterized protein	FYJ54_04910	Fusobacterium sp. FSA-380-WT-2B				KFFIFSTK	1.0113	3.82174	0	0	0	0	0	0	0	0	0	0	0	0	0	0	0	0	0	0	0	0	0	0	0	0	0	0	0	3.74885	3.87431	3.84918	3.74818	3.67053	0	3.75306
R6KQ03	R6KQ03_9BACE	RagB/SusD family nutrient uptake outer membrane protein	BN506_00634	Bacteroides cellulosilyticus CAG:158		cell outer membrane [GO:0009279]		AFDPNDDFKLPR	0.98322	0	0	0	0	0	0	0	0	0	0	0	0	0	0	0	0	0	0	0	0	0	3.82584	0	3.94715	0	3.6319	0	3.71453	3.7815	3.65663	0	0	3.82856	0	3.8317
D3IK51	D3IK51_9BACT	LlaJI restriction endonuclease	HMPREF0670_01870	Prevotella sp. oral taxon 317 str. F0108			endonuclease activity [GO:0004519]	ILIIHNK	0.97984	0	0	0	0	0	0	0	0	0	0	0	0	0	0	0	0	0	0	0	0	3.83132	0	0	3.90685	3.87371	3.81091	0	3.39902	3.85702	0	3.68375	3.7238	0	0	0
H1CAM8	H1CAM8_9FIRM	DUF4781 domain-containing protein	HMPREF0995_01506	Lachnospiraceae bacterium 7_1_58FAA				EAFWRAVR	0.9419	0	0	0	0	0	0	0	0	0	0	0	0	0	3.83353	0	0	0	0	0	0	0	0	0	3.53686	0	3.48517	3.51257	3.61611	3.71221	0	0	0	3.61482	3.47652	3.65229
F7JXZ9	F7JXZ9_9FIRM	PfkB domain-containing protein	HMPREF0991_01914	Lachnospiraceae bacterium 2_1_58FAA				IARGGDR	0.95139	3.8357	0	0	0	0	0	0	0	0	0	0	0	0	0	0	0	0	0	0	0	0	0	0	0	0	0	0	0	3.71996	3.87027	3.91151	3.8065	0	3.93651	3.93745
A0A401LXC0	A0A401LXC0_9BACE	Serine protease	KGMB02408_31160	Bacteroides faecalis	proteolysis [GO:0006508]		aminopeptidase activity [GO:0004177]; serine-type endopeptidase activity [GO:0004252]	VSVKLIR	0.97943	3.8375	0	0	0	0	0	0	0	0	0	0	0	0	0	0	0	0	0	0	0	0	0	0	3.52795	0	0	0	0	0	3.62456	3.54714	3.55056	3.75527	0	3.67985
A0A7X7V390	A0A7X7V390_9FIRM	NAD(P)/FAD-dependent oxidoreductase	GX478_04550	Erysipelotrichaceae bacterium			oxidoreductase activity [GO:0016491]	VLGVAELMPYSNGLPRNMK	0.99935	0	0	0	0	0	0	0	0	0	0	0	0	0	0	0	0	0	0	0	0	3.84244	0	0	3.5342	3.68121	0	3.64026	3.72695	3.62402	0	3.60484	0	0	0	0
A0A1I0PC26	A0A1I0PC26_9FIRM	Aminoacetone oxidase family FAD-binding enzyme	SAMN05216413_1301	Ruminococcaceae bacterium KH2T8				IDISGSLDMDRAQVTIGGIK	1.0487	0	0	0	0	0	0	0	0	0	0	0	0	0	0	0	0	0	0	0	0	3.84244	0	0	3.5342	3.68121	0	3.64026	3.72695	3.62402	0	3.60484	0	0	3.62654	0
A0A417NIV3	A0A417NIV3_9FIRM	TSPc domain-containing protein	DXC62_00200	Ruminococcaceae bacterium TF06-43	proteolysis [GO:0006508]		serine-type peptidase activity [GO:0008236]	RAIPLLCK	0.97826	3.84336	0	0	0	0	0	0	0	0	0	0	0	0	0	0	0	0	0	0	0	0	0	0	0	0	0	0	3.76004	4.03289	3.96399	3.88222	0	0	3.82411	4.01517
A0A1I3T548	A0A1I3T548_9FIRM	Uncharacterized phage protein gp47/JayE	SAMN02910435_02555	Ruminococcaceae bacterium D5				QNITVTLK	0.98969	3.8435	0	0	0	0	0	0	0	0	0	0	0	0	0	0	0	0	0	0	0	0	0	0	0	0	0	0	0	4.00548	4.03207	4.04244	4.07577	4.01884	3.97115	4.01992
U2JRG3	U2JRG3_9FIRM	ABC transporter, permease protein	HMPREF1987_01403	Peptostreptococcaceae bacterium oral taxon 113 str. W5053	transmembrane transport [GO:0055085]	integral component of membrane [GO:0016021]; plasma membrane [GO:0005886]		RILCNHILK	0.99779	3.84895	0	0	0	0	0	0	0	0	0	0	0	0	0	0	0	0	0	0	0	0	0	0	0	0	0	0	3.58278	3.68363	3.80307	3.91754	3.65291	0	3.95695	3.66791
B9DYW1	FTHS_CLOK1	Formate--tetrahydrofolate ligase (EC 6.3.4.3) (Formyltetrahydrofolate synthetase) (FHS) (FTHFS)	fhs CKR_0385	Clostridium kluyveri (strain NBRC 12016)	tetrahydrofolate interconversion [GO:0035999]		ATP binding [GO:0005524]; formate-tetrahydrofolate ligase activity [GO:0004329]	CVDMNDRQLR		3.85096	0	0	0	0	0	0	0	0	0	0	0	0	0	0	0	0	0	0	0	0	0	0	0	0	0	0	3.58999	0	3.63069	3.89913	3.74602	3.75864	3.82443	3.49413
A0A6G7XXU1	A0A6G7XXU1_9FIRM	Histidine kinase (EC 2.7.13.3)	G7062_02245	Erysipelothrix sp. HDW6C		integral component of membrane [GO:0016021]	phosphorelay sensor kinase activity [GO:0000155]	ITIVVPK	1.0008	3.85258	0	0	0	0	0	0	0	0	0	0	0	0	0	0	0	0	0	0	0	0	0	0	0	0	0	0	0	3.85295	3.8648	3.94304	0	3.82881	3.90535	3.92411
Q89ZI4	Q89ZI4_BACTN	Uncharacterized protein	BT_4393	Bacteroides thetaiotaomicron (strain ATCC 29148 / DSM 2079 / JCM 5827 / CCUG 10774 / NCTC 10582 / VPI-5482 / E50)				ELWQTYHEISK	0.98548	3.8529	0	0	0	0	0	0	0	0	0	0	0	0	0	0	0	0	0	0	0	0	0	0	0	0	0	0	0	3.75111	3.87288	3.89841	3.94572	3.82127	3.67117	3.64307
A0A2G9EK33	A0A2G9EK33_9FUSO	Peptidylprolyl isomerase	CTM71_09955	Fusobacterium pseudoperiodonticum			peptidyl-prolyl cis-trans isomerase activity [GO:0003755]	DVILSNLVPVQEGFHIVYLK	1.0049	3.85342	0	0	0	0	0	0	0	0	0	0	0	0	0	0	0	0	0	0	0	0	0	0	0	0	3.34227	0	3.75654	0	0	0	3.48509	3.82557	3.89156	3.63042
A0A417NJ72	A0A417NJ72_9FIRM	KH domain-containing protein	DXC62_00865	Ruminococcaceae bacterium TF06-43	cell wall organization [GO:0071555]; regulation of cell shape [GO:0008360]	cytoplasm [GO:0005737]	RNA binding [GO:0003723]	TERGDRPAR	0.97611	0	0	0	0	3.85501	0	0	0	0	0	0	0	0	0	0	0	0	0	0	0	0	0	0	0	0	0	0	0	3.87076	3.92608	3.89652	3.87055	0	3.88608	3.73276
A0A6G7WWH6	A0A6G7WWH6_9FIRM	CBS domain-containing protein	G7059_00795	Erysipelothrix sp. HDW6A				ITGIITPWDILGSSSL	0.97325	3.85551	0	0	0	0	0	0	0	0	0	0	0	0	0	0	0	0	0	0	0	0	0	0	0	0	3.6319	3.7474	3.86939	3.77782	0	3.66432	0	0	3.84833	0
A0A6F9ZFA2	A0A6F9ZFA2_9BACT	Prolyl tripeptidyl peptidase (EC 3.4.14.12)	ptpA_4 IMSAGC004_03293	Bacteroidaceae bacterium	proteolysis [GO:0006508]		serine-type peptidase activity [GO:0008236]	STKDAKPK	0.9739	3.8575	0	0	0	0	0	0	0	0	0	0	0	0	0	0	0	0	0	0	0	0	0	0	0	0	0	0	0	3.86932	3.90877	3.75675	3.92458	0	3.88213	4.03213
A0A6S6XM53	A0A6S6XM53_9FIRM	ABC transporter permease	CLOSBL4_1220	Ruminococcaceae bacterium BL-4		integral component of membrane [GO:0016021]		VGDSITLQK	0.97332	0	0	0	0	0	0	0	0	0	3.85818	0	0	0	0	0	0	0	0	0	0	0	0	0	0	0	0	0	3.61543	3.85743	3.78366	3.75445	3.74696	3.7583	0	0
A0A416GJ29	A0A416GJ29_9BACE	AsmA family protein	DXA74_00390	Bacteroides sp. OF04-15BH	protein secretion [GO:0009306]	integral component of plasma membrane [GO:0005887]		TLLPMLKLK	0.98002	3.8587	0	0	0	0	0	0	0	0	0	0	0	0	0	0	0	0	0	0	0	0	0	0	0	0	0	0	0	3.73078	3.82079	3.74336	3.96824	3.96756	0	3.93026
A0A4S2F2J5	A0A4S2F2J5_9ACTN	Oleate hydratase (EC 4.2.1.53)	E5334_03960	Coriobacteriaceae bacterium	fatty acid metabolic process [GO:0006631]		FAD binding [GO:0071949]; oleate hydratase activity [GO:0050151]	KVATQIKLR	0.96901	3.8587	0	0	0	0	0	0	0	0	0	0	0	0	0	0	0	0	0	0	0	0	0	0	0	0	0	0	0	3.72659	3.75948	3.68577	3.81033	3.97424	3.57483	3.84214
A6LTM6	RUVA_CLOB8	Holliday junction ATP-dependent DNA helicase RuvA (EC 3.6.4.12)	ruvA Cbei_1530	Clostridium beijerinckii (strain ATCC 51743 / NCIMB 8052) (Clostridium acetobutylicum)	DNA recombination [GO:0006310]; DNA repair [GO:0006281]; SOS response [GO:0009432]	Holliday junction helicase complex [GO:0009379]	ATP binding [GO:0005524]; ATP hydrolysis activity [GO:0016887]; DNA binding [GO:0003677]; four-way junction helicase activity [GO:0009378]	GKYIGINKDYVIVENSGIGYK		0	0	0	0	0	0	0	3.86098	0	0	0	0	0	0	0	0	0	0	0	0	0	0	0	3.88001	3.8815	3.86652	3.8538	3.96946	0	0	0	0	0	0	0
A0A6S6XHI6	A0A6S6XHI6_9FIRM	Asparagine synthetase [glutamine-hydrolyzing] 1 (EC 6.3.5.4)	asnB CLOSBL6_0435	Ruminococcaceae bacterium BL-6	asparagine biosynthetic process [GO:0006529]; glutamine metabolic process [GO:0006541]		asparagine synthase (glutamine-hydrolyzing) activity [GO:0004066]; ATP binding [GO:0005524]	LYHKLPQGLR	0.97566	3.8623	0	0	0	0	0	0	0	0	0	0	0	0	0	0	0	0	0	0	0	0	0	0	0	0	3.58573	0	0	0	3.72182	3.78613	3.69226	0	3.89606	3.68715
F7LZ14	F7LZ14_9BACE	Phosphotransferase	HMPREF0127_00447	Bacteroides sp. 1_1_30				QENSAEDYLR	0.97709	0	0	0	0	0	3.86627	0	0	0	0	0	0	0	0	0	0	0	0	0	0	0	0	0	0	0	0	0	0	0	3.80809	3.7928	3.81182	3.75813	3.76424	3.7663
A0A125MGE7	A0A125MGE7_BACSE	GDP-mannose-dependent alpha-mannosyltransferase (EC 2.4.1.-) (Glycosyltransferase)	mgtA AA415_00419 DWY58_04630 DXC34_03785	Bacteroides stercoris			glycosyltransferase activity [GO:0016757]	TFTTLLATEIK	0.97831	3.86637	0	0	0	0	0	0	0	0	0	0	0	0	0	0	0	0	0	0	0	0	0	0	0	0	0	0	0	3.567	3.8675	3.87564	3.72454	3.59167	0	3.77607
A0A1I3MYZ0	A0A1I3MYZ0_9FIRM	Threonylcarbamoyladenosine tRNA methylthiotransferase MtaB	SAMN02910435_01215	Ruminococcaceae bacterium D5	tRNA modification [GO:0006400]	cytoplasm [GO:0005737]	4 iron, 4 sulfur cluster binding [GO:0051539]; metal ion binding [GO:0046872]; methylthiotransferase activity [GO:0035596]	SRPPGEITAEVRR	0.97508	0	3.86714	0	0	0	0	0	0	0	0	0	0	0	0	0	0	0	0	0	0	0	0	0	0	0	0	0	0	0	3.80407	3.73568	3.78556	3.77139	3.76009	3.79279
A0A847CJV4	A0A847CJV4_9FIRM	DNA-binding protein	GX675_04650	Erysipelotrichaceae bacterium				LEIEYDD	0.97514	3.86848	0	0	0	0	0	0	0	0	0	0	0	0	0	0	0	0	0	0	0	0	0	0	0	0	0	0	0	0	3.85436	3.99791	4.0294	3.48396	3.9754	3.65422
B0N1T7	B0N1T7_9FIRM	Uncharacterized protein	CLORAM_00589	Erysipelatoclostridium ramosum DSM 1402				LMAIIKIK	0.97314	3.87004	0	0	0	0	0	0	0	0	0	0	0	0	0	0	0	0	0	0	0	0	0	0	0	0	0	0	0	3.93423	3.77289	3.82983	3.81134	4.00875	4.01019	3.7668
A0A1E9IM75	A0A1E9IM75_9FUSO	Glycos_transf_1 domain-containing protein	HMPREF2747_15305	Fusobacterium sp. HMSC073F01			glycosyltransferase activity [GO:0016757]	IIEKPIRLLFLRNVK	0.99396	3.87004	0	0	0	0	0	0	0	0	0	0	0	0	0	0	0	0	0	0	0	0	0	0	0	0	0	0	0	3.56896	3.7202	3.56789	3.54195	3.73442	3.73774	3.74713
H1D8S3	H1D8S3_9FUSO	Polyribonucleotide nucleotidyltransferase (EC 2.7.7.8)	HMPREF9466_01856	Fusobacterium necrophorum subsp. funduliforme 1_1_36S	mRNA catabolic process [GO:0006402]; RNA processing [GO:0006396]	cytoplasm [GO:0005737]	polyribonucleotide nucleotidyltransferase activity [GO:0004654]; RNA binding [GO:0003723]	IQQIMIPK	1.0029	3.87095	0	0	0	0	0	0	0	0	0	0	0	0	0	0	0	0	0	0	0	0	0	0	0	0	0	0	3.76004	4.04899	3.98033	4.00366	4.02202	0	3.94767	0
A0A1G4R9B9	A0A1G4R9B9_9FIRM	Acetyl-CoA carboxylase, carboxyltransferase component	SAMN02910456_01706	Ruminococcaceae bacterium YRB3002	fatty acid biosynthetic process [GO:0006633]	acetyl-CoA carboxylase complex [GO:0009317]	acetyl-CoA carboxylase activity [GO:0003989]; transferase activity [GO:0016740]	NLKHVRPIR	0.97647	0	0	0	0	0	0	0	0	0	3.87192	0	0	0	0	0	0	0	0	0	0	0	0	0	3.51211	3.59155	3.69853	3.7153	3.61611	0	0	0	0	3.61482	0	0
A0A1G6BNY3	A0A1G6BNY3_9FIRM	Phosphoglycerate kinase (EC 2.7.2.3)	pgk SAMN02910317_01128	Ruminococcaceae bacterium FB2012	glycolytic process [GO:0006096]	cytoplasm [GO:0005737]	ATP binding [GO:0005524]; phosphoglycerate kinase activity [GO:0004618]	VLPGIDVIADK	1.0174	3.87517	0	0	0	0	0	0	0	0	0	0	0	0	0	0	0	0	0	0	0	0	0	0	0	0	0	0	0	3.71392	3.76664	3.8376	3.72454	3.59167	3.97853	3.77607
C3WGB0	C3WGB0_FUSMR	Initiator RepB protein	FMAG_02478	Fusobacterium mortiferum ATCC 9817	DNA replication initiation [GO:0006270]		DNA-directed DNA polymerase activity [GO:0003887]	LILKPAFK	0.99565	3.87519	0	0	0	0	0	0	0	0	0	0	0	0	0	0	0	0	0	0	0	0	0	0	0	0	0	0	0	3.90365	3.97802	3.77675	3.85553	0	4.21502	4.01142
A0A264Y7H5	A0A264Y7H5_9BACT	Por_Secre_tail domain-containing protein	CHL74_09920	Prevotella sp. 885				APVRYIK	0.97993	0	0	0	0	0	0	0	0	0	0	0	0	0	0	3.88017	0	0	0	0	0	0	0	0	3.71576	0	3.91549	3.90498	3.79065	3.78306	3.63325	0	3.7725	0	3.40494	0
H1C6K7	H1C6K7_9FIRM	SDR family NAD(P)-dependent oxidoreductase	HMPREF0995_00085	Lachnospiraceae bacterium 7_1_58FAA	steroid metabolic process [GO:0008202]		oxidoreductase activity [GO:0016491]	RALRNSR	0.95376	3.8845	0	0	0	0	0	0	0	0	0	0	0	0	0	0	0	0	0	0	0	0	0	0	0	0	0	0	0	4.06061	4.12595	4.11382	4.12932	0	4.09981	4.06754
A0A7C6CVT2	A0A7C6CVT2_9FIRM	DNA topoisomerase 1 (EC 5.6.2.1) (DNA topoisomerase I)	topA GX010_04970	Erysipelotrichaceae bacterium	DNA topological change [GO:0006265]	chromosome [GO:0005694]	DNA binding [GO:0003677]; DNA topoisomerase type I (single strand cut, ATP-independent) activity [GO:0003917]; metal ion binding [GO:0046872]	IRARSGGR	0.97751	3.8845	0	0	0	0	0	0	0	0	0	0	0	0	0	0	0	0	0	0	0	0	0	0	0	0	0	0	0	4.06061	4.06608	4.07891	4.1331	0	4.05678	4.06754
A0A1G6AGP5	A0A1G6AGP5_9FIRM	Lipoprotein	SAMN02910317_00347	Ruminococcaceae bacterium FB2012				IDITKAYELK	0.97631	3.8875	0	0	0	0	0	0	0	0	0	0	0	0	0	0	0	0	0	0	0	0	0	0	0	0	0	0	3.58608	0	3.74856	3.68874	3.62987	3.69287	3.5363	3.55303
R9R934	R9R934_FUSNU	Helix-turn-helix domain-containing protein	HMPREF0409_01085	Fusobacterium nucleatum subsp. animalis 4_8				GVIIIDDI	1.0032	3.90481	0	0	0	0	0	0	0	0	0	0	0	0	0	0	0	0	0	0	0	0	0	0	0	0	0	0	0	4.05017	3.73788	3.77557	3.86462	4.01241	3.78861	3.82356
H1PQY2	H1PQY2_9FUSO	4-alpha-glucanotransferase (EC 2.4.1.25) (Amylomaltase) (Disproportionating enzyme)	HMPREF0402_00825	Fusobacterium ulcerans 12-1B	carbohydrate metabolic process [GO:0005975]		4-alpha-glucanotransferase activity [GO:0004134]; beta-maltose 4-alpha-glucanotransferase activity [GO:0102500]	GHWEKGPGMDFFR	0.99489	0	0	0	0	0	0	3.91496	0	0	0	0	0	0	0	0	0	0	0	0	0	0	0	0	3.57299	0	0	0	0	0	0	3.84023	3.99657	4.00309	3.49784	3.93267
F3AY19	F3AY19_9FIRM	N6_N4_Mtase domain-containing protein	HMPREF1025_02623	Lachnospiraceae bacterium 3_1_46FAA	DNA methylation [GO:0006306]; DNA restriction-modification system [GO:0009307]		DNA binding [GO:0003677]; N-methyltransferase activity [GO:0008170]	SDMDFHK	0.98021	3.91912	0	0	0	0	0	0	0	0	0	0	0	0	0	0	0	0	0	0	0	0	0	0	0	0	0	0	0	3.9133	3.90948	3.93146	3.9396	3.97429	3.82621	3.90013
A0A1G6B463	A0A1G6B463_9FIRM	Geranylgeranyl diphosphate synthase, type II	SAMN02910317_00768	Ruminococcaceae bacterium FB2012	isoprenoid biosynthetic process [GO:0008299]		transferase activity [GO:0016740]	TAVMLTSVLSK	0.99444	3.91967	0	0	0	0	0	0	0	0	0	0	0	0	0	0	0	0	0	0	0	0	0	0	0	0	0	0	0	3.73128	3.92923	3.95005	3.84043	0	4.05807	3.89851
A0A3E5I8M1	A0A3E5I8M1_BACOV	Epimerase	DW206_08600	Bacteroides ovatus				VKVKMMPK	0.98374	3.92505	0	0	0	0	0	0	0	0	0	0	0	0	0	0	0	0	0	0	0	0	0	0	0	0	0	0	0	3.90965	3.89256	3.88223	0	3.95444	3.84916	3.91833
A0A425WNJ1	A0A425WNJ1_9ACTN	Adenine glycosylase	DUD39_04840	Coriobacteriaceae bacterium	base-excision repair [GO:0006284]		hydrolase activity, acting on glycosyl bonds [GO:0016798]	KLYRDLPWR	0.97729	0	0	0	0	0	0	0	0	0	3.9265	0	0	0	0	0	0	0	0	0	0	0	0	0	0	0	3.4662	0	3.42936	0	3.57074	3.52227	3.5359	3.56635	3.52194	0
A0A0S8JJJ1	A0A0S8JJJ1_9BACE	Acetyltransf_11 domain-containing protein	AMS26_22210	Bacteroides sp. SM23_62	lipid A biosynthetic process [GO:0009245]		acyl-[acyl-carrier-protein]-UDP-N-acetylglucosamine O-acyltransferase activity [GO:0008780]	ARGKTIIGK	0.97864	3.92691	0	0	0	0	0	0	0	0	0	0	0	0	0	0	0	0	0	0	0	0	0	0	0	0	0	0	3.84434	3.92438	3.96574	3.9817	3.9844	4.07542	4.0692	4.03942
A0A2P7PZ26	A0A2P7PZ26_9FIRM	Glucose-6-phosphate isomerase (GPI) (EC 5.3.1.9) (Phosphoglucose isomerase) (PGI) (Phosphohexose isomerase) (PHI)	pgi UF10_08930	Peptostreptococcus russellii	gluconeogenesis [GO:0006094]; glycolytic process [GO:0006096]	cytoplasm [GO:0005737]	carbohydrate derivative binding [GO:0097367]; glucose-6-phosphate isomerase activity [GO:0004347]	TILQRKGK	1.0024	3.92691	0	0	0	0	0	0	0	0	0	0	0	0	0	0	0	0	0	0	0	0	0	0	0	0	0	0	3.8769	4.00706	4.02685	4.06646	4.0238	0	4.09336	4.06864
F4XCH1	F4XCH1_9FIRM	Stage 0 sporulation protein A homolog	HMPREF0866_01244	Ruminococcaceae bacterium D16	phosphorelay signal transduction system [GO:0000160]; regulation of DNA-templated transcription [GO:0006355]		DNA binding [GO:0003677]	TLRQKLGK	0.97827	3.92691	0	0	0	0	0	0	0	0	0	0	0	0	0	0	0	0	0	0	0	0	0	0	0	0	0	0	0	4.00706	4.02685	3.99844	4.0238	0	4.06688	4.06864
A0A2N6TF76	A0A2N6TF76_FUSNU	Lipoprotein	CJ209_10970	Fusobacterium nucleatum				FPKNINPLK	0.9963	0	0	0	0	0	0	0	0	0	0	0	0	0	0	3.92816	0	0	0	0	0	0	0	0	0	0	0	0	0	3.51387	3.44642	3.58877	3.63394	3.4084	3.59149	3.6426
A0A1G8PC76	A0A1G8PC76_9FIRM	Uncharacterized protein	SAMN04487760_101137	Lachnospiraceae bacterium G41		integral component of membrane [GO:0016021]		TLPKMLK	0.9485	3.92982	0	0	0	0	0	0	0	0	0	0	0	0	0	0	0	0	0	0	0	0	0	0	0	0	0	0	0	3.83749	3.75131	3.73372	3.83519	3.74814	3.86068	3.91877
A0A3P1VUX0	A0A3P1VUX0_FUSNU	Cys-tRNA(Pro)/Cys-tRNA(Cys) deacylase (EC 4.2.-.-)	ybaK EII28_07000	Fusobacterium nucleatum	translation [GO:0006412]		aminoacyl-tRNA editing activity [GO:0002161]; lyase activity [GO:0016829]	EMVVACIPGMEK	0.99217	3.92982	0	0	0	0	0	0	0	0	0	0	0	0	0	0	0	0	0	0	0	0	0	0	0	0	3.80768	0	3.74884	3.73076	3.96079	0	0	3.84763	0	3.83194
A0A096CP74	A0A096CP74_9BACT	Phosphatidic acid phosphatase	HMPREF0661_00925	Prevotella melaninogenica DNF00666				YVLPHVK	0.9831	0	0	0	0	0	0	0	0	0	0	3.93101	0	0	0	0	0	0	0	0	0	0	0	0	3.62424	4.07369	4.10471	0	4.08019	3.76652	3.70124	0	0	3.71833	0	0
I9AJP7	I9AJP7_9BACE	UDP-galactopyranose mutase	HMPREF1074_00876	Bacteroides xylanisolvens CL03T12C04				SIPLIVK	0.97405	3.93485	0	0	0	0	0	0	0	0	0	0	0	0	0	0	0	0	0	0	0	0	0	0	0	0	0	0	0	3.85295	3.90258	3.9539	3.9178	3.96978	3.96993	3.9796
A0A412INM5	A0A412INM5_9BACE	DUF1680 family protein	DWX97_00085	Bacteroides cellulosilyticus	carbohydrate metabolic process [GO:0005975]			MVVLKVLK	0.97692	3.94506	0	0	0	0	0	0	0	0	0	0	0	0	0	0	0	0	0	0	0	0	0	0	0	3.48952	0	0	0	3.93423	3.94323	3.82983	3.89872	4.10392	4.18731	4.06897
A0A1G6A7T3	A0A1G6A7T3_9FIRM	MutS domain V	SAMN02910317_00136	Ruminococcaceae bacterium FB2012	mismatch repair [GO:0006298]		ATP binding [GO:0005524]; ATP-dependent DNA damage sensor activity [GO:0140664]; mismatched DNA binding [GO:0030983]	ARNAARR	0.97584	0	0	0	0	0	0	0	0	0	0	0	3.94993	0	0	0	0	0	0	0	0	0	0	0	0	0	0	0	0	3.77395	3.5741	3.69436	3.66169	3.74913	3.63222	0
Q9ZNJ9	MSRB_HATHI	Peptide methionine sulfoxide reductase MsrB (EC 1.8.4.12) (Peptide-methionine (R)-S-oxide reductase)	msrB	Hathewaya histolytica (Clostridium histolyticum)	protein repair [GO:0030091]; response to oxidative stress [GO:0006979]		peptide-methionine (R)-S-oxide reductase activity [GO:0033743]	IEVRSKNADSHLGHVFNDGPIENGGMR		3.95143	0	0	0	0	0	0	0	0	0	0	0	0	0	0	0	0	0	0	0	0	0	0	0	0	0	0	0	0	4.08602	4.10808	3.96411	4.09696	3.96667	4.09984
A0A0S2ZI17	A0A0S2ZI17_9FUSO	Transposase	RN97_09800	Fusobacterium hwasookii ChDC F300				FHIVNLVNRAFNQTR	0.99262	3.9539	0	0	0	0	0	0	0	0	0	0	0	0	0	0	0	0	0	0	0	0	0	0	0	0	0	0	4.03037	3.75717	3.9519	3.8811	3.84417	4.01608	3.95508	4.01046
A0A389M6C9	A0A389M6C9_9FIRM	50S ribosomal protein L21	rplU AwErysi_09330	Erysipelotrichaceae bacterium	translation [GO:0006412]	cytoplasm [GO:0005737]; ribonucleoprotein complex [GO:1990904]; ribosome [GO:0005840]	rRNA binding [GO:0019843]; structural constituent of ribosome [GO:0003735]	LVIEAIEA	0.96822	3.96207	0	0	0	0	0	0	0	0	0	0	0	0	0	0	0	0	0	0	0	0	0	0	0	0	0	0	3.77948	4.05017	3.86886	3.74349	3.79015	4.01241	0	3.82356
A0A6S6XMY0	A0A6S6XMY0_9FIRM	Diaminopimelate decarboxylase (DAP decarboxylase) (DAPDC) (EC 4.1.1.20)	lysA CLOSBL6_1588	Ruminococcaceae bacterium BL-6	lysine biosynthetic process via diaminopimelate [GO:0009089]		diaminopimelate decarboxylase activity [GO:0008836]; pyridoxal phosphate binding [GO:0030170]	ANLPADTEVTIAGK	1.0111	0	0	0	0	0	0	0	0	0	0	0	0	0	0	3.96745	0	0	0	0	0	0	0	0	4.0204	3.90152	0	0	0	3.87073	3.87025	3.89423	3.94447	0	0	3.85668
R7J7L7	R7J7L7_9FUSO	Peptidase M29 aminopeptidase II	BN657_01717	Fusobacterium sp. CAG:439	proteolysis [GO:0006508]		aminopeptidase activity [GO:0004177]; metal ion binding [GO:0046872]; metallopeptidase activity [GO:0008237]	RSKASQGLSK	1.0045	3.97219	0	0	0	0	0	0	0	0	0	0	0	0	0	0	0	0	0	0	0	0	0	0	0	0	0	0	0	0	3.91731	3.73191	3.60313	3.81637	3.78431	3.78162
A0A0S2ZTZ9	A0A0S2ZTZ9_FUSNP	DNA alkylation repair protein	RN93_06110	Fusobacterium nucleatum subsp. polymorphum				ESSRVTKEEK	1.0061	3.97639	0	0	0	0	0	0	0	0	0	0	0	0	0	0	0	0	0	0	0	0	0	0	0	0	0	0	3.69012	3.76276	3.84946	3.91015	0	0	3.9856	3.78985
A0A6S6XI25	A0A6S6XI25_9FIRM	Metallophos domain-containing protein	CLOSBL6_0749	Ruminococcaceae bacterium BL-6	carbohydrate metabolic process [GO:0005975]		hydrolase activity [GO:0016787]	ILKKLGQK	0.98621	3.97919	0	0	0	0	0	0	0	0	0	0	0	0	0	0	0	0	0	0	0	0	0	0	0	0	0	0	0	3.60649	3.85664	3.69178	3.62862	3.92353	4.11367	0
R7LVK7	R7LVK7_9FUSO	Ribosomal RNA small subunit methyltransferase H (EC 2.1.1.199) (16S rRNA m(4)C1402 methyltransferase) (rRNA (cytosine-N(4)-)-methyltransferase RsmH)	rsmH BN791_00271	Fusobacterium sp. CAG:815	rRNA base methylation [GO:0070475]	cytoplasm [GO:0005737]	rRNA (cytosine-N4-)-methyltransferase activity [GO:0071424]	DFTHYTVMK	0.99121	0	0	0	0	0	0	0	0	0	0	0	0	0	0	0	0	0	0	0	0	3.9837	0	0	3.85929	3.88642	3.96383	3.90402	3.89515	3.90741	0	0	0	0	0	0
A0A1I2BQJ6	A0A1I2BQJ6_9FIRM	Outer membrane protein assembly factor BamB, contains PQQ-like beta-propeller repeat	SAMN02910327_01562	Peptostreptococcaceae bacterium pGA-8				MKKAFFK	1.0026	0	0	0	0	0	3.99009	0	0	0	0	0	0	0	0	0	0	0	0	0	0	0	0	0	0	0	0	0	0	0	4.13154	3.99462	4.05612	4.01936	3.99134	3.99379
A0A349BWX4	A0A349BWX4_9FIRM	PTS system EIIA component	DCR16_00945	Lachnospiraceae bacterium	phosphoenolpyruvate-dependent sugar phosphotransferase system [GO:0009401]; regulation of DNA-templated transcription [GO:0006355]		protein-N(PI)-phosphohistidine-sugar phosphotransferase activity [GO:0008982]	RAILTTR	0.94778	3.99265	0	0	0	0	0	0	0	0	0	0	0	0	0	0	0	0	0	0	0	0	0	0	0	0	0	0	3.859	3.91388	3.83085	3.90581	3.90762	4.05289	3.93549	4.00487
A0A7X5IZL0	A0A7X5IZL0_9FIRM	CRISPR-associated protein, Csx11 family	D3Z62_14340	Lachnospiraceae bacterium				VTDVLVK	0.97646	4.03468	0	0	0	0	0	0	0	0	0	0	0	0	0	0	0	0	0	0	0	0	0	0	0	0	0	0	4.00491	4.04644	3.72869	0	4.0171	3.82291	3.74666	0
H1PNT7	H1PNT7_9FUSO	Insecticidal toxin complex protein	HMPREF0402_00080	Fusobacterium ulcerans 12-1B				LMEIIEK	0.99559	0	0	0	0	0	0	4.0397	0	0	0	0	0	0	0	0	0	0	0	0	0	0	0	0	3.56661	0	0	0	3.50883	3.57465	3.7322	3.67768	3.83158	3.7368	0	0
A0A3E5EY08	A0A3E5EY08_BACUN	Exported protein	DXB37_12070	Bacteroides uniformis				HYRHYDDDDDDDDD	0.98343	4.04515	0	0	0	0	0	0	0	0	0	0	0	0	0	0	0	0	0	0	0	0	0	0	0	0	0	0	4.14107	4.1796	4.07864	4.15856	0	4.15261	4.15062	4.11858
A0A1H8E6L1	A0A1H8E6L1_9BACE	O-antigen ligase	SAMN02910431_01876	Bacteroides sp. AR20		integral component of membrane [GO:0016021]	ligase activity [GO:0016874]	SDSADGR	0.97411	4.04663	0	0	0	0	0	0	0	0	0	0	0	0	0	0	0	0	0	0	0	0	0	0	0	0	0	0	0	4.04292	3.7389	4.0333	4.05593	3.9648	4.00536	3.97088
A0A1I3JGV3	A0A1I3JGV3_9FIRM	Serine-type D-Ala-D-Ala carboxypeptidase (EC 3.4.16.4)	SAMN02910435_00398	Ruminococcaceae bacterium D5	cell wall organization [GO:0071555]; peptidoglycan biosynthetic process [GO:0009252]; proteolysis [GO:0006508]; regulation of cell shape [GO:0008360]	integral component of membrane [GO:0016021]	serine-type D-Ala-D-Ala carboxypeptidase activity [GO:0009002]	DMALLAR	0.97786	0	0	0	0	4.0781	0	0	0	0	0	0	0	0	0	0	0	0	0	0	0	0	0	0	0	0	0	3.62106	3.76025	3.74092	3.74656	0	0	3.71217	3.77297	0
A0A1G8C9G5	A0A1G8C9G5_BACOV	Glucoamylase (Glucan-1,4-alpha-glucosidase), GH15 family	SAMN05192581_1006147 SAMN05192582_1005143	Bacteroides ovatus	carbohydrate metabolic process [GO:0005975]			VNHLIFK	0.97587	4.08776	0	0	0	0	0	0	0	0	0	0	0	0	0	0	0	0	0	0	0	0	0	0	0	0	0	0	0	4.1588	4.00294	4.09832	3.66062	3.72125	3.62336	0
D6LFK9	D6LFK9_9FUSO	DUF3799 domain-containing protein	HMPREF0400_00506	Fusobacterium periodonticum 1_1_41FAA				NILKKAILK	1.0041	0	0	0	0	0	0	0	4.09152	0	0	0	0	0	0	0	0	0	0	0	0	0	0	0	0	0	0	0	0	3.97815	4.02321	4.00394	4.03893	4.02022	3.9614	4.01111
A0A417HIM9	A0A417HIM9_9FIRM	DNA-binding protein	DW741_08360	Ruminococcaceae bacterium AM28-23LB				KGWNIPK	0.98475	4.10545	0	0	0	0	0	0	0	0	0	0	0	0	0	0	0	0	0	0	0	0	0	0	0	0	0	0	3.67005	0	3.8052	3.81486	3.8003	4.1102	4.18976	3.78837
F4XER5	F4XER5_9FIRM	AAA_14 domain-containing protein	HMPREF0866_02455	Ruminococcaceae bacterium D16				IIVRHDIR	0.97679	0	0	0	0	0	0	0	0	0	4.11235	0	0	0	0	0	0	0	0	0	0	0	0	0	0	0	3.77904	3.72928	0	3.77137	3.6774	3.75929	3.79913	0	0	3.7333
A0A3D4HTM8	A0A3D4HTM8_9FIRM	Spore cortex biosynthesis protein YabQ	DIW41_07450	Lachnospiraceae bacterium		integral component of membrane [GO:0016021]		ALLRPFRFIIKK	0.9847	4.11878	0	0	0	0	0	0	0	0	0	0	0	0	0	0	0	0	0	0	0	0	0	0	0	0	0	0	0	3.93316	3.96157	4.17385	0	4.02162	4.123	3.93324
B0N964	B0N964_9FIRM	Glycine betaine/L-proline transport ATP binding subunit	proV CLORAM_03195	Erysipelatoclostridium ramosum DSM 1402	glycine betaine transport [GO:0031460]	membrane [GO:0016020]	ATP binding [GO:0005524]	LVGLITKSTLVTTLSKK	0.97202	0	0	0	0	0	0	0	0	0	4.16215	0	0	0	0	0	0	0	0	0	0	0	0	0	0	0	0	0	3.64394	3.72391	3.65429	3.65244	0	3.76698	3.83184	3.64916
A0A847LNS7	A0A847LNS7_9FIRM	Alpha-glucosidase	GX350_03345	Erysipelotrichaceae bacterium	carbohydrate metabolic process [GO:0005975]			FKPKHLIKILHK	0.84348	4.24675	0	0	0	0	0	0	0	0	0	0	0	0	0	0	0	0	0	0	0	0	0	0	0	0	0	0	0	3.99191	4.0795	4.18766	4.1204	4.00613	3.91454	0
A0A134BDX8	A0A134BDX8_9BACT	YeiH family sulfate export transporter	HMPREF1860_01184	Prevotella amnii		integral component of membrane [GO:0016021]; plasma membrane [GO:0005886]		LLVPTLI	0.99249	4.26389	0	0	0	0	0	0	0	0	0	0	0	0	0	0	0	0	0	0	0	0	0	0	0	0	0	0	3.74543	3.95681	3.98613	4.10187	4.29698	4.28397	4.23053	0
A0A2G9EC86	A0A2G9EC86_9FUSO	Transposase	CTM69_03245	Fusobacterium pseudoperiodonticum	DNA recombination [GO:0006310]; transposition [GO:0032196]		DNA binding [GO:0003677]	FFASSQICNCCGYK	0.99498	0	0	0	0	0	0	0	0	0	0	0	0	0	0	0	0	0	0	0	4.26796	0	0	0	4.24217	4.26888	0	4.28797	0	3.68849	0	0	0	3.77259	3.59435	0
A7GCI1	XPT2_CLOBL	Xanthine phosphoribosyltransferase 2 (XPRTase 2) (EC 2.4.2.22)	xpt2 CLI_1225	Clostridium botulinum (strain Langeland / NCTC 10281 / Type F)	purine ribonucleoside salvage [GO:0006166]; xanthine metabolic process [GO:0046110]; XMP salvage [GO:0032265]	cytoplasm [GO:0005737]	xanthine phosphoribosyltransferase activity [GO:0000310]	ILKEGILLEGNILK		4.28303	0	0	0	0	0	0	0	0	0	0	0	0	0	0	0	0	0	0	0	0	0	0	0	3.63105	0	0	0	4.30196	4.31639	4.29487	0	0	4.28451	0
W3AMP3	W3AMP3_9FIRM	DUF488 family protein	UYO_2699	Lachnospiraceae bacterium JC7				FPEFAKRYK	0.97446	0	0	0	0	0	0	0	0	0	0	0	0	0	0	3.39742	0	0	0	0	0	0	0	3.43985	0	0	0	0	3.59939	3.56484	3.54868	3.62881	3.69589	3.62361	3.60372	3.58189
J5W2M2	J5W2M2_9FUSO	Glycine--tRNA ligase beta subunit (EC 6.1.1.14) (Glycyl-tRNA synthetase beta subunit) (GlyRS)	glyS HMPREF1127_1925	Fusobacterium necrophorum subsp. funduliforme Fnf 1007	glycyl-tRNA aminoacylation [GO:0006426]	cytoplasm [GO:0005737]	ATP binding [GO:0005524]; glycine-tRNA ligase activity [GO:0004820]	ALKGQATKLLLPELLK	0.99487	3.52755	0	0	0	0	0	0	0	0	0	0	0	0	3.37259	0	0	0	0	0	0	0	0	0	0	0	0	0	3.42276	3.67796	3.62453	0	3.68604	3.68134	3.62673	3.70628
F4XDB9	F4XDB9_9FIRM	Ala_racemase_N domain-containing protein	HMPREF0866_01839	Ruminococcaceae bacterium D16				GFHALPAAAK	0.97892	0	3.50381	0	0	0	3.44408	0	0	0	0	0	0	0	0	0	0	0	0	0	0	0	0	0	0	0	0	0	3.57864	3.68772	3.63241	3.59711	3.76235	3.69617	0	3.6277
A0A316BCT4	A0A316BCT4_9FIRM	Putative membrane protein	B0O40_0424	Ruminococcaceae bacterium R-25		integral component of membrane [GO:0016021]		RKMIFGVR	0.97521	0	0	0	0	0	0	0	0	0	0	0	0	0	0	0	0	0	0	0	3.52245	0	0	3.46041	0	0	3.7161	0	3.66581	3.81802	3.81151	0	3.64297	3.64061	3.75186	0
A0A847CHV2	A0A847CHV2_9FIRM	RNA-binding transcriptional accessory protein	GX675_00965	Erysipelotrichaceae bacterium	nucleobase-containing compound metabolic process [GO:0006139]		nucleic acid binding [GO:0003676]	ISDGDEVLDK	0.97381	0	0	0	0	0	0	0	0	0	0	0	0	0	0	0	0	0	0	0	3.49395	0	3.55265	0	3.81684	3.62739	3.63727	3.56626	3.60107	0	0	3.544	3.52927	0	0	3.55725
A0A1E9JDI7	A0A1E9JDI7_9FUSO	Peptide deformylase (PDF) (EC 3.5.1.88) (Polypeptide deformylase)	def HMPREF2747_08425	Fusobacterium sp. HMSC073F01	translation [GO:0006412]		metal ion binding [GO:0046872]; peptide deformylase activity [GO:0042586]	SFVIKKVN	0.99547	0	0	0	0	0	0	0	0	0	0	0	0	0	0	0	0	3.3973	0	0	0	3.66526	0	0	3.52588	0	3.51602	0	3.52553	0	0	3.76662	3.83162	3.73941	3.71778	3.91452
A5N7H7	EFP_CLOK5	Elongation factor P (EF-P)	efp CKL_1216	Clostridium kluyveri (strain ATCC 8527 / DSM 555 / NCIMB 10680)		cytoplasm [GO:0005737]	translation elongation factor activity [GO:0003746]	FLKENMFAIIKFYK		0	0	0	0	0	0	0	0	0	0	0	3.48854	0	0	0	0	0	0	0	0	3.57541	0	0	3.74755	3.54996	3.54947	3.51016	3.51374	0	3.46282	3.45091	0	3.53588	0	0
S2LG21	S2LG21_9FUSO	Metal-dependent carboxypeptidase (EC 3.4.17.19)	HMPREF0402_04245	Fusobacterium ulcerans 12-1B	proteolysis [GO:0006508]		metal ion binding [GO:0046872]; metallocarboxypeptidase activity [GO:0004181]	DMDVNSHLENGK	0.99431	0	0	0	0	0	0	0	0	0	0	0	3.48854	0	0	0	0	0	0	0	0	3.57541	0	0	0	3.54996	3.54947	3.51016	3.51374	0	3.46282	3.45091	0	3.53588	3.9609	0
Q892U4	DEOC_CLOTE	Deoxyribose-phosphate aldolase (DERA) (EC 4.1.2.4) (2-deoxy-D-ribose 5-phosphate aldolase) (Phosphodeoxyriboaldolase) (Deoxyriboaldolase)	deoC CTC_01994	Clostridium tetani (strain Massachusetts / E88)	carbohydrate catabolic process [GO:0016052]; deoxyribonucleotide catabolic process [GO:0009264]; deoxyribose phosphate catabolic process [GO:0046386]	cytoplasm [GO:0005737]	deoxyribose-phosphate aldolase activity [GO:0004139]	DYKFASVCVNPYYTSLVSK		0	0	3.48925	0	0	0	0	0	3.57611	0	0	0	0	0	0	0	0	0	0	0	0	0	0	3.48081	3.61177	0	3.71733	3.5119	3.78783	0	0	3.50243	0	0	0
A0A6G7Y0S3	A0A6G7Y0S3_9FIRM	DEAD/DEAH box helicase	G7062_08385	Erysipelothrix sp. HDW6C			ATP binding [GO:0005524]; hydrolase activity [GO:0016787]; nucleic acid binding [GO:0003676]; RNA helicase activity [GO:0003724]	ILPLLPKK	0.96912	3.58356	0	0	0	0	0	0	0	0	0	0	0	0	0	0	0	0	0	0	0	3.49287	0	0	0	0	0	0	3.96019	3.76706	3.74699	3.74387	3.738	3.64493	3.75151	3.74174
A0A417H8S8	A0A417H8S8_9FIRM	Radical SAM protein	DW741_14485	Ruminococcaceae bacterium AM28-23LB				FCDYHLDCSPDQKANFALNR	0.97529	3.64292	0	0	0	3.44957	0	0	0	0	0	0	0	0	0	0	0	0	0	0	0	0	0	0	0	0	0	0	3.50891	3.8001	3.87586	3.62543	3.58262	3.79696	3.7643	0
A9KLP4	A9KLP4_LACP7	DUF4806 domain-containing protein	Cphy_2427	Lachnoclostridium phytofermentans (strain ATCC 700394 / DSM 18823 / ISDg) (Clostridium phytofermentans)				KLYGFWKN	0.94083	3.62001	0	0	0	0	0	0	0	0	0	0	0	0	0	0	0	0	0	0	3.47525	0	0	0	0	0	3.56301	0	3.65246	3.79759	3.54282	0	3.5683	3.64879	0	3.85235
A0A7X7V4B6	A0A7X7V4B6_9FIRM	HAD family hydrolase	GX478_06615	Erysipelotrichaceae bacterium			phosphatase activity [GO:0016791]	WLQKHLLK	0.97371	3.52871	0	0	0	0	0	0	0	0	0	0	0	0	3.57176	0	0	0	0	0	0	0	0	0	0	0	0	0	0	3.76783	3.86516	3.7392	3.69335	3.78121	3.7985	3.74651
A0A1G5B9U0	A0A1G5B9U0_9FIRM	Cobyrinic acid a,c-diamide synthase	SAMN02910370_00443	Lachnospiraceae bacterium XPB1003	glutamine metabolic process [GO:0006541]		cobyrinic acid a,c-diamide synthase activity [GO:0042242]	GMGITVISVIK	0.96104	3.72467	0	0	0	3.38011	0	0	0	0	0	0	0	0	0	0	0	0	0	0	0	0	0	0	0	0	0	0	3.40197	3.57021	3.68322	3.81079	0	3.63043	3.76441	3.65999
E7FTP3	E7FTP3_ERYRH	Glucose-6-phosphate 1-dehydrogenase (G6PD) (EC 1.1.1.49)	zwf HMPREF0357_10041	Erysipelothrix rhusiopathiae ATCC 19414	glucose metabolic process [GO:0006006]; pentose-phosphate shunt [GO:0006098]		glucose-6-phosphate dehydrogenase activity [GO:0004345]; NADP binding [GO:0050661]	AHDLLAR	0.97139	3.37465	0	0	0	3.73369	0	0	0	0	0	0	0	0	0	0	0	0	0	0	0	0	0	0	3.40429	0	0	0	3.54358	3.71236	3.50877	3.57448	3.55943	3.61138	3.61818	0
A0A1G6AHY9	A0A1G6AHY9_9FIRM	Sugar kinase of the NBD/HSP70 family, may contain an N-terminal HTH domain	SAMN02910317_00386	Ruminococcaceae bacterium FB2012	D-xylose metabolic process [GO:0042732]; phosphorylation [GO:0016310]		kinase activity [GO:0016301]	ILIDINHHYK	0.97862	3.76698	0	0	0	0	0	0	0	0	0	0	0	0	0	0	0	0	0	0	0	3.35523	0	0	0	0	0	0	3.64672	3.66086	3.74569	3.70493	3.62698	0	3.81425	3.6659
A0A1I1Z412	A0A1I1Z412_9FIRM	Predicted PurR-regulated permease PerM	SAMN02910278_00432	Peptostreptococcus sp. D1		integral component of membrane [GO:0016021]		LIIPQLK	0.99244	3.56113	0	0	0	0	0	0	0	0	0	0	0	0	0	0	0	0	0	0	0	3.56649	0	0	0	0	0	0	3.57001	3.76211	3.64344	3.78723	3.74307	3.664	3.82563	3.74057
A0A139LCK4	A0A139LCK4_BACOV	Tetratricopeptide repeat protein	HMPREF2532_01491	Bacteroides ovatus		integral component of membrane [GO:0016021]		ALRMEAEILEFLHK	0.98691	3.55778	0	0	0	0	0	0	0	0	0	0	0	0	0	0	0	0	0	0	0	3.57823	0	0	0	3.58536	0	0	3.71518	3.69774	0	3.5118	0	3.7168	3.6574	3.49598
A0A4S2F2J6	A0A4S2F2J6_9ACTN	NUDIX hydrolase	E5334_01310	Coriobacteriaceae bacterium			hydrolase activity [GO:0016787]	GRAMAEESPEDCAR	0.97238	0	0	0	0	0	0	0	0	3.52015	3.61742	0	0	0	0	0	0	0	0	0	0	0	0	0	0	0	3.53961	3.4227	3.46083	0	0	3.64403	3.60187	3.68709	0	3.72057
A0A6S6XJA5	A0A6S6XJA5_9FIRM	FAD/NAD(P)-binding oxidoreductase	CLOSBL6_0972	Ruminococcaceae bacterium BL-6			oxidoreductase activity [GO:0016491]	ITVLERGNDVSQGTTK	0.97574	3.60701	3.53819	0	0	0	0	0	0	0	0	0	0	0	0	0	0	0	0	0	0	0	0	0	0	0	0	0	3.66011	3.66142	0	3.6139	3.67802	3.63413	3.62059	3.67291
A0A7X7XRS3	A0A7X7XRS3_9FIRM	Cation-translocating P-type ATPase	GX377_04620	Erysipelotrichaceae bacterium		integral component of membrane [GO:0016021]	ATP binding [GO:0005524]; ATP hydrolysis activity [GO:0016887]	MAKRALR	0.96906	0	0	0	0	0	0	0	0	0	0	0	0	0	0	0	0	0	0	0	3.59308	3.55455	0	0	0	0	0	0	3.43006	3.77421	3.81669	3.8087	3.75264	0	3.82383	3.60767
A0A3D5N1X9	A0A3D5N1X9_9FIRM	Galactokinase	DGT58_02315	Erysipelotrichaceae bacterium	phosphorylation [GO:0016310]		kinase activity [GO:0016301]	GKGGAWR	0.97349	3.68352	0	0	0	0	0	0	0	0	0	0	0	0	0	0	0	0	0	0	0	3.49113	0	0	0	0	0	0	3.45673	3.8414	3.76664	3.76991	3.74078	0	3.7913	3.86265
A0A3D4VWN8	A0A3D4VWN8_9FIRM	Bifunctional purine biosynthesis protein PurH [Includes: Phosphoribosylaminoimidazolecarboxamide formyltransferase (EC 2.1.2.3) (AICAR transformylase); IMP cyclohydrolase (EC 3.5.4.10) (ATIC) (IMP synthase) (Inosinicase)]	purH DIC60_09775	Lachnospiraceae bacterium	'de novo' IMP biosynthetic process [GO:0006189]		IMP cyclohydrolase activity [GO:0003937]; phosphoribosylaminoimidazolecarboxamide formyltransferase activity [GO:0004643]	RALLSVSDK	0.9605	0	0	0	0	0	0	0	0	0	0	3.54383	0	0	0	0	0	0	0	0	0	3.64989	0	0	0	0	0	0	0	3.90767	3.73693	3.66652	3.83687	3.78159	3.74967	3.90754
A6LU44	FOLD_CLOB8	Bifunctional protein FolD [Includes: Methylenetetrahydrofolate dehydrogenase (EC 1.5.1.5); Methenyltetrahydrofolate cyclohydrolase (EC 3.5.4.9)]	folD Cbei_1702	Clostridium beijerinckii (strain ATCC 51743 / NCIMB 8052) (Clostridium acetobutylicum)	histidine biosynthetic process [GO:0000105]; methionine biosynthetic process [GO:0009086]; purine nucleotide biosynthetic process [GO:0006164]; tetrahydrofolate interconversion [GO:0035999]		methenyltetrahydrofolate cyclohydrolase activity [GO:0004477]; methylenetetrahydrofolate dehydrogenase (NADP+) activity [GO:0004488]	EVALKVKEEIK		0	0	0	0	0	0	0	0	0	3.79905	0	0	0	0	0	0	0	0	0	0	0	3.39604	0	3.5235	0	0	0	3.4668	3.62884	3.80916	3.70472	3.72799	3.42	3.70741	3.50022
U6RUG3	U6RUG3_9BACE	GH16 domain-containing protein	HMPREF1214_00729	Bacteroides sp. HPS0048	carbohydrate metabolic process [GO:0005975]		hydrolase activity, hydrolyzing O-glycosyl compounds [GO:0004553]	VAFKYGK	0.95909	3.69384	0	0	0	0	0	0	0	0	0	0	0	0	0	0	0	0	0	0	0	3.50858	0	0	0	0	0	0	3.72845	3.83206	3.75372	3.77803	3.77482	3.76921	3.82202	3.72953
A0A1V1RER6	A0A1V1RER6_9ACTN	Triosephosphate isomerase (TIM) (TPI) (EC 5.3.1.1) (Triose-phosphate isomerase)	tpiA emb_1d0272	Coriobacteriaceae bacterium EMTCatB1	gluconeogenesis [GO:0006094]; glycolytic process [GO:0006096]	cytoplasm [GO:0005737]	triose-phosphate isomerase activity [GO:0004807]	ARRRPPAAR	0.5641	0	0	0	0	0	0	0	0	0	3.97875	0	0	0	0	0	0	3.22876	0	0	0	0	0	0	3.5337	3.5804	0	0	3.58636	0	3.59414	3.67507	3.83658	0	3.83897	3.78096
A0A1G4WRQ8	A0A1G4WRQ8_9FIRM	Glycosyltransferase, GT2 family	SAMN02910436_02325	Ruminococcaceae bacterium P7			transferase activity [GO:0016740]	FSARICFAYKK	0.97787	3.62792	0	0	0	0	0	0	0	0	0	0	0	0	0	0	0	0	0	0	0	3.58479	0	0	3.62225	0	0	0	0	3.72002	3.7536	3.48638	3.53853	3.70505	3.67495	0
A0A3Q8S2R9	A0A3Q8S2R9_9FIRM	Pyruvate kinase (EC 2.7.1.40)	pyk EEI45_05120	Erysipelothrix piscisicarius			ATP binding [GO:0005524]; kinase activity [GO:0016301]; magnesium ion binding [GO:0000287]; potassium ion binding [GO:0030955]; pyruvate kinase activity [GO:0004743]	VDNPGLIK	0.98373	3.60517	0	0	0	0	0	0	0	0	0	0	0	0	0	0	0	0	0	0	0	3.61373	0	0	0	0	0	0	3.67955	3.74056	3.77472	3.73157	3.74942	3.76891	3.70006	0
Q8XM71	DDLB_CLOPE	D-alanine--D-alanine ligase B (EC 6.3.2.4) (D-Ala-D-Ala ligase B) (D-alanylalanine synthetaseB)	ddlB CPE0819	Clostridium perfringens (strain 13 / Type A)	cell wall organization [GO:0071555]; peptidoglycan biosynthetic process [GO:0009252]; regulation of cell shape [GO:0008360]	cytoplasm [GO:0005737]	ATP binding [GO:0005524]; D-alanine-D-alanine ligase activity [GO:0008716]; metal ion binding [GO:0046872]	IIINNKIDILEK		0	0	0	0	0	0	0	0	0	3.93027	0	0	0	0	0	0	0	3.30503	0	0	0	0	0	0	0	0	0	3.63828	0	3.95507	4.01282	4.03981	3.86024	4.21502	4.01142
J8SS25	J8SS25_9FUSO	Baseplate J-like protein	HMPREF1127_2047	Fusobacterium necrophorum subsp. funduliforme Fnf 1007				LQANKARTTIR	1.0054	3.68474	0	0	0	0	0	0	0	0	0	0	0	0	0	3.55126	0	0	0	0	0	0	0	0	0	0	3.68527	0	3.76866	3.76607	0	3.81963	0	3.72481	3.90238	3.74043
B9DZT0	AROA_CLOK1	3-phosphoshikimate 1-carboxyvinyltransferase (EC 2.5.1.19) (5-enolpyruvylshikimate-3-phosphate synthase) (EPSP synthase) (EPSPS)	aroA CKR_0704	Clostridium kluyveri (strain NBRC 12016)	aromatic amino acid family biosynthetic process [GO:0009073]; cellular amino acid biosynthetic process [GO:0008652]; chorismate biosynthetic process [GO:0009423]	cytoplasm [GO:0005737]	3-phosphoshikimate 1-carboxyvinyltransferase activity [GO:0003866]	GNNSLSIKGNSNLYVK		0	0	0	0	0	0	0	0	0	0	0	3.65607	0	3.58802	0	0	0	0	0	0	0	0	0	0	0	0	0	3.27766	0	3.84492	3.7928	3.84102	3.80309	3.76455	3.74523
K1HFA5	K1HFA5_9FUSO	PTS system EIIA component	FPOG_01691	Fusobacterium periodonticum D10	phosphoenolpyruvate-dependent sugar phosphotransferase system [GO:0009401]; regulation of DNA-templated transcription [GO:0006355]		protein-N(PI)-phosphohistidine-sugar phosphotransferase activity [GO:0008982]	FRNWLDITVAVIKMVR	0.99523	3.64621	0	0	0	0	0	0	0	0	0	0	0	0	0	0	0	0	0	0	3.59812	0	0	0	0	0	0	0	3.65774	3.73773	3.72431	3.76293	0	3.76738	3.58268	3.70233
A0A3D4J4B7	A0A3D4J4B7_9FIRM	Transglycosylase	DIV43_01670	Erysipelotrichaceae bacterium		integral component of membrane [GO:0016021]		RYGGIVFANPK	0.97053	3.63594	0	0	0	0	0	0	0	0	0	0	0	0	0	0	0	0	0	0	0	3.62138	0	0	0	0	0	0	3.69309	3.69583	3.77062	3.76332	3.70369	3.51647	0	3.70323
Q97JB2	COBQ_CLOAB	Cobyric acid synthase	cobQ CA_C1374	Clostridium acetobutylicum (strain ATCC 824 / DSM 792 / JCM 1419 / LMG 5710 / VKM B-1787)	cobalamin biosynthetic process [GO:0009236]; glutamine metabolic process [GO:0006541]		ABC-type vitamin B12 transporter activity [GO:0015420]; catalytic activity [GO:0003824]	KVTTRVQGSVIDK		0	3.61147	0	0	0	0	0	0	0	0	0	0	0	3.64924	0	0	0	0	0	0	0	0	0	0	3.46873	3.46239	0	3.72684	3.62109	0	3.57895	3.47782	3.59007	3.74424	3.42971
B9DYE4	RS9_CLOK1	30S ribosomal protein S9	rpsI CKR_0218	Clostridium kluyveri (strain NBRC 12016)	translation [GO:0006412]	ribonucleoprotein complex [GO:1990904]; ribosome [GO:0005840]	structural constituent of ribosome [GO:0003735]	ITINKRSIEEYFGLETLR		3.63233	0	0	0	0	0	3.63588	0	0	0	0	0	0	0	0	0	0	0	0	0	0	0	0	0	0	0	0	0	3.83478	3.85699	3.82163	3.89064	3.86562	3.92307	3.87666
A0A6N7WY55	A0A6N7WY55_9FIRM	Winged helix-turn-helix transcriptional regulator	FYJ71_01860	Peptostreptococcus porci				LRSDGRIAR	0.9893	3.68334	0	0	0	0	0	0	0	0	3.59109	0	0	0	0	0	0	0	0	0	0	0	0	0	0	0	0	0	0	3.6973	3.90578	3.62791	3.89963	3.92015	4.13033	3.82181
A0A3C1GXQ9	A0A3C1GXQ9_9FIRM	AMP-binding domain-containing protein	DCP62_06785	Erysipelotrichaceae bacterium				TDRNALKR	0.97826	3.78073	0	0	0	0	0	0	0	0	0	0	0	0	0	0	0	0	3.50864	0	0	0	0	0	0	0	3.4977	0	3.70632	3.70538	3.78017	3.6432	3.60751	0	3.91206	3.72158
B0N4G8	B0N4G8_9FIRM	DNA-binding helix-turn-helix protein	CLORAM_01519	Erysipelatoclostridium ramosum DSM 1402			DNA binding [GO:0003677]	SLGKRIQSYR	0.98046	3.63507	0	0	0	0	0	0	0	0	3.67013	0	0	0	0	0	0	0	0	0	0	0	0	0	0	0	0	0	3.65399	3.78095	3.80563	3.74106	3.7262	3.74198	0	3.72218
A0A3E4PNV3	A0A3E4PNV3_BACUN	ABC transporter permease	DXC91_17010	Bacteroides uniformis		integral component of membrane [GO:0016021]		KIHHINR	0.9547	3.71006	0	0	0	0	0	0	0	0	0	0	0	0	0	0	0	0	0	0	0	3.60121	0	0	0	0	0	0	3.77056	3.85203	3.79063	3.74871	3.75402	3.81172	3.80716	3.80414
A0A0S8HB52	A0A0S8HB52_9BACE	Isoprenylcysteine carboxylmethyltransferase family protein	AMS27_14500	Bacteroides sp. SM23_62_1		integral component of membrane [GO:0016021]	protein C-terminal S-isoprenylcysteine carboxyl O-methyltransferase activity [GO:0004671]	EKEKEHK	0.95152	3.46506	0	0	0	0	0	0	0	0	0	0	3.84711	0	0	0	0	0	0	0	0	0	0	0	0	0	0	0	0	3.66036	3.65951	3.6084	3.69246	3.63244	3.7029	3.73622
A0A8G0NKQ0	A0A8G0NKQ0_9FUSO	Tetratricopeptide repeat protein	JY400_06295	Fusobacterium hwasookii				GILSLEN	0.99591	0	0	0	0	0	0	0	0	0	0	0	0	0	0	3.65719	0	0	0	0	0	0	0	3.66295	3.81526	3.60923	3.69191	3.52055	3.67639	0	0	3.5016	0	3.64847	0	0
A0A1Y4QY28	A0A1Y4QY28_9FIRM	DNA topoisomerase 4 subunit A (EC 5.6.2.2) (Topoisomerase IV subunit A)	parC B5E92_00950	Erysipelatoclostridium sp. An15	chromosome segregation [GO:0007059]; DNA topological change [GO:0006265]	chromosome [GO:0005694]; extrinsic component of plasma membrane [GO:0019897]	ATP binding [GO:0005524]; DNA binding [GO:0003677]; DNA topoisomerase type II (double strand cut, ATP-hydrolyzing) activity [GO:0003918]	LNSVKKK	0.9732	3.60861	0	0	0	3.72959	0	0	0	0	0	0	0	0	0	0	0	0	0	0	0	0	0	0	0	0	0	0	3.73429	3.7066	3.69857	3.73442	3.77483	3.83658	3.79572	3.75294
A0A414L5I1	A0A414L5I1_9BACE	ATP-binding protein	DW712_16970	Bacteroides intestinalis			ATP binding [GO:0005524]	IKVVPIWKWLVP	0.97129	3.73424	0	0	0	0	0	0	0	0	3.60648	0	0	0	0	0	0	0	0	0	0	0	0	0	0	3.59475	3.60173	0	3.80703	3.70385	3.80433	3.71357	3.77845	3.65694	3.87941	3.77947
A0A1G7T792	A0A1G7T792_9BACT	Indolepyruvate oxidoreductase subunit IorA (IOR) (EC 1.2.7.8) (Indolepyruvate ferredoxin oxidoreductase subunit alpha)	SAMN04487901_102157	Prevotella sp. BP1-148			4 iron, 4 sulfur cluster binding [GO:0051539]; indolepyruvate ferredoxin oxidoreductase activity [GO:0043805]; metal ion binding [GO:0046872]; thiamine pyrophosphate binding [GO:0030976]	GTSVIIPRRECMQTLQR	1.0055	0	0	3.71032	3.63186	0	0	0	0	0	0	0	0	0	0	0	0	0	0	0	0	0	0	0	3.88525	3.79942	0	3.70994	3.74871	0	3.86107	3.82378	3.83028	3.81171	3.81798	3.84365
A0A1G4P8S5	A0A1G4P8S5_9FIRM	DUF4428 domain-containing protein	SAMN02910456_00362	Ruminococcaceae bacterium YRB3002				YLTLGTIIK	0.98437	0	0	0	0	0	0	0	0	0	0	0	0	0	0	0	0	0	0	0	3.52001	0	3.8307	0	3.846	3.85469	3.81146	3.72782	3.83375	3.90555	3.89168	3.71029	3.63643	3.84107	0	3.73464
A0A1G4S050	A0A1G4S050_9FIRM	Transposase and inactivated derivatives, IS30 family	SAMN02910456_02196 SAMN02910456_02242 SAMN02910456_02578	Ruminococcaceae bacterium YRB3002	DNA integration [GO:0015074]		nucleic acid binding [GO:0003676]	ACKGHDCREICDR	0.97609	0	0	0	0	0	0	0	0	0	0	0	0	3.68553	3.66957	0	0	0	0	0	0	0	0	0	0	0	0	0	0	3.70577	3.82235	3.82579	3.71206	3.84754	3.9282	3.62609
B2UYB3	RL2_CLOBA	50S ribosomal protein L2	rplB CLH_0240	Clostridium botulinum (strain Alaska E43 / Type E3)	translation [GO:0006412]	large ribosomal subunit [GO:0015934]	rRNA binding [GO:0019843]; structural constituent of ribosome [GO:0003735]; transferase activity [GO:0016740]	AVKKFNPITPSR		0	0	0	0	0	0	0	0	0	0	0	0	0	0	0	0	0	0	0	3.72193	3.6365	0	0	0	0	0	3.52242	0	3.83766	0	3.78343	0	3.80622	3.56505	3.57688
R9KQ78	R9KQ78_9FIRM	Mu-like prophage protein Com	C810_01396	Lachnospiraceae bacterium A2				IVKCKNCNK	0.88745	3.72186	0	0	0	0	0	0	0	0	0	0	0	0	0	0	0	0	0	0	3.63669	0	0	0	3.40873	0	3.54103	0	3.6864	3.92516	3.90512	3.83276	3.94669	3.70894	3.7411	3.83195
A0A7G9GWL0	A0A7G9GWL0_9FUSO	8-oxoguanine DNA glycosylase/AP lyase [Includes: 8-oxoguanine DNA glycosylase (8-oxoG DNA glycosylase) (EC 3.2.2.-); DNA-(apurinic or apyrimidinic site) lyase (AP lyase) (EC 4.2.99.18)]	ogg H9Q81_09830	Fusobacterium sp. NSJ-57	base-excision repair [GO:0006284]		class I DNA-(apurinic or apyrimidinic site) endonuclease activity [GO:0140078]; hydrolase activity, hydrolyzing N-glycosyl compounds [GO:0016799]	NIKGMAFKEAGHFLR	0.99734	0	0	0	0	0	0	0	0	0	3.88743	0	0	3.4806	0	0	0	0	0	0	0	0	0	0	3.6727	3.68255	4.00372	4.02281	3.79585	3.42816	0	0	0	0	3.33995	0
A0A1Y4N8M1	A0A1Y4N8M1_9FIRM	SF4 helicase domain-containing protein	B5F09_06605	Erysipelatoclostridium sp. An173	DNA replication [GO:0006260]		ATP binding [GO:0005524]; DNA helicase activity [GO:0003678]	ARIPIGYNK	0.97165	3.81959	0	0	0	0	0	0	0	0	0	0	0	0	0	0	0	0	0	0	3.55542	0	0	0	0	0	0	0	0	3.84363	3.91772	3.79733	3.70027	3.836	3.8774	3.7489
A0A0S8HTW0	A0A0S8HTW0_9BACE	Dipeptidyl-peptidase (EC 3.4.14.-)	AMS27_02180	Bacteroides sp. SM23_62_1	peptide catabolic process [GO:0043171]; proteolysis [GO:0006508]		dipeptidyl-peptidase activity [GO:0008239]; serine-type aminopeptidase activity [GO:0070009]	FFPDYNAPTDR	0.98301	0	0	0	0	0	0	0	0	0	0	0	0	3.32017	0	0	0	0	0	0	0	4.05536	0	0	0	0	0	3.52592	0	4.07798	4.05402	4.05416	3.97092	0	3.78106	4.12982
A0A6S6XPF4	A0A6S6XPF4_9FIRM	Primosomal protein N' (EC 3.6.4.-) (ATP-dependent helicase PriA)	priA CLOSBL4_1902	Ruminococcaceae bacterium BL-4	DNA replication, synthesis of RNA primer [GO:0006269]; DNA unwinding involved in DNA replication [GO:0006268]	cytoplasm [GO:0005737]; primosome complex [GO:1990077]	ATP binding [GO:0005524]; DNA binding [GO:0003677]; DNA helicase activity [GO:0003678]; hydrolase activity [GO:0016787]; zinc ion binding [GO:0008270]	RGYNTFASCR	0.97582	0	0	0	0	0	0	0	0	0	0	0	0	0	0	0	3.75602	0	0	0	0	0	0	3.62084	3.72572	3.79669	3.63219	3.66763	3.70103	0	3.68986	3.59441	0	0	0	0
A0A2P1G4H6	A0A2P1G4H6_9FIRM	YycI domain-containing protein	C3V37_04720	Peptostreptococcaceae bacterium oral taxon 929		integral component of membrane [GO:0016021]		LLTKDEK	0.9998	3.92157	0	0	0	0	0	0	0	0	0	0	0	0	0	0	0	0	0	0	0	3.50734	0	0	0	0	0	0	0	3.77845	3.85065	3.77012	3.82396	4.13216	3.77625	3.8827
A0A389M4S2	A0A389M4S2_9FIRM	UDP-N-acetylglucosamine 1-carboxyvinyltransferase (EC 2.5.1.7) (Enoylpyruvate transferase) (UDP-N-acetylglucosamine enolpyruvyl transferase) (EPT)	murA_1 murA AwErysi_02340	Erysipelotrichaceae bacterium	cell cycle [GO:0007049]; cell division [GO:0051301]; cell wall organization [GO:0071555]; peptidoglycan biosynthetic process [GO:0009252]; regulation of cell shape [GO:0008360]; UDP-N-acetylgalactosamine biosynthetic process [GO:0019277]	cytoplasm [GO:0005737]	UDP-N-acetylglucosamine 1-carboxyvinyltransferase activity [GO:0008760]	IFAKAPNR	0.97332	0	0	0	0	0	0	0	0	0	0	0	0	0	0	0	0	0	0	0	0	3.76667	3.67019	0	0	0	4.08298	0	0	3.78578	3.66379	0	3.80686	4.03079	3.85553	3.80157
A0A6I0LIX2	A0A6I0LIX2_BACUN	Transposase	GAP48_06840	Bacteroides uniformis	DNA integration [GO:0015074]; DNA recombination [GO:0006310]		DNA binding [GO:0003677]	GYKSTCR	0.63636	0	0	0	0	0	0	0	0	0	0	0	0	3.86321	0	0	0	0	0	0	0	0	3.57823	0	3.83078	3.89155	0	0	3.69403	0	3.71648	3.71642	3.65076	3.71764	3.69147	3.75859
A0A1H8EWJ9	A0A1H8EWJ9_9FIRM	ADP-ribose pyrophosphatase	SAMN05216454_101256	Peptostreptococcus russellii				KWMVASR	0.98551	0	0	0	0	0	0	0	0	0	0	0	0	0	0	0	0	0	0	0	3.73791	3.71345	0	0	0	0	3.76558	0	0	3.79645	3.80758	3.92002	3.95133	0	3.85076	3.85302
A0A417HFF0	A0A417HFF0_9FIRM	Flavin-dependent thymidylate synthase (FDTS) (EC 2.1.1.148) (FAD-dependent thymidylate synthase) (Thymidylate synthase ThyX) (TS) (TSase)	thyX DW741_10335	Ruminococcaceae bacterium AM28-23LB	dTMP biosynthetic process [GO:0006231]; dTTP biosynthetic process [GO:0006235]; methylation [GO:0032259]		flavin adenine dinucleotide binding [GO:0050660]; thymidylate synthase (FAD) activity [GO:0050797]	EVARQMLEECR	0.9765	0	0	0	0	0	0	0	0	0	0	0	0	0	3.67813	0	3.77551	0	0	0	0	0	0	0	3.74769	3.93948	3.63746	0	3.81947	0	0	3.5695	3.67299	0	3.53672	3.74924
A0A372UKR3	A0A372UKR3_9FIRM	DUF1919 domain-containing protein	DW669_02730	Lachnospiraceae bacterium AM25-17				ARLFIWK	0.97063	3.75388	0	0	0	0	0	3.70015	0	0	0	0	0	0	0	0	0	0	0	0	0	0	0	0	0	0	0	0	3.95739	3.99606	3.9419	3.93484	4.04592	0	3.90706	3.91973
A0A1I3KKU5	A0A1I3KKU5_9FIRM	Chaperone protein ClpB	clpB SAMN02910435_00651	Ruminococcaceae bacterium D5	protein refolding [GO:0042026]; proteolysis [GO:0006508]; response to heat [GO:0009408]	cytoplasm [GO:0005737]	ATP binding [GO:0005524]; ATP hydrolysis activity [GO:0016887]; peptidase activity [GO:0008233]	RLSDRQIR	0.97438	3.68334	0	0	0	0	0	0	0	0	0	0	0	0	3.77399	0	0	0	0	0	0	0	0	0	0	0	0	3.44426	0	3.81334	3.90578	3.92324	3.89963	3.92794	4.13033	3.89946
I9RCG4	I9RCG4_9BACE	NADH-quinone oxidoreductase subunit L	HMPREF1062_00201	Bacteroides cellulosilyticus CL02T12C19				TAGIIGTT	0.97246	3.72906	0	0	0	0	0	0	0	0	0	0	0	0	0	0	0	0	0	0	0	3.73138	0	0	3.65881	3.66567	0	0	3.78468	3.87546	3.85708	3.92382	0	3.96348	3.96592	3.94627
A0A425WJ50	A0A425WJ50_9ACTN	IS30 family transposase	DUD39_12745	Coriobacteriaceae bacterium				LLGHHGKR	0.98954	3.77863	0	0	0	0	0	0	0	0	0	0	0	0	0	0	0	0	0	0	3.68226	0	0	0	0	0	0	3.6561	0	3.96466	3.93115	3.94612	3.93515	3.90333	3.92368	3.94981
A0A239RHM2	A0A239RHM2_9BACT	Putative auto-transporter adhesin, head GIN domain	SAMN06298210_101221	Prevotellaceae bacterium KH2P17				VVKVVPFER	0.99401	0	0	0	0	0	0	3.729	3.73672	0	0	0	0	0	0	0	0	0	0	0	0	0	0	0	3.67976	3.67665	0	0	0	3.68697	3.81646	3.52344	3.76857	3.79878	3.85819	0
A0A847QED9	A0A847QED9_9FIRM	Lysine--tRNA ligase (EC 6.1.1.6) (Lysyl-tRNA synthetase) (LysRS)	lysS GX368_06415	Erysipelotrichaceae bacterium	lysyl-tRNA aminoacylation [GO:0006430]	cytoplasm [GO:0005737]	ATP binding [GO:0005524]; lysine-tRNA ligase activity [GO:0004824]; magnesium ion binding [GO:0000287]; nucleic acid binding [GO:0003676]	RVAMLRPK	0.97212	3.72392	3.74589	0	0	0	0	0	0	0	0	0	0	0	0	0	0	0	0	0	0	0	0	0	0	0	0	4.00225	0	3.59888	3.54596	3.72373	3.51879	3.68467	3.6342	3.7869
A0A417HPZ6	A0A417HPZ6_9FIRM	XRE family transcriptional regulator	DW741_01070	Ruminococcaceae bacterium AM28-23LB		integral component of membrane [GO:0016021]	DNA binding [GO:0003677]	MILADKIIR	0.97491	3.72609	0	0	0	0	0	0	0	0	0	0	0	0	0	0	0	0	0	0	0	3.74548	0	0	0	0	0	0	3.47665	3.68697	3.95465	3.52344	3.67565	3.90741	3.84543	0
A0A1I2BYQ0	A0A1I2BYQ0_9FIRM	Stage 0 sporulation protein A homolog	SAMN02910327_01618	Peptostreptococcaceae bacterium pGA-8	phosphorelay signal transduction system [GO:0000160]; regulation of DNA-templated transcription [GO:0006355]		DNA binding [GO:0003677]	HIRKTTGHR	0.97389	3.91897	0	0	0	0	0	0	0	0	0	0	0	0	0	0	0	0	0	0	0	0	3.55863	0	0	0	3.75481	0	3.86596	3.91063	3.9747	3.91074	3.84505	3.79291	3.63275	3.82798
A0A351UTB6	A0A351UTB6_9FIRM	DNA polymerase IV (Pol IV) (EC 2.7.7.7)	dinB DCZ20_05000	Lachnospiraceae bacterium	DNA repair [GO:0006281]; DNA-templated DNA replication [GO:0006261]; SOS response [GO:0009432]	cytoplasm [GO:0005737]	damaged DNA binding [GO:0003684]; DNA-directed DNA polymerase activity [GO:0003887]; magnesium ion binding [GO:0000287]	YPSPVEAALEMKDAIYK	0.95893	0	0	0	0	0	0	0	0	0	0	0	0	0	0	0	0	0	0	0	3.68824	3.78969	0	0	0	0	3.72812	3.58465	3.66991	3.58152	0	0	3.6897	3.61492	4.12127	4.26542
K9E575	K9E575_9BACE	SusC/RagA family TonB-linked outer membrane protein	HMPREF9447_00749	Bacteroides oleiciplenus YIT 12058		cell outer membrane [GO:0009279]		ALSIILKGTGFTYEIKGSYIK	0.86164	3.44398	0	0	0	0	0	0	0	0	0	0	0	0	4.03717	0	0	0	0	0	0	0	0	0	3.59228	0	0	0	0	3.69389	3.61787	0	3.64788	3.70712	3.55397	3.69201
E7RT76	E7RT76_9BACT	Phage protein	HMPREF0663_11949	Prevotella oralis ATCC 33269				RADAVSSK	0.98076	0	3.77523	0	3.70673	0	0	0	0	0	0	0	0	0	0	0	0	0	0	0	0	0	0	0	3.65067	3.76632	0	0	3.73165	3.75306	3.74647	3.8298	3.73718	0	3.78198	0
A5N6L8	LEPA_CLOK5	Elongation factor 4 (EF-4) (EC 3.6.5.n1) (Ribosomal back-translocase LepA)	lepA CKL_0898	Clostridium kluyveri (strain ATCC 8527 / DSM 555 / NCIMB 10680)	positive regulation of translation [GO:0045727]	plasma membrane [GO:0005886]	GTP binding [GO:0005525]; GTPase activity [GO:0003924]; ribosome binding [GO:0043022]; translation elongation factor activity [GO:0003746]	ALIFDSNYDSYK		0	0	0	0	0	0	0	0	3.74092	0	0	0	0	3.75092	0	0	0	0	0	0	0	0	0	3.64657	0	0	0	0	3.77137	3.77385	3.75929	3.86467	3.57894	3.79455	3.78076
A0A2D3P619	A0A2D3P619_9FUSO	Helicase SNF2	CTM78_00835	Fusobacterium pseudoperiodonticum	DNA restriction-modification system [GO:0009307]		ATP binding [GO:0005524]; ATP-dependent chromatin remodeler activity [GO:0140658]; DNA binding [GO:0003677]; endonuclease activity [GO:0004519]; helicase activity [GO:0004386]	IGDKTVSLK	0.9921	3.73908	0	0	0	0	0	0	0	0	0	0	0	0	0	0	0	0	0	0	0	3.75703	0	0	0	0	0	0	0	3.95174	3.96368	3.883	3.81544	3.94382	3.96427	3.91039
A0A1G4WHX7	A0A1G4WHX7_9FIRM	DNA-binding transcriptional regulator, MarR family	SAMN02910436_01796	Ruminococcaceae bacterium P7			DNA binding [GO:0003677]; DNA-binding transcription factor activity [GO:0003700]	GFVRRVR	0.98571	3.62407	0	0	0	0	0	0	0	0	0	0	0	0	0	0	0	0	0	0	0	3.87337	0	0	0	0	0	0	3.65518	3.71322	3.84067	0	3.74673	3.69996	3.76793	3.64085
A0A0N7IB07	A0A0N7IB07_BACT4	Uncharacterized protein	BSIG_5649 Btheta7330_04848 ERS852511_04891	Bacteroides thetaiotaomicron				VVPTLIK	0.97532	3.89515	0	0	0	0	0	0	0	0	0	0	0	0	0	0	0	0	0	0	0	3.62244	0	0	0	0	0	0	0	3.85474	3.87215	3.90795	3.85377	3.84923	3.83651	3.88001
A0A3D2W5V4	A0A3D2W5V4_9FIRM	IS30 family transposase	DHW39_00650	Erysipelotrichaceae bacterium	DNA integration [GO:0015074]		nucleic acid binding [GO:0003676]	VKLIPIIK	0.97068	3.7453	0	0	0	0	0	0	0	0	0	0	0	0	0	0	0	0	0	0	0	3.77267	0	0	0	0	0	0	3.78874	3.86318	4.26195	4.07605	4.12898	3.79567	4.12626	4.30831
B9E5Q6	TGT_CLOK1	Queuine tRNA-ribosyltransferase (EC 2.4.2.29) (Guanine insertion enzyme) (tRNA-guanine transglycosylase)	tgt CKR_2780	Clostridium kluyveri (strain NBRC 12016)	queuosine biosynthetic process [GO:0008616]; tRNA-guanine transglycosylation [GO:0101030]		metal ion binding [GO:0046872]; queuine tRNA-ribosyltransferase activity [GO:0008479]	RTTRWLK		3.75709	0	0	0	0	0	0	0	0	0	0	0	0	0	0	0	0	0	0	0	3.76307	0	0	3.48616	0	0	0	0	3.98882	3.97737	3.88292	3.92016	3.67103	3.93224	3.96756
A0A1I1XR71	A0A1I1XR71_9FIRM	Phosphoribosylformylglycinamidine synthase	SAMN02910327_00346	Peptostreptococcaceae bacterium pGA-8	purine nucleotide biosynthetic process [GO:0006164]		metal ion binding [GO:0046872]; phosphoribosylformylglycinamidine synthase activity [GO:0004642]	IYVIKGNLTVTQLEEIK	0.98552	0	0	0	0	0	0	0	0	0	0	0	0	0	0	0	0	0	0	0	3.79396	3.73052	0	0	0	3.82731	3.70841	3.80236	3.76834	0	0	0	3.8051	3.78695	3.61246	3.68849
A0A7U9S3U3	A0A7U9S3U3_9FIRM	Type-4 uracil-DNA glycosylase (EC 3.2.2.27)	udg IMSAGC012_03719	Lachnospiraceae bacterium	metabolic process [GO:0008152]		4 iron, 4 sulfur cluster binding [GO:0051539]; metal ion binding [GO:0046872]; uracil DNA N-glycosylase activity [GO:0004844]	RHPPGNR	0.96108	0	0	0	0	0	0	0	0	0	0	0	0	0	0	0	0	0	0	0	3.71778	3.81531	0	0	0	0	0	0	0	3.82553	3.81788	3.80148	3.88299	3.78423	3.98279	3.85982
A0A1Y4JM53	A0A1Y4JM53_9BACE	Replication initiation protein	B5F25_12305	Bacteroides sp. An19				DCFVFGSGNFNEEFTEWAYSDADK	0.94829	3.77567	0	0	0	0	0	0	0	0	0	0	0	0	0	0	0	0	0	0	0	3.76049	0	0	0	0	0	0	0	3.92758	3.84089	3.93661	3.86636	3.94658	3.82438	3.87654
A0A6S6XIX8	A0A6S6XIX8_9FIRM	Alpha-amylase	CLOSBL4_2178	Ruminococcaceae bacterium BL-4				KVALGPNTKR	0.9765	3.74875	0	0	0	0	0	0	0	0	3.79735	0	0	0	0	0	0	0	0	0	0	0	0	0	0	0	0	0	0	3.90949	3.77481	3.72202	3.77329	3.86402	3.70928	3.88117
A0A1G4WSP2	A0A1G4WSP2_9FIRM	Site-specific recombinase XerD	SAMN02910436_02388	Ruminococcaceae bacterium P7	DNA integration [GO:0015074]; DNA recombination [GO:0006310]		DNA binding [GO:0003677]	RSALPASSVSALCRGNHCNR	0.97668	3.63233	0	0	0	0	0	0	0	0	0	0	0	0	0	0	0	0	0	0	0	3.91381	0	0	0	0	0	0	0	3.7762	3.7721	3.6569	3.80018	3.90567	3.87144	3.75739
A0A2N6Q6N3	A0A2N6Q6N3_9BACT	Na(+)-translocating NADH-quinone reductase subunit A (Na(+)-NQR subunit A) (Na(+)-translocating NQR subunit A) (EC 7.2.1.1) (NQR complex subunit A) (NQR-1 subunit A)	nqrA CJ232_04925	Prevotella timonensis	sodium ion transport [GO:0006814]		oxidoreductase activity, acting on NAD(P)H, quinone or similar compound as acceptor [GO:0016655]	VSVIKLR	0.97936	0	0	0	0	3.83818	0	0	3.71581	0	0	0	0	0	0	0	0	0	0	0	0	0	0	0	3.59641	3.676	0	3.68217	0	3.63447	0	3.54714	3.68502	3.75527	3.61122	3.75868
A0A095Y608	A0A095Y608_9BACT	RNA polymerase sigma70 factor	HMPREF1640_05925	Prevotella sp. S7-1-8	DNA-templated transcription initiation [GO:0006352]; response to stimulus [GO:0050896]		DNA binding [GO:0003677]; sigma factor activity [GO:0016987]	LQAIRQQ	0.97986	0	0	3.80843	0	3.75325	0	0	0	0	0	0	0	0	0	0	0	0	0	0	0	0	0	0	3.70024	3.79958	0	0	0	0	3.87611	3.78512	3.86148	3.85925	3.84503	3.82212
A0A412SNK8	A0A412SNK8_BACUN	Glycosyltransferase	DW758_17910 DWW83_10815	Bacteroides uniformis			transferase activity [GO:0016740]	KIKTMWLR	0.97227	0	0	0	0	0	0	0	0	0	0	3.65529	0	0	0	0	0	0	0	0	0	0	0	3.91652	3.76421	3.62743	3.80568	3.7298	3.65489	0	0	3.74998	3.63308	0	0	3.75187
Q8XJR4	RIMP_CLOPE	Ribosome maturation factor RimP	rimP CPE1690	Clostridium perfringens (strain 13 / Type A)	ribosomal small subunit biogenesis [GO:0042274]	cytoplasm [GO:0005737]		ALSDMLDIEDPIK		3.76966	0	0	0	0	0	0	3.80802	0	0	0	0	0	0	0	0	0	0	0	0	0	0	0	0	0	0	0	3.8221	0	3.91508	3.82449	0	3.71142	3.72596	3.55801
C3KVX0	HIS1_CLOB6	ATP phosphoribosyltransferase (ATP-PRT) (ATP-PRTase) (EC 2.4.2.17)	hisG CLJ_B1673	Clostridium botulinum (strain 657 / Type Ba4)	histidine biosynthetic process [GO:0000105]	cytoplasm [GO:0005737]	ATP binding [GO:0005524]; ATP phosphoribosyltransferase activity [GO:0003879]	MIVNKASMK		3.7253	0	0	0	0	0	0	0	0	0	0	0	0	0	0	0	0	0	0	0	3.87206	0	0	0	0	0	0	3.79292	3.88023	4.00928	3.91507	3.99024	3.94382	3.94355	3.989
R9K605	R9K605_9FIRM	Sigma-70 family RNA polymerase sigma factor	C810_05209	Lachnospiraceae bacterium A2				IIKVLPLK	0.94794	3.51128	0	0	0	0	4.08975	0	0	0	0	0	0	0	0	0	0	0	0	0	0	0	0	0	0	0	0	0	3.65953	3.73731	4.3371	4.3197	4.34142	3.65867	3.94573	4.30841
A0PZG3	NTPPA_CLONN	dTTP/UTP pyrophosphatase (dTTPase/UTPase) (EC 3.6.1.9) (Nucleoside triphosphate pyrophosphatase) (Nucleotide pyrophosphatase) (Nucleotide PPase)	NT01CX_1686	Clostridium novyi (strain NT)	nucleotide metabolic process [GO:0009117]	cytoplasm [GO:0005737]	dTTP diphosphatase activity [GO:0036218]; UTP diphosphatase activity [GO:0036221]	DETHAFNMLK		3.66043	0	0	0	0	0	0	0	0	0	0	0	0	3.95205	0	0	0	0	0	0	0	0	0	0	0	0	0	0	3.75128	3.62698	3.74206	3.72177	3.80194	3.67728	3.749
A0PXR8	MCSB_CLONN	Protein-arginine kinase (EC 2.7.14.1)	mcsB NT01CX_1086	Clostridium novyi (strain NT)	phosphocreatine biosynthetic process [GO:0046314]; phosphorylation [GO:0016310]		ATP binding [GO:0005524]; creatine kinase activity [GO:0004111]; protein kinase activity [GO:0004672]	ENWINVNNASEDIVLSSR		3.74942	0	0	0	3.86538	0	0	0	0	0	0	0	0	0	0	0	0	0	0	0	0	0	0	0	0	3.63936	0	0	3.68528	0	3.66053	3.79316	0	3.60542	3.6909
A0A1E9JM39	A0A1E9JM39_9FUSO	NlpC/P60 domain-containing protein	HMPREF2747_07110	Fusobacterium sp. HMSC073F01		integral component of membrane [GO:0016021]		RMPRTTAWR	1.002	0	0	0	0	0	0	3.78318	0	0	0	0	0	0	0	0	0	0	0	0	0	3.85583	0	0	0	0	0	0	0	3.98882	3.91593	3.80647	3.99024	3.87839	4.01981	3.86682
A0A1G4VE04	A0A1G4VE04_9FIRM	Recombinase	SAMN02910436_00352	Ruminococcaceae bacterium P7				ARAYLPR	0.98095	4.1027	0	0	0	0	0	0	0	0	0	0	0	0	0	0	0	0	0	0	0	3.53889	0	0	0	0	0	0	3.60694	3.85086	3.8504	3.78545	3.73352	3.96358	0	3.92439
A0A425VY18	A0A425VY18_9ACTN	DeoR/GlpR transcriptional regulator	DUD33_03440	Coriobacteriaceae bacterium			DNA binding [GO:0003677]; DNA-binding transcription factor activity [GO:0003700]	DGRPRVR	0.85981	3.80906	0	0	0	0	0	0	0	0	0	0	0	0	0	0	0	0	0	0	0	3.83599	0	0	0	0	0	0	3.62827	3.79456	4.18597	4.0263	3.81663	3.80357	0	3.92898
Q97KG9	MNTP_CLOAB	Putative manganese efflux pump MntP	mntP CA_C0950	Clostridium acetobutylicum (strain ATCC 824 / DSM 792 / JCM 1419 / LMG 5710 / VKM B-1787)		integral component of membrane [GO:0016021]; plasma membrane [GO:0005886]	manganese ion transmembrane transporter activity [GO:0005384]	RIQLVCK		3.70055	0	0	0	0	3.94848	0	0	0	0	0	0	0	0	0	0	0	0	0	0	0	0	0	0	0	0	0	3.83216	3.96469	3.93382	3.87244	3.90063	3.91521	0	3.87783
A0A374VCV8	A0A374VCV8_9BACE	Methionyl-tRNA formyltransferase (EC 2.1.2.9)	fmt DXC10_07340	Bacteroides sp. OM08-11			methionyl-tRNA formyltransferase activity [GO:0004479]	LAPKIFK	0.86878	4.00971	0	0	0	0	0	0	0	0	0	0	0	0	0	0	0	0	0	0	0	3.6564	0	0	0	0	0	0	0	3.86905	4.05618	4.07152	3.79261	4.0604	4.19028	4.07821
A0A316BBL1	A0A316BBL1_9FIRM	TFIIB-type zinc ribbon-containing protein	B0O40_2167	Ruminococcaceae bacterium R-25				ETEIKPVK	0.97765	3.76687	0	0	0	0	0	0	3.90014	0	0	0	0	0	0	0	0	0	0	0	0	0	0	0	0	0	0	0	3.7094	3.82716	3.86509	3.98937	3.84213	3.86429	4.03623	3.86847
A0A357QXF5	A0A357QXF5_9FIRM	PTS system EIIA component	DEA51_00585	Erysipelotrichaceae bacterium	phosphoenolpyruvate-dependent sugar phosphotransferase system [GO:0009401]; regulation of DNA-templated transcription [GO:0006355]		protein-N(PI)-phosphohistidine-sugar phosphotransferase activity [GO:0008982]	LSKSSKVVK	0.97074	3.67971	0	0	0	0	0	0	0	4.02221	0	0	0	0	0	0	0	0	0	0	0	0	0	0	0	0	0	0	3.59703	3.81832	3.79442	3.60407	3.68344	0	3.77997	3.78156
R7F6W5	R7F6W5_9BACT	CTP synthase (EC 6.3.4.2) (Cytidine 5'-triphosphate synthase) (Cytidine triphosphate synthetase) (CTP synthetase) (CTPS) (UTP--ammonia ligase)	pyrG BN677_00614	Prevotella sp. CAG:485	'de novo' CTP biosynthetic process [GO:0044210]; glutamine metabolic process [GO:0006541]		ATP binding [GO:0005524]; CTP synthase activity [GO:0003883]; metal ion binding [GO:0046872]	LLLARGYK	0.98643	0	0	0	0	0	0	0	0	0	0	3.65135	0	0	0	4.05832	0	0	0	0	0	0	0	0	3.92409	3.89302	3.91733	3.97987	3.95739	0	3.90162	0	3.93404	3.90448	0	0
A0A6S6XQH5	A0A6S6XQH5_9FIRM	DUF3800 domain-containing protein	CLOSBL6_2431	Ruminococcaceae bacterium BL-6				FFKIQDK	0.97465	3.9161	0	0	0	0	0	0	0	0	0	0	0	0	0	0	0	0	0	0	3.7937	0	0	0	0	0	0	0	3.68512	3.80947	3.93396	3.81304	3.8908	3.97821	3.83229	3.85055
Q8XJQ7	EFTS_CLOPE	Elongation factor Ts (EF-Ts)	tsf CPE1699	Clostridium perfringens (strain 13 / Type A)		cytoplasm [GO:0005737]	translation elongation factor activity [GO:0003746]	AGRVAAEGIVKTYVSEDMK		4.03202	0	0	0	0	0	0	0	0	0	0	0	0	0	0	0	0	0	0	0	3.70228	0	0	0	0	0	0	3.72343	0	3.96302	3.7826	3.82396	4.13216	0	3.8827
A0A1G4WKS1	A0A1G4WKS1_9FIRM	DNA helicase (EC 3.6.4.12)	SAMN02910436_01941	Ruminococcaceae bacterium P7	DNA repair [GO:0006281]		ATP binding [GO:0005524]; ATP hydrolysis activity [GO:0016887]; DNA binding [GO:0003677]; DNA helicase activity [GO:0003678]; exonuclease activity [GO:0004527]	AKDKDVSELIR	0.97495	0	0	0	0	0	0	0	0	0	0	0	0	3.84765	3.90027	0	0	0	0	0	0	0	0	0	3.63793	0	0	0	3.61881	3.60491	0	3.63134	0	3.5292	3.79067	3.47654
A0A1V1RFY9	A0A1V1RFY9_9ACTN	Transcriptional regulator MraZ	1c0196 mraZ emb_1c0196	Coriobacteriaceae bacterium EMTCatB1		cytoplasm [GO:0005737]; nucleoid [GO:0009295]	DNA binding [GO:0003677]; DNA-binding transcription factor activity [GO:0003700]	ELAELGIL	0.97982	3.92835	0	0	0	0	0	0	0	0	0	0	0	0	0	0	0	0	0	0	0	3.83769	0	0	0	0	0	0	4.03244	4.05017	3.71922	4.03693	3.81962	4.01241	4.04606	3.81955
C3WFA2	C3WFA2_FUSMR	Mg2+ transporter-C family protein	FMAG_02120	Fusobacterium mortiferum ATCC 9817		integral component of membrane [GO:0016021]; plasma membrane [GO:0005886]		LIVHFNK	1.0615	4.14626	0	0	0	0	0	0	0	0	0	0	0	0	0	0	0	0	0	0	0	3.70172	0	0	3.77691	0	0	0	0	0	3.53587	3.8634	3.564	4.04187	3.48831	4.00004
A0A6S6XPJ2	A0A6S6XPJ2_9FIRM	DUF4406 domain-containing protein	CLOSBL6_2158	Ruminococcaceae bacterium BL-6				ITATTLEGILTVK	0.97526	3.76727	0	0	0	0	0	0	0	4.10517	0	0	0	0	0	0	0	0	0	0	0	0	0	0	0	0	0	0	0	3.64381	3.85923	3.84378	3.64196	3.7977	3.98863	3.75176
A0A352SH35	A0A352SH35_9FIRM	Spore cortex biosynthesis protein YabQ	DC035_05010 DER12_06450	Lachnospiraceae bacterium		integral component of membrane [GO:0016021]		MKVKHGR	0.95368	3.64186	0	0	0	0	0	0	0	0	0	0	0	0	0	0	0	0	0	0	0	4.23695	0	0	0	0	0	0	3.73502	3.75092	3.69751	3.71612	3.74942	3.72306	3.73229	3.75571
A0A2D3PYB3	A0A2D3PYB3_9FUSO	Integrase	CTN00_03385	Fusobacterium pseudoperiodonticum	DNA integration [GO:0015074]; DNA recombination [GO:0006310]		DNA binding [GO:0003677]	CKFHPFDK	0.9957	0	4.11422	0	0	0	0	0	0	0	0	0	0	3.77221	0	0	0	0	0	0	0	0	0	0	3.53634	3.58068	3.94257	0	0	3.50909	4.19211	4.16066	3.58859	0	0	0
C3WCE8	C3WCE8_FUSMR	Arylsulfatase (EC 3.1.6.-)	FMAG_01116	Fusobacterium mortiferum ATCC 9817			sulfuric ester hydrolase activity [GO:0008484]	VPLLFWGK	1.001	3.96717	0	0	0	0	0	3.96637	0	0	0	0	0	0	0	0	0	0	0	0	0	0	0	0	0	0	0	0	0	3.8909	3.95782	3.98718	3.85579	4.11494	4.08147	3.91176
B0N6M9	B0N6M9_9FIRM	Pyruvate synthase (EC 1.2.7.1)	nifJ CLORAM_02251	Erysipelatoclostridium ramosum DSM 1402	electron transport chain [GO:0022900]		4 iron, 4 sulfur cluster binding [GO:0051539]; iron ion binding [GO:0005506]; pyruvate synthase activity [GO:0019164]; thiamine pyrophosphate binding [GO:0030976]	VLPNTVEK	0.96898	3.99081	0	0	0	0	0	0	0	0	0	0	0	0	0	0	0	0	0	0	0	3.99465	0	0	0	0	0	3.53424	3.62681	4.06113	3.81564	0	4.04929	3.61466	4.07826	3.54818
A0A7X6WGU4	A0A7X6WGU4_9FIRM	30S ribosomal protein S5	rpsE GX778_03160	Erysipelothrix sp	translation [GO:0006412]	small ribosomal subunit [GO:0015935]	rRNA binding [GO:0019843]; structural constituent of ribosome [GO:0003735]	MSQDRRPR	0.97464	3.98147	0	0	4.01419	0	0	0	0	0	0	0	0	0	0	0	0	0	0	0	0	0	0	0	0	0	0	0	0	3.92438	4.02685	4.06544	3.9412	4.08263	4.06688	3.95202
A0A6S6XCT9	A0A6S6XCT9_9FIRM	Glutamine synthetase (EC 6.3.1.2)	glnA CLOSBL4_0925	Ruminococcaceae bacterium BL-4	glutamine biosynthetic process [GO:0006542]		glutamate-ammonia ligase activity [GO:0004356]	HDNWSLSTDRGINLLEPGDSPR	0.97661	3.80555	0	0	0	0	0	0	0	0	0	4.265	0	0	0	0	0	0	0	0	0	0	0	0	0	0	0	0	0	3.65635	3.80351	3.80064	3.6901	3.65876	3.86886	3.58956
A0A7U9X2F7	A0A7U9X2F7_9FIRM	Site-specific DNA-methyltransferase (adenine-specific) (EC 2.1.1.72)	IMSAGC012_01388	Lachnospiraceae bacterium	DNA modification [GO:0006304]; methylation [GO:0032259]		DNA binding [GO:0003677]; methyltransferase activity [GO:0008168]	NGQKPRR	0.98484	0	0	0	0	0	0	0	0	0	0	0	0	0	0	0	0	0	0	0	4.08982	4.08859	0	0	0	0	0	0	0	4.10482	4.15031	4.09096	4.0863	3.62364	4.07915	4.08373
A0A4S2ERN4	A0A4S2ERN4_9ACTN	YidC/Oxa1 family membrane protein insertase	E5335_06855	Coriobacteriaceae bacterium	protein transport [GO:0015031]	integral component of membrane [GO:0016021]	CDP-glycerol glycerophosphotransferase activity [GO:0047355]; membrane insertase activity [GO:0032977]	ASQEELAALENLNRR	0.97588	3.52095	0	0	0	0	0	0	0	0	0	3.53927	0	0	0	0	0	0	0	3.4669	0	0	0	0	3.57934	0	0	0	3.63767	3.73273	3.70053	3.80535	3.70918	3.94799	4.19183	3.81914
Q8XP14	UXAC_CLOPE	Uronate isomerase (EC 5.3.1.12) (Glucuronate isomerase) (Uronic isomerase)	uxaC CPE0152	Clostridium perfringens (strain 13 / Type A)	glucuronate catabolic process [GO:0006064]		glucuronate isomerase activity [GO:0008880]	ALEIRLDYFYENGCMITDHSLER		3.61122	0	0	0	0	0	0	0	0	0	0	0	0	0	0	0	0	0	0	3.46469	3.4818	0	0	0	0	3.52211	0	3.4108	0	3.62804	3.75236	3.4419	3.72462	3.7733	0
H1PUK5	H1PUK5_9FUSO	MTS domain-containing protein	HMPREF0402_02098	Fusobacterium ulcerans 12-1B	cellular macromolecule metabolic process [GO:0044260]; macromolecule modification [GO:0043412]; methylation [GO:0032259]; nitrogen compound metabolic process [GO:0006807]; primary metabolic process [GO:0044238]		nucleic acid binding [GO:0003676]; S-adenosylmethionine-dependent methyltransferase activity [GO:0008757]	IVHGDVK	0.99378	3.62825	0	0	0	0	0	0	0	0	0	0	0	0	0	0	0	0	0	0	3.59406	3.63981	0	0	0	0	0	0	3.67128	3.74874	3.71855	3.69666	3.69631	3.68433	3.73114	3.71057
J5GTU4	J5GTU4_9FIRM	Peptidase, S9A/B/C family, catalytic domain protein (EC 3.4.-.-)	HMPREF1142_1139	Peptostreptococcaceae bacterium AS15	proteolysis [GO:0006508]		serine-type peptidase activity [GO:0008236]	IDENIEKEEFK	0.98871	3.79909	0	0	0	0	0	0	0	0	0	0	0	0	0	0	0	0	0	3.67542	0	3.39125	0	0	0	0	0	0	3.73429	3.79092	3.76794	3.74569	3.77483	3.70477	3.9525	3.75294
U2JGF7	U2JGF7_9FIRM	AMP-binding enzyme	HMPREF1987_00025	Peptostreptococcaceae bacterium oral taxon 113 str. W5053	amide biosynthetic process [GO:0043604]; organonitrogen compound biosynthetic process [GO:1901566]; secondary metabolite biosynthetic process [GO:0044550]		catalytic activity [GO:0003824]	FFIHPKK	0.99112	3.88893	0	0	0	0	0	0	0	0	0	0	0	0	0	0	3.43727	0	0	0	0	0	0	3.56352	0	0	4.13226	0	3.72864	3.92571	3.90398	3.95105	4.11874	4.01502	3.90288	4.00891
D6LJ00	D6LJ00_9FUSO	Oxygen-independent coproporphyrinogen III oxidase 2	HMPREF0400_01717	Fusobacterium periodonticum 1_1_41FAA			catalytic activity [GO:0003824]; iron-sulfur cluster binding [GO:0051536]	EMKPYYMYR	0.99327	3.74183	0	0	0	0	0	0	0	0	0	0	0	0	3.37508	0	0	0	3.77597	0	0	0	0	0	0	0	3.56712	3.50853	3.49699	4.0082	0	3.98369	3.68877	4.06845	0	3.74797
A0A425WJP6	A0A425WJP6_9ACTN	Polysaccharide biosynthesis protein	DUD39_11645	Coriobacteriaceae bacterium		integral component of membrane [GO:0016021]		KSFLPFFKK	0.96354	0	0	0	0	0	0	3.70098	3.75023	0	0	3.45809	0	0	0	0	0	0	0	0	0	0	0	0	0	3.51542	3.7503	0	0	3.88277	3.76809	3.72161	3.82125	3.79685	3.74729	3.75419
A0A0M3USA6	A0A0M3USA6_FUSNU	Electron transfer flavoprotein subunit alpha (Electron transfer flavoprotein subunit alpha/FixB family protein)	CI114_01280 JY398_08305 JY401_03330 JY403_08010 RN90_07540 RN98_06030	Fusobacterium nucleatum subsp. animalis			electron transfer activity [GO:0009055]; flavin adenine dinucleotide binding [GO:0050660]	NNPDAAK	0.99604	3.64082	0	0	0	0	0	0	0	0	0	0	0	0	0	0	0	0	0	0	3.61738	3.66177	0	0	0	0	0	0	3.59967	3.86552	3.75436	3.73747	3.8689	3.82761	3.69159	3.75207
A0A7U8LGS8	A0A7U8LGS8_9BACE	Methyl-accepting chemotaxis protein	HMPREF0969_03634	Bacteroides sp. D20		integral component of membrane [GO:0016021]		LAVAVLLLILIK	0.98666	0	0	0	0	0	0	0	0	0	0	0	0	0	0	0	0	0	0	0	3.62466	3.75432	3.55753	0	0	3.57387	3.54076	0	3.69875	3.75702	3.68803	3.75448	3.78399	3.74888	3.47713	0
A0A1H7ZYC2	A0A1H7ZYC2_9BACT	Methyl-accepting chemotaxis protein	SAMN04487902_10291	Prevotella sp. ne3005		integral component of membrane [GO:0016021]	phosphorelay sensor kinase activity [GO:0000155]	QLLPLRLLAK	0.9866	0	0	0	0	0	0	3.6429	3.60587	3.69393	0	0	0	0	0	0	0	0	0	0	0	0	0	0	3.60089	3.65705	0	0	3.66035	0	3.6149	3.65423	3.68367	3.73561	3.67697	3.7498
Q331T7	TUBZ_CBCP	Tubulin-like protein TubZ (EC 3.6.5.-) (Tubulin/FtsZ-like protein TubZ)	tubZ CST189	Clostridium botulinum C phage (Clostridium botulinum C bacteriophage)	microtubule-based process [GO:0007017]; plasmid partitioning [GO:0030541]	host cell cytoplasm [GO:0030430]; microtubule [GO:0005874]	GTP binding [GO:0005525]; GTPase activity [GO:0003924]	ATEDIDEHMNAIACWNDIMRSTNEGK		0	0	0	0	0	0	0	0	0	3.70973	0	0	0	0	0	0	0	3.48548	0	0	0	3.84697	0	3.76751	3.95689	0	0	3.43377	3.43476	0	4.33012	4.16346	3.5213	3.80799	0
D6LDC0	D6LDC0_9FUSO	CRISPR-associated protein	HMPREF0400_02263	Fusobacterium periodonticum 1_1_41FAA				FKHVKFMEY	0.99436	3.679	0	0	0	0	0	0	0	0	0	0	0	0	0	0	0	0	0	0	3.66202	3.70759	0	0	0	0	0	0	3.6535	3.76647	3.69331	3.70424	3.70168	3.64503	3.72263	3.68226
A0A351TTS1	A0A351TTS1_9FIRM	Site-specific integrase	DCZ91_25535	Lachnospiraceae bacterium	DNA integration [GO:0015074]; DNA recombination [GO:0006310]		DNA binding [GO:0003677]	LKSVIPL	0.94917	3.7977	0	0	0	0	0	0	0	0	0	0	0	0	0	0	0	0	0	0	3.63987	3.62244	0	0	0	0	0	0	3.81623	3.82889	3.8633	3.84865	3.8121	3.80581	3.85911	3.88001
A0A425WN59	A0A425WN59_9ACTN	ATP-binding protein	DUD39_05130	Coriobacteriaceae bacterium			ATP binding [GO:0005524]	RALPEFLYTR	0.96015	3.82583	0	0	0	0	0	0	0	0	0	0	0	0	0	0	0	0	0	0	3.64338	3.59912	0	0	0	0	0	0	3.7697	3.66086	3.84482	3.87719	3.74901	3.77944	3.96302	3.81448
B1IIW9	FOLD_CLOBK	Bifunctional protein FolD [Includes: Methylenetetrahydrofolate dehydrogenase (EC 1.5.1.5); Methenyltetrahydrofolate cyclohydrolase (EC 3.5.4.9)]	folD CLD_3397	Clostridium botulinum (strain Okra / Type B1)	histidine biosynthetic process [GO:0000105]; methionine biosynthetic process [GO:0009086]; purine nucleotide biosynthetic process [GO:0006164]; tetrahydrofolate interconversion [GO:0035999]		methenyltetrahydrofolate cyclohydrolase activity [GO:0004477]; methylenetetrahydrofolate dehydrogenase (NADP+) activity [GO:0004488]	LAILRMGNK		0	0	0	0	0	0	3.82264	0	0	0	0	0	3.80866	0	0	0	3.45635	0	0	0	0	0	0	3.5427	3.63383	3.73838	3.69425	3.55764	0	0	3.83441	3.62181	3.59392	0	0
Q891P1	VATA2_CLOTE	V-type ATP synthase alpha chain 2 (EC 7.1.2.2) (V-ATPase subunit A 2)	atpA2 CTC_02328	Clostridium tetani (strain Massachusetts / E88)	proton motive force-driven plasma membrane ATP synthesis [GO:0042777]	proton-transporting ATP synthase complex [GO:0045259]	ATP binding [GO:0005524]; proton-transporting ATP synthase activity, rotational mechanism [GO:0046933]; proton-transporting ATPase activity, rotational mechanism [GO:0046961]	AEGMSKFKMR		0	0	0	0	0	0	0	0	0	3.91445	0	0	0	0	0	3.56038	0	0	0	3.6173	0	0	0	3.97232	3.88535	4.10094	0	3.65258	3.78075	0	3.51233	0	3.65901	0	0
F0H605	F0H605_9BACT	Phenylalanine--tRNA ligase beta subunit (EC 6.1.1.20) (Phenylalanyl-tRNA synthetase beta subunit) (PheRS)	pheT HMPREF9303_2390	Prevotella denticola CRIS 18C-A	phenylalanyl-tRNA aminoacylation [GO:0006432]	cytoplasm [GO:0005737]	ATP binding [GO:0005524]; magnesium ion binding [GO:0000287]; phenylalanine-tRNA ligase activity [GO:0004826]; tRNA binding [GO:0000049]	GHRIIVKDK	0.99285	3.6118	0	3.66027	3.84274	0	0	0	0	0	0	0	0	0	0	0	0	0	0	0	0	0	0	0	0	3.71896	0	0	3.82533	3.69373	3.91854	3.74591	3.73117	3.77419	3.91415	3.74651
A0A316BET0	A0A316BET0_9FIRM	5-methyltetrahydropteroyltriglutamate--homocysteine methyltransferase (EC 2.1.1.14) (Cobalamin-independent methionine synthase) (Methionine synthase, vitamin-B12 independent isozyme)	metE B0O40_1244	Ruminococcaceae bacterium R-25	methionine biosynthetic process [GO:0009086]; methylation [GO:0032259]		5-methyltetrahydropteroyltriglutamate-homocysteine S-methyltransferase activity [GO:0003871]; zinc ion binding [GO:0008270]	APITVEWSKFAKSCTDKPVK	0.97515	3.70556	3.68119	0	0	0	0	0	0	0	0	0	0	0	3.72869	0	0	0	0	0	0	0	0	0	0	3.95455	0	0	3.6629	3.91175	3.79647	3.79939	3.91224	0	3.77402	3.89278
E7FUK6	E7FUK6_ERYRH	FtsK/SpoIIIE family protein	spoIIIE HMPREF0357_10206	Erysipelothrix rhusiopathiae ATCC 19414		integral component of membrane [GO:0016021]	ATP binding [GO:0005524]; DNA binding [GO:0003677]	AGVLLFVIVLILSGLALLFTPREMLR	0.97312	3.84577	0	0	0	3.76445	0	0	0	0	0	0	0	0	0	0	0	0	0	0	0	3.51494	0	0	0	0	3.64521	3.86909	0	3.70291	3.85888	3.75028	3.6495	3.77308	3.70972	3.68217
Q0TU51	NADA_CLOP1	Quinolinate synthase (EC 2.5.1.72)	nadA CPF_0382	Clostridium perfringens (strain ATCC 13124 / DSM 756 / JCM 1290 / NCIMB 6125 / NCTC 8237 / Type A)	NAD biosynthetic process [GO:0009435]	cytoplasm [GO:0005737]	4 iron, 4 sulfur cluster binding [GO:0051539]; metal ion binding [GO:0046872]; quinolinate synthetase A activity [GO:0008987]	DIRNEILK		3.71196	0	0	0	0	0	0	0	3.61543	0	0	0	0	0	0	3.79857	0	0	0	0	0	0	0	0	0	0	0	0	3.88924	3.80717	3.85815	3.86932	3.81164	3.7908	3.77109
A0A6L3JUA3	A0A6L3JUA3_9BACE	4Fe-4S dicluster domain-containing protein	F2Y87_23115	Bacteroides cellulosilyticus			iron-sulfur cluster binding [GO:0051536]; metal ion binding [GO:0046872]	HRLLTELVKLWR	0.98234	3.9249	0	0	0	0	3.51125	0	0	0	0	0	0	0	0	0	0	0	0	0	0	3.70142	0	0	0	3.74904	0	0	0	3.85002	3.8801	3.87583	3.86598	3.88336	3.93195	3.8923
Q97JI0	GCH1L_CLOAB	GTP cyclohydrolase 1 type 2 homolog	CA_C1303	Clostridium acetobutylicum (strain ATCC 824 / DSM 792 / JCM 1419 / LMG 5710 / VKM B-1787)			metal ion binding [GO:0046872]	ITMDTLLGKK		0	3.56133	0	0	0	0	0	0	0	4.07167	0	3.5343	0	0	0	0	0	0	0	0	0	0	0	0	0	3.49992	0	3.65584	3.61543	3.77058	3.71045	3.71293	3.7596	3.9259	3.83653
A0A425VY50	A0A425VY50_9ACTN	DNA-binding response regulator	DUD33_03585	Coriobacteriaceae bacterium	phosphorelay signal transduction system [GO:0000160]; regulation of DNA-templated transcription [GO:0006355]		DNA binding [GO:0003677]	AEGNDVPVILLTAK	0.99368	0	0	0	0	0	0	0	0	0	0	0	3.63588	3.70319	0	0	3.84639	0	0	0	0	0	0	0	3.86199	3.72498	3.75074	3.65132	3.48287	0	0	0	0	3.46443	3.67329	3.82274
R7LV97	R7LV97_9FUSO	SNF2/helicase domain protein	BN791_00821	Fusobacterium sp. CAG:815			ATP binding [GO:0005524]; ATP-dependent chromatin remodeler activity [GO:0140658]; helicase activity [GO:0004386]; zinc ion binding [GO:0008270]	ERLKFTDQEWK	0.9949	0	0	0	0	0	0	0	3.71115	3.75309	3.73602	0	0	0	0	0	0	0	0	0	0	0	0	0	3.46076	0	3.45383	0	3.77509	3.9396	3.74961	3.78789	3.87109	3.81174	3.49701	0
A0A6S6YGU0	A0A6S6YGU0_9FIRM	Bifunctional chorismate mutase/prephenate dehydratase (EC 4.2.1.51) (Chorismate mutase-prephenate dehydratase) (p-protein)	CLOSBL6_3304	Ruminococcaceae bacterium BL-6	chorismate metabolic process [GO:0046417]; L-phenylalanine biosynthetic process [GO:0009094]	cytoplasm [GO:0005737]	chorismate mutase activity [GO:0004106]; prephenate dehydratase activity [GO:0004664]	EIRDLVK	1	3.59442	0	0	3.77372	0	3.86073	0	0	0	0	0	0	0	0	0	0	0	0	0	0	0	0	0	0	0	0	0	3.76438	3.81195	3.81513	3.75006	3.78532	3.7361	3.69954	3.73356
A0A847CJW5	A0A847CJW5_9FIRM	SMC family ATPase	GX675_02105	Erysipelotrichaceae bacterium			ATP-dependent DNA damage sensor activity [GO:0140664]	ILLNKAKK	0.97029	3.86425	0	0	0	0	0	0	0	0	0	0	0	0	0	0	0	0	0	0	3.76419	3.79926	0	0	0	0	3.74206	0	3.96006	3.87994	4.00337	3.89995	3.96006	0	3.97539	3.98054
Q97EH1	RXL7_CLOAB	Putative ribosomal protein L7Ae-like	CA_C3141	Clostridium acetobutylicum (strain ATCC 824 / DSM 792 / JCM 1419 / LMG 5710 / VKM B-1787)	translation [GO:0006412]	ribonucleoprotein complex [GO:1990904]; ribosome [GO:0005840]	structural constituent of ribosome [GO:0003735]	LPKNKVVGMK		3.62813	0	0	0	0	0	0	0	0	0	0	0	0	0	0	0	0	0	0	3.94045	3.90481	0	0	0	0	3.75094	3.6937	3.75802	4.04285	3.98608	3.76984	0	0	3.86995	4.08472
A7FQ70	SFSA_CLOB1	Sugar fermentation stimulation protein homolog	sfsA CLB_0047	Clostridium botulinum (strain ATCC 19397 / Type A)			DNA binding [GO:0003677]	KFTPHHK		0	0	0	0	0	3.87764	3.79274	3.83399	0	0	0	0	0	0	0	0	0	0	0	0	0	0	0	0	0	0	0	0	3.83964	3.81069	3.82074	3.88317	3.73654	3.80432	3.83852
Q97I50	RBFA_CLOAB	Ribosome-binding factor A	rbfA CA_C1803	Clostridium acetobutylicum (strain ATCC 824 / DSM 792 / JCM 1419 / LMG 5710 / VKM B-1787)	maturation of SSU-rRNA [GO:0030490]	cytoplasm [GO:0005737]		GSDKNDNR		4.04553	3.59597	0	0	0	0	0	0	0	0	0	0	0	0	0	0	0	0	0	0	0	0	3.86625	0	0	0	0	0	3.74335	3.84963	3.90861	3.79939	3.6995	3.99476	3.78645
E5VF82	E5VF82_9BACE	EAL domain-containing protein	HMPREF1007_03418	Bacteroides sp. 4_1_36				SGVIPSL	0.97489	0	0	0	0	0	0	0	0	0	0	0	0	0	0	0	0	0	0	0	3.63701	3.9406	3.93492	0	4.0112	4.00399	3.94848	3.94071	4.02206	3.95954	0	3.91739	3.83347	3.83712	0	0
A0A1G4VIC0	A0A1G4VIC0_9FIRM	Transposase	SAMN02910436_00520	Ruminococcaceae bacterium P7				DTQAPVNGLKDK	0.97559	3.71995	0	0	0	0	3.98263	0	0	0	0	0	3.8211	0	0	0	0	0	0	0	0	0	0	0	3.50514	3.80312	3.78317	0	0	0	4.10478	3.91844	3.5055	0	4.06296	3.91365
F4XE85	F4XE85_9FIRM	tRNA(Ile)-lysidine synthase (EC 6.3.4.19) (tRNA(Ile)-2-lysyl-cytidine synthase) (tRNA(Ile)-lysidine synthetase)	tilS HMPREF0866_01405	Ruminococcaceae bacterium D16	tRNA modification [GO:0006400]	cytoplasm [GO:0005737]	ATP binding [GO:0005524]; ligase activity, forming carbon-nitrogen bonds [GO:0016879]	HEKSVKK	0.9755	0	0	0	0	0	0	0	0	0	0	0	0	0	0	0	0	0	0	0	3.8674	3.8566	3.83151	0	3.78317	0	0	3.79665	3.79126	3.67005	3.58423	3.66919	0	3.72838	3.66494	0
A0A2P1S3L0	A0A2P1S3L0_9FUSO	LysR family transcriptional regulator	C4N20_07925	Fusobacterium ulcerans			DNA-binding transcription factor activity [GO:0003700]	LEVGLNIVWKK	0.99555	3.92553	0	0	0	0	0	0	0	0	0	0	0	0	0	0	0	0	0	0	3.76538	3.96477	0	0	3.55553	3.85806	0	3.4886	3.69404	3.87565	3.99688	4.02488	3.86952	0	4.09778	4.03664
A0A1Z3CEZ3	A0A1Z3CEZ3_FUSNP	Replication protein	CBG50_02010	Fusobacterium nucleatum subsp. polymorphum				ALKENWNIQSKNTAK	0.99369	4.00426	0	0	0	0	0	0	0	0	0	0	0	3.907	0	0	0	0	0	0	0	0	3.80407	0	0	0	0	0	3.85204	4.02067	4.06299	3.82983	3.90295	4.09529	4.18731	4.06897
H1CIY3	H1CIY3_9FIRM	Reductive dehalogenase	HMPREF0995_04411	Lachnospiraceae bacterium 7_1_58FAA		plasma membrane [GO:0005886]	iron-sulfur cluster binding [GO:0051536]; metal ion binding [GO:0046872]	RLGWPAR	0.978	4.06797	0	0	0	0	0	0	3.98908	0	0	0	0	0	0	0	0	0	0	0	0	3.70395	0	0	0	0	0	0	3.72417	3.75306	3.68075	3.73157	3.75726	3.82416	3.78711	4.09145
X7SA02	X7SA02_FUSNU	Transposase	HMPREF2085_00480	Fusobacterium nucleatum 13_3C				IHKVFGR	0.99489	3.69768	0	0	0	0	0	0	0	0	0	0	0	0	0	0	0	0	0	0	4.12893	0	4.07492	0	4.04564	0	4.00456	0	0	3.93172	3.76143	3.68663	3.73372	3.83482	3.74121	3.76673
U5F6R1	U5F6R1_9FIRM	TfoX_N domain-containing protein	HMPREF0863_02115	Erysipelotrichaceae bacterium 5_2_54FAA				LLVKPIK	1.0022	0	0	4.36343	0	0	4.22827	0	0	0	0	0	0	0	0	0	0	0	0	0	0	3.51422	0	0	0	0	0	0	3.54705	3.6284	3.59266	4.26091	4.31987	3.62065	3.63179	3.6187
Q898R3	PGK_CLOTE	Phosphoglycerate kinase (EC 2.7.2.3)	pgk CTC_00379	Clostridium tetani (strain Massachusetts / E88)	glycolytic process [GO:0006096]	cytoplasm [GO:0005737]	ATP binding [GO:0005524]; phosphoglycerate kinase activity [GO:0004618]	EGYMGLDIGPK		0	0	0	0	0	0	0	0	3.67782	0	0	0	0	3.38543	0	3.4689	0	0	3.50719	0	0	0	0	0	3.59297	3.66662	3.63798	0	3.7837	3.70414	0	3.83552	3.66603	3.50076	3.60222
A0A1F0MUE2	A0A1F0MUE2_9BACT	Transposase	HMPREF2992_00710	Prevotella sp. HMSC069G02				TKLTLHHK	0.99158	0	3.65039	3.58104	0	0	0	3.48927	0	0	0	0	3.47383	0	0	0	0	0	0	0	0	0	0	0	3.7149	3.81204	3.69478	0	3.84071	3.8879	3.83218	3.84871	3.92924	3.79708	0	0
A0A425WIZ6	A0A425WIZ6_9ACTN	RluA family pseudouridine synthase	DUD39_13375	Coriobacteriaceae bacterium	ncRNA processing [GO:0034470]; pseudouridine synthesis [GO:0001522]		catalytic activity, acting on RNA [GO:0140098]; pseudouridine synthase activity [GO:0009982]; RNA binding [GO:0003723]	YYLAVVK	0.97064	0	0	0	0	0	0	0	0	0	0	0	0	0	0	0	0	0	0	0	3.62504	3.62778	3.50381	3.55095	3.6519	3.66239	3.78888	3.71655	3.66954	3.75384	0	3.66919	0	3.64068	3.59406	0
Q97E82	COMB_CLOAB	Probable 2-phosphosulfolactate phosphatase (EC 3.1.3.71)	comB CA_C3233	Clostridium acetobutylicum (strain ATCC 824 / DSM 792 / JCM 1419 / LMG 5710 / VKM B-1787)			2-phosphosulfolactate phosphatase activity [GO:0050532]; magnesium ion binding [GO:0000287]	DFEYCCK		3.75813	3.27965	0	0	3.59432	3.67887	0	0	0	0	0	0	0	0	0	0	0	0	0	0	0	0	0	3.48238	0	3.50243	0	3.53183	3.78758	3.8738	3.89682	3.7559	3.86462	3.82137	3.69722
A0A1T5C3X5	A0A1T5C3X5_9FIRM	UDP-N-acetylglucosamine--N-acetylmuramyl-(pentapeptide) pyrophosphoryl-undecaprenol N-acetylglucosamine transferase (EC 2.4.1.227) (Undecaprenyl-PP-MurNAc-pentapeptide-UDPGlcNAc GlcNAc transferase)	murG SAMN06296386_1023	Lachnospiraceae bacterium	carbohydrate metabolic process [GO:0005975]; cell cycle [GO:0007049]; cell division [GO:0051301]; cell wall organization [GO:0071555]; lipid glycosylation [GO:0030259]; peptidoglycan biosynthetic process [GO:0009252]; regulation of cell shape [GO:0008360]	plasma membrane [GO:0005886]	UDP-N-acetyl-D-glucosamine:N-acetylmuramoyl-L-alanyl-D-glutamyl-meso-2,6-diaminopimelyl-D-alanyl-D-alanine-diphosphoundecaprenol 4-beta-N-acetylglucosaminlytransferase activity [GO:0051991]; undecaprenyldiphospho-muramoylpentapeptide beta-N-acetylglucosaminyltransferase activity [GO:0050511]	ILPKILPK	0.95834	3.72524	0	3.40299	0	0	0	0	0	0	0	0	0	0	0	0	0	0	0	0	3.59095	3.59479	0	0	0	0	3.65466	0	3.6472	3.69441	3.74699	3.75461	3.73862	3.7835	3.66347	3.61038
Q891X1	PBPA_CLOTE	Penicillin-binding protein 1A (PBP1a) [Includes: Penicillin-insensitive transglycosylase (EC 2.4.1.129) (Peptidoglycan TGase); Penicillin-sensitive transpeptidase (EC 3.4.16.4) (DD-transpeptidase)]	pbpA CTC_02242	Clostridium tetani (strain Massachusetts / E88)	cell wall organization [GO:0071555]; peptidoglycan biosynthetic process [GO:0009252]; proteolysis [GO:0006508]; regulation of cell shape [GO:0008360]; response to antibiotic [GO:0046677]	integral component of membrane [GO:0016021]; plasma membrane [GO:0005886]	penicillin binding [GO:0008658]; peptidoglycan glycosyltransferase activity [GO:0008955]; serine-type D-Ala-D-Ala carboxypeptidase activity [GO:0009002]	ANFGPMARGK		3.67018	0	0	0	0	0	0	0	0	3.89196	3.43389	0	0	0	0	0	3.5082	0	0	0	0	0	0	3.61706	0	0	0	3.7857	3.84289	3.63272	3.81702	3.81148	3.81579	3.75265	0
Q97HD0	EX7L_CLOAB	Exodeoxyribonuclease 7 large subunit (EC 3.1.11.6) (Exodeoxyribonuclease VII large subunit) (Exonuclease VII large subunit)	xseA CA_C2082	Clostridium acetobutylicum (strain ATCC 824 / DSM 792 / JCM 1419 / LMG 5710 / VKM B-1787)	DNA catabolic process [GO:0006308]	cytoplasm [GO:0005737]; exodeoxyribonuclease VII complex [GO:0009318]	exodeoxyribonuclease VII activity [GO:0008855]; nucleic acid binding [GO:0003676]	ALDYLNNR		0	0	0	0	0	0	0	0	0	3.76854	0	0	3.43236	0	3.82193	0	0	0	0	0	0	3.52319	0	3.62907	3.65149	3.6258	3.68322	3.62032	3.66366	3.73071	3.55152	3.68969	3.90997	0	0
A0A414PZD6	A0A414PZD6_FUSMR	Hepar_II_III_N domain-containing protein	DW663_03845	Fusobacterium mortiferum			lyase activity [GO:0016829]	HKFWTFLAK	0.99775	3.78034	0	0	0	0	0	0	0	0	0	0	0	0	0	0	0	0	0	0	3.42147	3.69604	3.68846	0	3.84879	3.86841	0	3.54116	0	3.65635	3.63024	3.66349	3.68741	3.63031	3.81719	3.69764
C3W9L0	C3W9L0_FUSMR	DnaJ domain protein	FMAG_00109	Fusobacterium mortiferum ATCC 9817		integral component of membrane [GO:0016021]		IYSVSMTLILVLFLVIGITFGFNR	0.99178	0	0	0	0	0	3.64669	3.64135	3.65272	3.69794	0	0	0	0	0	0	0	0	0	0	0	0	0	0	0	3.72132	3.52577	0	3.78545	0	4.08077	4.06591	4.07157	3.58006	4.084	4.06823
Q97FJ7	SYH_CLOAB	Histidine--tRNA ligase (EC 6.1.1.21) (Histidyl-tRNA synthetase) (HisRS)	hisS CA_C2740	Clostridium acetobutylicum (strain ATCC 824 / DSM 792 / JCM 1419 / LMG 5710 / VKM B-1787)	histidyl-tRNA aminoacylation [GO:0006427]	cytoplasm [GO:0005737]	ATP binding [GO:0005524]; histidine-tRNA ligase activity [GO:0004821]	EQLVFNDIVSKITGVYEQNGFLPMDTPIIEK		0	0	0	0	0	0	0	0	0	0	0	0	3.71807	3.64472	3.78383	0	0	0	0	0	0	0	3.49292	3.90678	3.94126	0	4.02026	3.64899	3.82412	0	0	3.86298	3.83452	3.76767	3.87286
Q97EF3	TRPC_CLOAB	Indole-3-glycerol phosphate synthase (IGPS) (EC 4.1.1.48)	trpC CA_C3160	Clostridium acetobutylicum (strain ATCC 824 / DSM 792 / JCM 1419 / LMG 5710 / VKM B-1787)	tryptophan biosynthetic process [GO:0000162]		indole-3-glycerol-phosphate synthase activity [GO:0004425]	ALSLDDIK		0	0	0	0	0	0	0	0	0	0	0	0	3.79744	0	3.68698	3.57582	0	0	3.59593	0	0	0	0	3.77885	3.79721	3.66039	3.68891	3.67985	0	3.68369	3.78013	3.74245	3.75609	3.57595	3.7556
U2LB46	U2LB46_9FIRM	50S ribosomal protein L7/L12	rplL HMPREF1987_00564	Peptostreptococcaceae bacterium oral taxon 113 str. W5053	translation [GO:0006412]	ribonucleoprotein complex [GO:1990904]; ribosome [GO:0005840]	structural constituent of ribosome [GO:0003735]	IKVIKVVK	0.99123	3.64082	0	0	0	0	0	0	0	0	0	0	0	0	0	0	0	0	0	0	3.66046	3.7171	3.65369	0	3.51636	3.66529	3.66142	3.6454	3.83883	4.00393	3.54068	3.54534	3.82922	3.74335	3.69159	3.92047
Q894C1	DIVIB_CLOTE	Cell division protein DivIB	divIB ftsQ CTC_01628	Clostridium tetani (strain Massachusetts / E88)	FtsZ-dependent cytokinesis [GO:0043093]	cell division site [GO:0032153]; integral component of plasma membrane [GO:0005887]		FYIIDNNGYVLEKK		0	0	0	0	0	0	0	3.96354	0	0	0	3.49047	0	0	0	0	0	0	0	3.74106	0	3.48947	0	3.76287	3.67342	3.64547	0	0	3.74283	3.60287	3.68411	3.65105	3.67779	3.6306	3.79199
A0A1I0MWU1	A0A1I0MWU1_9FIRM	DNA segregation ATPase FtsK/SpoIIIE, S-DNA-T family	SAMN05216413_0673	Ruminococcaceae bacterium KH2T8			ATP binding [GO:0005524]; ATP hydrolysis activity [GO:0016887]; DNA binding [GO:0003677]	DASFKIKYK	0.97935	3.79188	0	0	0	0	0	0	0	0	0	0	0	3.67288	0	0	0	0	0	0	3.63987	3.64261	0	0	0	0	0	0	3.81623	3.91308	3.92532	3.95043	3.88196	3.91763	3.93493	3.94308
F2NAQ7	F2NAQ7_CORGP	N-acetyl-gamma-glutamyl-phosphate reductase (AGPR) (EC 1.2.1.38) (N-acetyl-glutamate semialdehyde dehydrogenase) (NAGSA dehydrogenase)	argC Corgl_1412	Coriobacterium glomerans (strain ATCC 49209 / DSM 20642 / JCM 10262 / PW2)	arginine biosynthetic process [GO:0006526]	cytoplasm [GO:0005737]	N-acetyl-gamma-glutamyl-phosphate reductase activity [GO:0003942]; NAD binding [GO:0051287]; protein dimerization activity [GO:0046983]	GLPLAALPV	0.96914	0	0	0	0	0	0	0	0	0	0	0	0	0	0	0	0	0	0	0	3.71356	3.73815	3.61904	3.68765	3.80727	3.77106	3.58318	3.63297	0	3.69604	3.78847	3.6814	3.71277	3.72058	0	0
Q0TTK8	FTSH_CLOP1	ATP-dependent zinc metalloprotease FtsH (EC 3.4.24.-)	ftsH CPF_0579	Clostridium perfringens (strain ATCC 13124 / DSM 756 / JCM 1290 / NCIMB 6125 / NCTC 8237 / Type A)	protein catabolic process [GO:0030163]; proteolysis [GO:0006508]	integral component of membrane [GO:0016021]; plasma membrane [GO:0005886]	ATP binding [GO:0005524]; ATP hydrolysis activity [GO:0016887]; ATP-dependent peptidase activity [GO:0004176]; metalloendopeptidase activity [GO:0004222]; zinc ion binding [GO:0008270]	DEMLYEKVDYSTFMQMLDK		0	0	0	0	0	0	0	0	0	3.82774	3.87764	0	0	3.4524	3.60424	0	0	0	0	0	0	0	0	3.79407	3.56568	0	3.36901	0	3.53406	0	0	3.43946	3.60905	3.67536	3.63074
A0A7K1LXR1	A0A7K1LXR1_9BACT	Alpha-2-macroglobulin	EP152_00125	Prevotella copri			endopeptidase inhibitor activity [GO:0004866]	FFSYYAYMQAVELSK	0.97511	0	0	3.72475	0	0	3.64994	0	0	3.81108	0	3.63578	0	0	0	0	0	0	0	0	0	0	0	0	3.77233	3.76367	4.095	4.08364	3.80138	4.1029	3.68559	3.79674	4.0863	4.10291	0	3.55458
A0A6G1TXE9	A0A6G1TXE9_9BACT	YbbR-like domain-containing protein	F7D73_02445	Prevotella copri		integral component of membrane [GO:0016021]		KVPVVFK	0.98576	0	3.69459	3.67288	0	0	0	3.78369	3.70185	0	0	0	0	0	0	0	0	0	0	0	0	0	0	0	3.70207	3.68994	3.64609	0	3.73473	0	3.58705	4.07229	3.66184	3.72777	3.9666	3.74557
Q0TP13	RUVB_CLOP1	Holliday junction ATP-dependent DNA helicase RuvB (EC 3.6.4.12)	ruvB CPF_2203	Clostridium perfringens (strain ATCC 13124 / DSM 756 / JCM 1290 / NCIMB 6125 / NCTC 8237 / Type A)	DNA recombination [GO:0006310]; DNA repair [GO:0006281]; SOS response [GO:0009432]		ATP binding [GO:0005524]; ATP hydrolysis activity [GO:0016887]; DNA binding [GO:0003677]; four-way junction helicase activity [GO:0009378]	DFAEVLYDNEITEEAAKK		0	0	0	0	0	0	0	3.98943	0	0	3.60767	0	0	0	0	3.71841	0	0	3.59192	0	0	0	0	3.77757	0	3.4898	0	0	3.8008	3.79946	3.81101	3.68883	0	3.68958	3.76891
A0A425W0G4	A0A425W0G4_9ACTN	Leucine--tRNA ligase (EC 6.1.1.4) (Leucyl-tRNA synthetase) (LeuRS)	leuS DUD33_00060	Coriobacteriaceae bacterium	leucyl-tRNA aminoacylation [GO:0006429]	cytoplasm [GO:0005737]	aminoacyl-tRNA editing activity [GO:0002161]; ATP binding [GO:0005524]; leucine-tRNA ligase activity [GO:0004823]	CWRCGSVPEKR	0.96678	3.6229	3.89602	0	0	0	3.92817	0	0	0	0	0	0	0	0	0	0	0	0	0	0	0	0	3.48269	3.47801	3.56402	0	0	3.65665	0	4.05116	3.88383	3.80101	3.67761	4.2295	3.73655
A0A1W6WDH2	A0A1W6WDH2_9FIRM	Tyrosine recombinase XerC	xerC B6259_05180	Ruminococcaceae bacterium CPB6	cell cycle [GO:0007049]; cell division [GO:0051301]; chromosome segregation [GO:0007059]; transposition, DNA-mediated [GO:0006313]	cytoplasm [GO:0005737]	DNA binding [GO:0003677]; tyrosine-based site-specific recombinase activity [GO:0009037]	DIQHMLGHADISSTQVYLHLLNDHVK	0.97608	3.90852	0	0	3.6735	0	0	0	0	0	0	0	0	0	0	0	0	0	0	0	3.68924	3.69033	0	0	0	0	0	0	3.92319	3.89535	4.02135	3.92608	3.95054	4.01526	3.94568	4.11247
C3KYJ4	ATPE_CLOB6	ATP synthase epsilon chain (ATP synthase F1 sector epsilon subunit) (F-ATPase epsilon subunit)	atpC CLJ_B0196	Clostridium botulinum (strain 657 / Type Ba4)		plasma membrane [GO:0005886]; proton-transporting ATP synthase complex, catalytic core F(1) [GO:0045261]	ATP binding [GO:0005524]; proton-transporting ATP synthase activity, rotational mechanism [GO:0046933]	RAEERLR		3.84171	0	0	3.72355	0	0	0	0	0	0	0	0	0	0	0	0	0	0	0	3.74283	3.68454	0	0	3.59335	0	0	0	3.76377	3.72916	3.72764	3.74182	3.65119	3.57232	3.93724	3.8047
A7FW10	RIMM_CLOB1	Ribosome maturation factor RimM	rimM CLB_2310	Clostridium botulinum (strain ATCC 19397 / Type A)	ribosomal small subunit biogenesis [GO:0042274]; rRNA processing [GO:0006364]	cytoplasm [GO:0005737]; ribosome [GO:0005840]	ribosome binding [GO:0043022]	EVFIDGEEK		0	0	0	0	0	0	0	0	0	0	0	0	0	0	0	0	0	3.60354	0	3.82829	3.78167	3.86488	0	0	3.63226	3.79573	3.51205	3.76363	3.57727	3.4626	3.7503	0	0	3.45213	0
A0A416ZD51	A0A416ZD51_9FIRM	FAD-dependent oxidoreductase	DWV52_01965	Ruminococcaceae bacterium AF10-16			iron-sulfur cluster binding [GO:0051536]; metal ion binding [GO:0046872]; oxidoreductase activity [GO:0016491]	CLSCGASIVDPNK	0.97488	3.66869	0	0	0	0	4.10155	0	0	0	0	0	0	0	0	0	0	0	0	0	3.64	3.71289	0	0	3.74474	3.7188	3.83076	3.85023	3.80002	3.68188	4.25605	0	0	3.70743	3.74145	3.66352
Q8XHR5	RL1_CLOPE	50S ribosomal protein L1	rplA CPE2416	Clostridium perfringens (strain 13 / Type A)	regulation of translation [GO:0006417]; translation [GO:0006412]	large ribosomal subunit [GO:0015934]	rRNA binding [GO:0019843]; structural constituent of ribosome [GO:0003735]; tRNA binding [GO:0000049]	GLMPNPK		3.83811	0	0	0	0	0	0	0	0	3.80002	0	0	0	0	0	0	0	0	0	0	4.01057	0	3.81853	3.74553	0	0	3.7396	3.84389	0	3.95514	3.92114	4.07557	4.07934	4.09397	4.08373
R5PI98	R5PI98_9BACT	Mu-like prophage protein gpG	BN679_00108	Prevotella sp. CAG:487				AHTRRSK	0.99067	4.03103	0	0	0	4.15493	0	3.63825	0	0	0	0	0	0	0	0	0	0	0	0	0	3.64646	0	0	3.59254	3.65692	0	3.69328	3.76973	4.10482	4.10362	3.78492	3.81692	3.71361	3.59227	0
A0A1W6WFC0	A0A1W6WFC0_9FIRM	Bifunctional chorismate mutase/prephenate dehydratase (EC 4.2.1.51) (Chorismate mutase-prephenate dehydratase) (p-protein)	B6259_08880	Ruminococcaceae bacterium CPB6	chorismate metabolic process [GO:0046417]; L-phenylalanine biosynthetic process [GO:0009094]	cytoplasm [GO:0005737]	chorismate mutase activity [GO:0004106]; prephenate dehydratase activity [GO:0004664]	FYIVAAK	0.99899	3.92699	0	0	0	0	0	0	0	0	0	0	0	0	0	0	0	0	0	0	3.85355	3.9561	3.74456	0	0	0	4.00904	3.68613	3.95725	4.08779	4.02997	3.86712	3.88686	4.05801	3.9333	3.94984
B9DWV1	Y3143_CLOK1	Nucleotide-binding protein CKR_3143	CKR_3143	Clostridium kluyveri (strain NBRC 12016)			ATP binding [GO:0005524]; GTP binding [GO:0005525]	DKIVVDYIMDFK		0	0	0	3.9999	4.1548	0	0	0	0	0	0	0	0	3.75023	0	0	0	0	0	3.71127	0	0	0	3.68566	3.86556	3.74556	3.73764	3.76248	3.82325	3.7783	0	0	0	3.53168	0
A0A401M0W0	A0A401M0W0_9BACE	Histidine kinase	KGMB02408_42980	Bacteroides faecalis		integral component of membrane [GO:0016021]	phosphorelay sensor kinase activity [GO:0000155]	EDEFDVLLLIPLL	0.98234	3.98315	0	0	0	0	0	0	0	0	0	0	3.97669	0	0	4.00717	0	0	0	0	3.75467	0	0	0	0	0	0	3.65716	3.69812	3.68681	3.86808	3.91411	3.73395	3.85457	4.01766	3.81512
B2TP91	VATA_CLOBB	V-type ATP synthase alpha chain (EC 7.1.2.2) (V-ATPase subunit A)	atpA CLL_A2861	Clostridium botulinum (strain Eklund 17B / Type B)	proton motive force-driven plasma membrane ATP synthesis [GO:0042777]	proton-transporting ATP synthase complex [GO:0045259]	ATP binding [GO:0005524]; proton-transporting ATP synthase activity, rotational mechanism [GO:0046933]; proton-transporting ATPase activity, rotational mechanism [GO:0046961]	EVQLMQKWPVRK		0	0	0	0	0	0	0	0	0	0	4.00946	4.14266	0	0	0	4.0395	0	0	4.01605	0	0	0	0	3.72426	3.86189	3.70166	4.19916	3.72266	3.46935	0	0	0	3.29633	0	3.64054
B2TJ00	GATB_CLOBB	Aspartyl/glutamyl-tRNA(Asn/Gln) amidotransferase subunit B (Asp/Glu-ADT subunit B) (EC 6.3.5.-)	gatB CLL_A0412	Clostridium botulinum (strain Eklund 17B / Type B)	translation [GO:0006412]		asparaginyl-tRNA synthase (glutamine-hydrolyzing) activity [GO:0050566]; ATP binding [GO:0005524]; glutaminyl-tRNA synthase (glutamine-hydrolyzing) activity [GO:0050567]	ELAELIEVIK		3.49553	0	0	0	0	0	0	0	0	3.64338	0	0	0	0	0	3.28393	0	3.36255	0	0	0	0	3.66072	0	3.47511	0	3.41787	0	3.73547	3.70911	3.83816	3.79803	3.82138	3.81065	3.72133
B9DXS7	DNAA_CLOK1	Chromosomal replication initiator protein DnaA	dnaA CKR_0001	Clostridium kluyveri (strain NBRC 12016)	DNA replication initiation [GO:0006270]; regulation of DNA replication [GO:0006275]	cytoplasm [GO:0005737]	ATP binding [GO:0005524]; DNA replication origin binding [GO:0003688]	LNIPNEVMAYIATK		3.60892	3.32349	0	0	0	0	0	0	0	0	0	0	3.51056	3.62758	0	0	3.51339	0	0	0	0	0	0	0	3.53169	0	3.65212	3.61543	3.89157	3.85374	3.75867	3.73168	3.77754	0	0
Q0SVU9	TRMB_CLOPS	tRNA (guanine-N(7)-)-methyltransferase (EC 2.1.1.33) (tRNA (guanine(46)-N(7))-methyltransferase) (tRNA(m7G46)-methyltransferase)	trmB CPR_0422	Clostridium perfringens (strain SM101 / Type A)			tRNA (guanine-N7-)-methyltransferase activity [GO:0008176]	AYEEKNKALDNVK		3.61588	0	0	0	0	0	0	0	0	0	3.65476	0	3.46807	0	0	0	0	0	0	0	3.65241	0	3.65259	0	3.72072	3.75685	0	0	3.88353	3.77527	3.64523	3.75191	3.83407	3.67631	3.80322
B2UY22	TPIS_CLOBA	Triosephosphate isomerase (TIM) (TPI) (EC 5.3.1.1) (Triose-phosphate isomerase)	tpiA CLH_2812	Clostridium botulinum (strain Alaska E43 / Type E3)	gluconeogenesis [GO:0006094]; glycolytic process [GO:0006096]	cytoplasm [GO:0005737]	triose-phosphate isomerase activity [GO:0004807]	AIIAGNWKMNK		3.67689	0	0	0	0	0	0	0	0	0	3.58705	0	3.74081	0	3.68868	0	0	3.37149	0	0	0	0	0	3.7284	3.81337	3.99602	3.69033	3.7487	3.86544	3.66976	3.79093	3.8127	3.80388	3.73632	0
Q97ED6	SYC_CLOAB	Cysteine--tRNA ligase (EC 6.1.1.16) (Cysteinyl-tRNA synthetase) (CysRS)	cysS CA_C3177	Clostridium acetobutylicum (strain ATCC 824 / DSM 792 / JCM 1419 / LMG 5710 / VKM B-1787)	cysteinyl-tRNA aminoacylation [GO:0006423]	cytoplasm [GO:0005737]	ATP binding [GO:0005524]; cysteine-tRNA ligase activity [GO:0004817]; zinc ion binding [GO:0008270]	AAVEKAISLMRELGKPLGILQK		0	0	0	0	0	0	0	0	0	0	0	0	3.69192	3.84266	0	3.68855	0	0	3.54455	0	0	3.56516	0	3.73497	3.64447	3.75562	3.55648	3.65334	0	3.52507	3.55011	3.53684	0	3.57552	0
Q0STU1	ACCA_CLOPS	Acetyl-coenzyme A carboxylase carboxyl transferase subunit alpha (ACCase subunit alpha) (Acetyl-CoA carboxylase carboxyltransferase subunit alpha) (EC 2.1.3.15)	accA CPR_1144	Clostridium perfringens (strain SM101 / Type A)	fatty acid biosynthetic process [GO:0006633]; malonyl-CoA biosynthetic process [GO:2001295]	acetyl-CoA carboxylase complex [GO:0009317]	acetyl-CoA carboxylase activity [GO:0003989]; ATP binding [GO:0005524]; carboxyl- or carbamoyltransferase activity [GO:0016743]	AEEAASVMKITAQDLK		0	0	0	0	0	0	0	0	0	0	0	0	0	3.66944	3.83002	0	0	0	0	0	3.7313	3.62055	3.64964	0	3.59065	3.7499	3.64561	3.65342	3.80898	3.62604	3.69937	3.54108	3.61841	3.55049	3.62886
T5S081	T5S081_9FIRM	DNA topoisomerase (EC 5.6.2.1) (Omega-protein) (Relaxing enzyme) (Swivelase) (Untwisting enzyme)	HMPREF0866_04568	Ruminococcaceae bacterium D16	DNA topological change [GO:0006265]		DNA binding [GO:0003677]; DNA topoisomerase type I (single strand cut, ATP-independent) activity [GO:0003917]	DLVGTYQVIKGTEYLFTPPR	0.97907	3.83873	3.61113	0	0	3.82344	0	0	0	3.69783	0	0	0	0	0	0	0	0	0	0	0	3.63736	0	0	3.60067	0	0	3.9903	0	3.66652	3.87194	3.83414	3.81367	3.83146	3.95606	3.83793
Q0SS95	TMCAL_CLOPS	tRNA(Met) cytidine acetate ligase (EC 6.3.4.-)	tmcAL CPR_1697	Clostridium perfringens (strain SM101 / Type A)	tRNA modification [GO:0006400]	cytoplasm [GO:0005737]	ATP binding [GO:0005524]; ligase activity, forming carbon-nitrogen bonds [GO:0016879]; tRNA binding [GO:0000049]	ILCHILLNVNKDLLSLR		3.65913	0	0	0	0	0	3.81925	0	3.77402	0	3.8636	0	3.59989	0	0	0	0	0	0	0	0	0	0	0	3.51376	3.78858	3.86907	3.85619	3.85121	3.77977	3.78018	3.59976	3.95992	3.82962	0
P0DPK1	BXX_CLOBO	Botulinum neurotoxin type X (BoNT/X) (Bontoxilysin-X) [Cleaved into: Botulinum neurotoxin X light chain (LC) (EC 3.4.24.69); Botulinum neurotoxin X heavy chain (HC)]	CBB2_0680	Clostridium botulinum	negative regulation of neurotransmitter secretion [GO:0046929]; proteolysis [GO:0006508]	extracellular region [GO:0005576]; host cell cytoplasmic vesicle [GO:0044161]; host cell cytosol [GO:0044164]; host cell junction [GO:0044156]; host cell presynaptic membrane [GO:0044231]; membrane [GO:0016020]	metalloendopeptidase activity [GO:0004222]; protein transmembrane transporter activity [GO:0008320]; toxin activity [GO:0090729]; zinc ion binding [GO:0008270]	AQWWGTIHLQINTR		3.7726	0	0	0	0	0	0	0	0	0	0	0	0	3.94216	3.80429	0	0	3.78537	0	0	0	0	3.6469	3.92939	3.91298	4.08835	3.72474	3.80693	0	3.72633	3.80531	3.68437	3.45759	3.93966	3.66493
A0A7X7V3X1	A0A7X7V3X1_9FIRM	Phosphoadenosine phosphosulfate reductase family protein	GX478_06850	Erysipelotrichaceae bacterium			catalytic activity [GO:0003824]	SSNNSKITK	0.97046	4.03833	0	0	0	0	0	0	0	0	0	3.49555	0	0	0	0	0	0	3.45548	0	4.05799	4.006	0	0	3.74529	3.73724	3.79541	3.78543	3.59389	3.81576	3.95223	4.02577	3.83606	4.04564	3.93158	3.85638
Q898R1	GPMI_CLOTE	2,3-bisphosphoglycerate-independent phosphoglycerate mutase (BPG-independent PGAM) (Phosphoglyceromutase) (iPGM) (EC 5.4.2.12)	gpmI CTC_00381	Clostridium tetani (strain Massachusetts / E88)	glucose catabolic process [GO:0006007]; glycolytic process [GO:0006096]	cytoplasm [GO:0005737]	2,3-bisphosphoglycerate-independent phosphoglycerate mutase activity [GO:0046537]; manganese ion binding [GO:0030145]	ASGLNVGLPEGQMGNSEVGHLNIGSGR		3.72892	0	0	3.7867	0	0	0	0	0	0	0	0	0	0	0	0	0	0	0	4.05021	0	3.86197	3.85224	4.09525	4.3503	4.13042	4.00456	3.69751	0	0	3.37019	3.58534	3.59387	3.47946	0
U2TGN2	U2TGN2_9ACTN	Aspartate-semialdehyde dehydrogenase (ASA dehydrogenase) (ASADH) (EC 1.2.1.11) (Aspartate-beta-semialdehyde dehydrogenase)	asd HMPREF1248_0861	Coriobacteriaceae bacterium BV3Ac1	'de novo' L-methionine biosynthetic process [GO:0071266]; diaminopimelate biosynthetic process [GO:0019877]; isoleucine biosynthetic process [GO:0009097]; lysine biosynthetic process via diaminopimelate [GO:0009089]; threonine biosynthetic process [GO:0009088]		aspartate-semialdehyde dehydrogenase activity [GO:0004073]; NAD binding [GO:0051287]; NADP binding [GO:0050661]; protein dimerization activity [GO:0046983]	RMVVSTYQAASGAGMPGLK	0.9899	4.15409	3.83185	0	0	0	0	0	0	0	0	0	0	0	0	0	0	0	0	0	3.82904	3.92539	3.82696	0	0	0	3.70846	3.79794	3.94529	3.77516	4.00909	3.73708	3.9439	4.13628	4.22058	4.38081
D1W4V6	D1W4V6_9BACT	ROK family protein	HMPREF0650_1984	Prevotella buccalis ATCC 35310				GFVVSKGKR	0.99688	0	0	3.61684	3.65883	3.6917	0	3.43365	0	3.69714	0	3.65517	0	0	0	0	0	0	0	0	0	0	0	0	3.71952	3.82824	3.61652	3.82222	3.88896	3.87916	3.86901	3.93118	3.93421	3.75895	3.87342	0
A0A1E9IML5	A0A1E9IML5_9FUSO	TIGR02680 family protein	HMPREF2747_00690	Fusobacterium sp. HMSC073F01				IDTTIQGK	0.99232	3.48702	3.63548	0	0	0	3.71254	3.55046	3.71926	3.6934	0	0	0	0	0	0	0	0	0	0	0	0	0	0	3.8538	3.62215	3.63722	0	3.72129	3.74073	3.81674	3.69914	3.62401	3.63602	3.7625	0
A0A1G4WF58	A0A1G4WF58_9FIRM	CRISPR-associated endonuclease Cas9 (EC 3.1.-.-)	cas9 SAMN02910436_01637	Ruminococcaceae bacterium P7	defense response to virus [GO:0051607]; maintenance of CRISPR repeat elements [GO:0043571]		DNA binding [GO:0003677]; endonuclease activity [GO:0004519]; metal ion binding [GO:0046872]; RNA binding [GO:0003723]	LDTEEFVR	0.97907	3.65607	0	0	0	0	0	0	0	0	0	3.79767	3.68189	3.70293	0	0	0	0	3.73153	0	0	0	0	3.84103	3.99671	3.97712	4.05998	3.79804	4.10595	4.05168	3.79063	3.74901	3.75187	3.70134	0	3.73345
A5I560	VATE_CLOBH	V-type ATP synthase subunit E (V-ATPase subunit E)	atpE CBO2627 CLC_2501	Clostridium botulinum (strain Hall / ATCC 3502 / NCTC 13319 / Type A)	proton motive force-driven plasma membrane ATP synthesis [GO:0042777]	proton-transporting two-sector ATPase complex, catalytic domain [GO:0033178]	ATP binding [GO:0005524]; proton-transporting ATP synthase activity, rotational mechanism [GO:0046933]; proton-transporting ATPase activity, rotational mechanism [GO:0046961]	EAEELLSEAK		0	0	0	0	0	0	0	0	0	3.80732	0	0	3.67475	3.96123	0	0	0	3.57865	3.78605	0	0	3.68393	0	0	3.5805	3.54128	0	3.66954	3.6933	3.62494	3.70329	0	3.72283	3.69986	3.64493
B1IG08	GLMM_CLOBK	Phosphoglucosamine mutase (EC 5.4.2.10)	glmM CLD_1086	Clostridium botulinum (strain Okra / Type B1)	carbohydrate metabolic process [GO:0005975]		magnesium ion binding [GO:0000287]; phosphoglucosamine mutase activity [GO:0008966]	DEEIKSEIDTITK		3.66413	0	0	0	0	0	0	0	3.82277	0	3.75136	3.71163	0	3.85553	0	0	0	0	0	0	0	0	3.81648	3.6068	3.81049	0	3.67517	3.74844	3.69736	3.96701	3.72914	3.65231	3.73501	0	3.76285
Q59309	G3P_CLOPA	Glyceraldehyde-3-phosphate dehydrogenase (GAPDH) (EC 1.2.1.12) (CP 17/CP 18) (NAD-dependent glyceraldehyde-3-phosphate dehydrogenase)	gap	Clostridium pasteurianum	glucose metabolic process [GO:0006006]; glycolytic process [GO:0006096]	cytoplasm [GO:0005737]	glyceraldehyde-3-phosphate dehydrogenase (NAD+) (phosphorylating) activity [GO:0004365]; NAD binding [GO:0051287]; NADP binding [GO:0050661]	ARAAAVSIIPNSTGAAK		3.72174	0	0	0	0	0	0	0	0	0	0	0	3.91695	0	0	0	0	0	0	3.71736	3.83841	3.7107	3.7283	0	3.60152	3.79886	3.72295	0	3.86839	3.90488	3.9346	3.9506	3.93874	3.94244	3.96355
P54965	CBH_CLOPE	Conjugated bile acid hydrolase (CBAH) (EC 3.5.1.-) (Bile salt hydrolase) (BSH) (CBAH-1) (Choloylglycine hydrolase) (EC 3.5.1.24)	cbh CPE0709	Clostridium perfringens (strain 13 / Type A)	bile acid biosynthetic process [GO:0006699]		chenodeoxycholoyltaurine hydrolase activity [GO:0047742]; choloylglycine hydrolase activity [GO:0045302]	FIRVAFLR		3.83453	3.80016	3.73613	3.99139	3.78502	3.67882	0	0	0	0	0	0	0	0	0	0	0	0	0	0	0	0	0	3.74291	3.51488	3.77904	3.77611	3.92438	3.83486	3.6774	3.79189	3.78522	3.71922	3.75884	3.83049
U7T4Y7	U7T4Y7_FUSNU	Peptide/nickel transport system permease	HMPREF1766_00608	Fusobacterium nucleatum CTI-5	transmembrane transport [GO:0055085]	integral component of membrane [GO:0016021]; plasma membrane [GO:0005886]		LLISYYK	1.0076	3.66816	0	0	0	0	0	0	3.88336	3.99381	0	0	0	0	0	0	0	0	0	0	3.78444	3.89295	3.80547	0	3.7444	0	3.72261	0	3.69515	3.75244	3.68986	3.70828	3.77485	3.7203	3.72755	3.7421
A0A6G7WZ38	A0A6G7WZ38_9FIRM	Type II secretion system F family protein	G7059_07175	Erysipelothrix sp. HDW6A		integral component of membrane [GO:0016021]		LSIDQINDK	0	3.67119	0	0	0	0	0	3.4273	0	3.53492	0	0	0	0	0	0	0	0	0	0	4.24888	4.37689	4.2816	0	3.82536	4.18625	3.99671	4.1853	4.40199	4.10204	0	3.97816	0	3.77073	3.78234	3.92892
B2TIB8	MUTL_CLOBB	DNA mismatch repair protein MutL	mutL CLL_A1818	Clostridium botulinum (strain Eklund 17B / Type B)	mismatch repair [GO:0006298]	mismatch repair complex [GO:0032300]	ATP binding [GO:0005524]; ATP hydrolysis activity [GO:0016887]; ATP-dependent DNA damage sensor activity [GO:0140664]; mismatched DNA binding [GO:0030983]	EAGFTIEDFGGTSIALK		3.49413	0	3.55821	0	3.63746	3.6715	3.58356	0	3.62424	0	0	0	0	0	0	0	0	0	0	3.60604	0	0	0	3.43137	3.48434	3.57687	3.47516	3.62079	0	3.68198	0	3.62169	3.47068	3.576	3.51943
A6LQQ3	SFSA_CLOB8	Sugar fermentation stimulation protein homolog	sfsA Cbei_0495	Clostridium beijerinckii (strain ATCC 51743 / NCIMB 8052) (Clostridium acetobutylicum)			DNA binding [GO:0003677]	DVTLIKPEAK		0	0	0	0	0	0	3.57774	0	0	0	3.66534	0	3.71061	3.75188	3.78951	3.6632	3.74479	0	0	0	0	0	0	3.71972	3.8127	0	3.76399	0	3.72534	3.69547	3.74315	3.71028	3.64474	3.6421	3.73152
A0A1I0M5D7	A0A1I0M5D7_9BACT	DUF3987 domain-containing protein	SAMN04487827_0302	Prevotella sp. khp7				KLPPLVKLLTR	0.9801	3.54279	3.66249	3.85167	3.4872	0	0	3.81111	0	3.90544	0	0	0	0	0	0	0	0	3.69531	0	0	0	0	0	3.81625	0	3.58404	3.72026	3.86036	3.77425	3.72206	3.82489	3.73006	3.73701	3.49238	3.7812
A0A413H5J8	A0A413H5J8_9BACE	Alpha-L-fucosidase	DXA68_09975	Bacteroides stercorirosoris	fucose metabolic process [GO:0006004]		alpha-L-fucosidase activity [GO:0004560]	HGAHRIGKR	0.97694	3.89461	0	0	0	0	0	3.75523	3.78144	3.70771	0	0	0	0	3.62732	3.92619	0	3.54839	0	0	0	0	0	0	3.73791	3.58306	3.64521	3.62424	3.65724	3.78293	3.75767	3.70524	3.74696	3.82777	3.83427	3.91973
Q0ST95	MGLA_CLOPS	Galactose/methyl galactoside import ATP-binding protein MglA (EC 7.5.2.11)	mglA CPR_1342	Clostridium perfringens (strain SM101 / Type A)		plasma membrane [GO:0005886]	ABC-type carbohydrate transporter activity [GO:0043211]; ATP binding [GO:0005524]	AMQNGFALVTEERR		0	0	3.55866	0	0	0	0	0	0	0	3.75934	0	3.85919	4.13214	3.99167	0	3.80778	0	3.48855	0	0	0	0	3.91623	0	0	4.02287	3.70874	3.78074	3.90309	3.85483	3.88069	3.77402	3.88414	3.83008
A0A1T4NRB9	A0A1T4NRB9_9BACT	Aspartate kinase	SAMN02745202_01168	Prevotella oulorum	lysine biosynthetic process via diaminopimelate [GO:0009089]; phosphorylation [GO:0016310]; threonine biosynthetic process [GO:0009088]		aspartate kinase activity [GO:0004072]; ATP binding [GO:0005524]; homoserine dehydrogenase activity [GO:0004412]; NADP binding [GO:0050661]	QTALQRGVK	1.0049	3.78053	3.99351	4.08448	0	3.79488	3.98509	3.98118	0	0	0	0	0	0	0	0	0	0	0	0	0	0	3.74383	0	3.96543	3.97088	4.05419	0	3.99939	4.13601	4.05373	4.08888	4.10461	4.12635	3.95285	3.97751
B9DZE4	Y568_CLOK1	UPF0229 protein CKR_0568	CKR_0568	Clostridium kluyveri (strain NBRC 12016)				AIFREFDVNDHHDRSLEDR		3.50034	0	3.55158	0	4.02839	3.3647	0	0	0	0	0	0	0	0	0	3.91913	3.8008	0	0	3.70167	3.66531	0	0	3.85078	3.89369	3.8055	3.91251	3.79053	3.72854	3.74713	3.79562	3.74715	3.78124	3.63363	0
Q0TUR6	BGAL_CLOP1	Beta-galactosidase Pbg (Beta-gal) (EC 3.2.1.23)	pbg CPF_0160	Clostridium perfringens (strain ATCC 13124 / DSM 756 / JCM 1290 / NCIMB 6125 / NCTC 8237 / Type A)	galactose metabolic process [GO:0006012]	beta-galactosidase complex [GO:0009341]	beta-galactosidase activity [GO:0004565]; metal ion binding [GO:0046872]	AIEIDLPKGINAQVR		4.27123	0	0	0	0	0	0	4.19187	4.44237	0	0	0	0	0	0	0	0	0	0	4.54742	4.41906	4.41946	3.95784	3.88157	4.14108	3.97228	3.94097	4.40795	3.96524	0	3.84438	3.73643	3.43271	3.77778	4.25142
A7G9B3	RECF_CLOBL	DNA replication and repair protein RecF	recF CLI_0004	Clostridium botulinum (strain Langeland / NCTC 10281 / Type F)	DNA repair [GO:0006281]; DNA replication [GO:0006260]; SOS response [GO:0009432]	cytoplasm [GO:0005737]	ATP binding [GO:0005524]; single-stranded DNA binding [GO:0003697]	DDFEVSINNIDTRIFGSQGQQR		4.0378	0	0	0	0	0	0	4.24045	0	0	0	0	3.84603	0	0	0	3.47589	0	0	3.95737	4.10246	3.93532	3.64271	3.97209	3.7883	3.83952	3.85841	4.02747	4.11192	4.08984	4.05269	3.99494	4.04347	4.11132	3.99214
[truncated: 4 more rows]
